# Supplementary material for: Impact of alcohol exposure on neural development and network formation in human cortical organoids
Source: Mol Psychiatry. 2022 Nov 16;28(4):1571–84. doi: 10.1038/s41380-022-01862-7 (PMC10208963; doi:10.1038/s41380-022-01862-7)
Supplement: Supplementary file 7 — Supplementary Table S1_neurodevelopmental marker genes [file 41380_2022_1862_MOESM7_ESM.xlsx]

## Sheet: Markers - BrainSpan
Genes	Region	order
TBR1	Dorsal Telencephalon	1
SATB2	Dorsal Telencephalon	2
NEUROD6	Dorsal Telencephalon	3
MEF2C	Dorsal Telencephalon	4
SLC17A7	Dorsal Telencephalon	5
EMX1	Dorsal Telencephalon	6
KCNV1	Dorsal Telencephalon	7
FEZF2	Dorsal Telencephalon	8
NEUROD2	Dorsal Telencephalon	9
PRDM8	Dorsal Telencephalon	10
CYP26A1	Dorsal Telencephalon	11
TSHZ3	Dorsal Telencephalon	12
SLA	Dorsal Telencephalon	13
NR4A2	Dorsal Telencephalon	14
KLHL1	Dorsal Telencephalon	15
ADRA2A	Dorsal Telencephalon	16
SLN	Dorsal Telencephalon	17
PAX6	Dorsal Telencephalon	18
EOMES	Dorsal Telencephalon	19
FOXG1	Ventral Telencephalon	22
OTX2	Ventral Telencephalon	23
PDYN	Ventral Telencephalon	24
SIX3	Ventral Telencephalon	25
RXRG	Ventral Telencephalon	26
DRD2	Ventral Telencephalon	27
TAC1	Ventral Telencephalon	28
DLX6	Ventral Telencephalon	29
GPR6	Ventral Telencephalon	30
PBX3	Ventral Telencephalon	31
ISL1	Ventral Telencephalon	32
GPR88	Ventral Telencephalon	33
DLX5	Ventral Telencephalon	34
DLX1	Ventral Telencephalon	35
DLX2	Ventral Telencephalon	36
LHX6	Ventral Telencephalon	37
DRD1	Ventral Telencephalon	38
POU3F4	Ventral Telencephalon	39
RARB	Ventral Telencephalon	40
SERTAD4	Ventral Telencephalon	41
ZNF503	Ventral Telencephalon	42
NTN1	Ventral Telencephalon	43
ASCL1	Ventral Telencephalon	44
GSX2	Ventral Telencephalon	45
CBLN1	Cerebellum	46
ZIC1	Cerebellum	47
PCP2	Cerebellum	48
ZIC4	Cerebellum	49
GABRA6	Cerebellum	50
BARHL1	Cerebellum	51
EN2	Cerebellum	52
ZIC2	Cerebellum	53
CALB1	Cerebellum	54
TIMP4	Cerebellum	55
BARHL2	Cerebellum	56
FAT2	Cerebellum	57
