# Supplementary material for: Impact of alcohol exposure on neural development and network formation in human cortical organoids
Source: Mol Psychiatry. 2022 Nov 16;28(4):1571–84. doi: 10.1038/s41380-022-01862-7 (PMC10208963; doi:10.1038/s41380-022-01862-7)
Supplement: Supplementary file 8 — Supplementary Table S2_ATACseq controls_only [file 41380_2022_1862_MOESM8_ESM.csv]

Chr	Start	End	Best Score	Max Height	Annotation	Distance	Gene Name	Description	etoh score	etoh height	control score	control height
chr10	114220747	114221164	27.6706	12.8271	intron (NM_145206, intron 2 of 7)	14209	VTI1A	vesicle transport through interaction with t-SNAREs 1A	0	3.738	27.6706	12.8271
chr13	23566636	23567272	24.6146	10.8318	Intergenic	-76446	LINC00621	long intergenic non-protein coding RNA 621	0	2.36815	24.6146	10.8318
chrX	19584602	19585086	24.1749	11.0264	intron (NM_001024666, intron 12 of 16)	-51465	MAP3K15	mitogen-activated protein kinase kinase kinase 15	0	4.0938	24.1749	11.0264
chr6	58149053	58149686	24.1124	18.413	Intergenic	113838	GUSBP4	glucuronidase, beta pseudogene 4	0	4.25835	24.1124	18.413
chr12	55273040	55273439	23.381	10.1603	Intergenic	24940	MUCL1	mucin like 1	0	3.0531	23.381	10.1603
chr6	152542913	152543322	23.1185	9.98495	intron (NM_182961, intron 117 of 145)	-36604	SYNE1	spectrin repeat containing nuclear envelope protein 1	0	3.823	23.1185	9.98495
chr3	184023391	184023780	22.9362	11.0264	exon (NM_002808, exon 13 of 21)	5216	PSMD2	proteasome 26S subunit, non-ATPase 2	0	6.2974	22.9362	11.0264
chr1	248562871	248563423	22.6037	9.878	Intergenic	-6149	OR2T1	olfactory receptor family 2 subfamily T member 1	0	2.6389	22.6037	9.878
chr1	49431078	49431483	22.5842	11.7172	intron (NM_001323573, intron 5 of 12)	-188639	BEND5	BEN domain containing 5	0	4.07255	22.5842	11.7172
chr21	46081362	46081796	22.5445	11.2018	intron (NM_144991, intron 1 of 11)	3730	KRTAP12-3	keratin associated protein 12-3	0	4.2371	22.5445	11.2018
chr5	82505642	82506188	22.1199	9.61495	intron (NM_022550, intron 6 of 7)	-132643	TMEM167A	transmembrane protein 167A	0	3.5097	22.1199	9.61495
chr10	88507442	88507862	21.9226	11.6103	Intergenic	-8744	BMPR1A	bone morphogenetic protein receptor type 1A	0	4.9433	21.9226	11.6103
chr3	169848317	169848706	21.6927	10.3549	intron (NM_024947, intron 7 of 14)	51026	PHC3	polyhomeotic homolog 3	0	2.59645	21.6927	10.3549
chr1	179675472	179675887	21.5644	9.77105	Intergenic	-21219	FAM163A	family with sequence similarity 163 member A	0	5.32035	21.5644	9.77105
chr8	6927190	6927664	21.4611	12.2817	Intergenic	-13166	DEFA5	defensin alpha 5	0	4.69375	21.4611	12.2817
chr19	29520192	29520589	21.2062	9.59575	Intergenic	26928	LINC01532	long intergenic non-protein coding RNA 1532	0	3.53095	21.2062	9.59575
chr17	14455521	14455997	20.5404	9.0504	Intergenic	248702	MGC12916	uncharacterized protein MGC12916	0	3.0531	20.5404	9.0504
chr1	143879588	143879957	20.5124	9.27495	Intergenic	33371	FAM72D	family with sequence similarity 72 member D	0	2.5752	20.5124	9.27495
chr9	117159103	117159496	20.3464	24.5635	Intergenic	-2614	AKNA	AT-hook transcription factor	0	8.08135	20.3464	24.5635
chr6	157078488	157078892	20.2709	8.94345	Intergenic	-20299	ARID1B	AT-rich interaction domain 1B	0	2.66015	20.2709	8.94345
chr11	27657195	27657748	20.2107	9.13805	intron (NR_033314, intron 3 of 6)	-1297	LINC00678	long intergenic non-protein coding RNA 678	0	4.2159	20.2107	9.13805
chr6	4384020	4384539	20.1568	9.3626	Intergenic	-43957	-	-	0	2.1398	20.1568	9.3626
chr14	103710232	103710777	20.096	9.54655	Intergenic	-55139	LINC00605	long intergenic non-protein coding RNA 605	0	3.32385	20.096	9.54655
chr3	69192870	69193200	19.8082	9.09955	Intergenic	-21289	LMOD3	leiomodin 3	0	3.5734	19.8082	9.09955
chr11	68963838	68964415	19.6843	13.5756	Intergenic	-25096	LOC338694	uncharacterized LOC338694	0	5.21415	19.6843	13.5756
chr15	22514193	22514561	19.5689	8.6612	Intergenic	-1097	MIR1268A	microRNA 1268a	0	5.35745	19.5689	8.6612
chr1	89267538	89267912	19.535	8.90495	intron (NM_001320707, intron 8 of 20)	89576	GTF2B	general transcription factor IIB	0	3.84425	19.535	8.90495
chr5	178656583	178657049	19.4134	10.6564	intron (NM_014244, intron 3 of 21)	115615	ADAMTS2	ADAM metallopeptidase with thrombospondin type 1 motif 2	0	3.738	19.4134	10.6564
chr9	70009823	70010195	19.2248	8.7296	Intergenic	168806	FOXD4L5	forkhead box D4 like 5	0	4.5929	19.2248	8.7296
chr3	181586440	181586832	18.9642	8.4858	Intergenic	-83516	LINC01206	long intergenic non-protein coding RNA 1206	0	3.0743	18.9642	8.4858
chr2	68647410	68647850	18.8784	9.0119	Intergenic	46819	FBXO48	F-box protein 48	0	4.92205	18.8784	9.0119
chr7	152849883	152850457	18.6498	9.79035	Intergenic	259149	LINC01287	long intergenic non-protein coding RNA 1287	0	4.92205	18.6498	9.79035
chrX	30795711	30796229	18.3843	8.3596	Intergenic	111541	TAB3	TGF-beta activated kinase 1 (MAP3K7) binding protein 3	0	3.3451	18.3843	8.3596
chr17	71616605	71616937	18.0201	13.0409	intron (NM_001144952, intron 1 of 44)	23456	SDK2	sidekick cell adhesion molecule 2	0	7.9593	18.0201	13.0409
chr1	2886579	2886983	17.9372	9.42035	Intergenic	-51265	ACTRT2	actin related protein T2	0	3.75925	17.9372	9.42035
chr7	159103341	159103726	17.8834	8.2527	Intergenic	-165884	VIPR2	vasoactive intestinal peptide receptor 2	0	3.8867	17.8834	8.2527
chr6	145972386	145972916	17.8741	8.74885	intron (NM_001018041, intron 2 of 4)	-83354	LOC100507557	uncharacterized LOC100507557	0	3.0531	17.8741	8.74885
chr17	34105175	34105440	17.8737	16.9438	TTS (NM_001032278)	17391	C17orf50	chromosome 17 open reading frame 50	0	8.3097	17.8737	16.9438
chr4	189551506	189551913	17.7933	8.3211	Intergenic	174977	LINC01060	long intergenic non-protein coding RNA 1060	0	3.84425	17.7933	8.3211
chrX	67519833	67520176	17.6823	8.07735	intron (NM_002547, intron 2 of 24)	133295	OPHN1	oligophrenin 1	0	2.59645	17.6823	8.07735
chr17	36643198	36643596	17.6762	13.6056	intron (NM_001199417, intron 17 of 23)	58677	ARHGAP23	Rho GTPase activating protein 23	0	6.16985	17.6762	13.6056
chr20	4700743	4701223	17.6385	10.9195	Intergenic	-1517	PRND	prion like protein doppel	0	5.4849	17.6385	10.9195
chr16	1889629	1889988	17.6207	7.9897	3' UTR (NM_001018104, exon 3 of 3)	12583	FAHD1	fumarylacetoacetate hydrolase domain containing 1	0	3.75925	17.6207	7.9897
chr7	55178515	55179085	17.4751	8.07735	intron (NM_001346900, intron 1 of 27)	1290	EGFR	epidermal growth factor receptor	0	4.4442	17.4751	8.07735
chr19	7934972	7935864	17.4459	30.7825	exon (NM_001190467, exon 6 of 7)	3908	PRR36	proline rich 36	0	17.9892	17.4459	30.7825
chr2	3135124	3135516	17.3871	10.6564	Intergenic	-5522	LINC01250	long intergenic non-protein coding RNA 1250	0	6.3132	17.3871	10.6564
chr9	140396906	140397241	17.3374	10.6564	intron (NM_152286, intron 13 of 33)	-43287	NSMF	NMDA receptor synaptonuclear signaling and neuronal migration factor	0	6.02655	17.3374	10.6564
chr10	11266054	11266429	17.3327	10.9388	intron (NM_001025076, intron 3 of 14)	59248	CELF2	CUGBP Elav-like family member 2	0	7.04065	17.3327	10.9388
chr9	118916550	118916904	17.2833	14.2963	exon (NM_002581, exon 1 of 22)	656	PAPPA	pappalysin 1	0	10.5557	17.2833	14.2963
chr6	26751728	26752377	17.12	8.9242	Intergenic	-92072	ZNF322	zinc finger protein 322	0	3.30265	17.12	8.9242
chr17	9632391	9632684	17.0291	8.03885	3' UTR (NM_001267576, exon 15 of 15)	62077	DHRS7C	dehydrogenase/reductase 7C	0	4.42295	17.0291	8.03885
chr11	3637160	3637627	17.0283	8.165	Intergenic	-10297	TRPC2	transient receptor potential cation channel subfamily C member 2 (pseudogene)	0	3.3451	17.0283	8.165
chr17	19656383	19656765	17.0089	9.9657	Intergenic	-4828	ALDH3A1	aldehyde dehydrogenase 3 family member A1	0	2.80355	17.0089	9.9657
chr1	156730089	156730534	16.9808	8.6419	Intergenic	-6963	PRCC	papillary renal cell carcinoma (translocation-associated)	0	3.09555	16.9808	8.6419
chr13	113352598	113352945	16.97	10.9879	intron (NM_032189, intron 1 of 28)	8128	ATP11A	ATPase phospholipid transporting 11A	0	3.75925	16.97	10.9879
chr17	9923412	9923761	16.9628	11.5034	intron (NM_201433, intron 1 of 13)	6037	GAS7	growth arrest specific 7	0	5.44245	16.9628	11.5034
chr11	61990478	61990850	16.8505	7.95115	Intergenic	14524	SCGB2A1	secretoglobin family 2A member 1	0	2.5752	16.8505	7.95115
chr13	29327658	29328083	16.8505	7.95115	Intergenic	-34720	SLC46A3	solute carrier family 46 member 3	0	3.75925	16.8505	7.95115
chr9	135674358	135674729	16.82	11.7856	intron (NM_152572, intron 10 of 12)	-79164	SPACA9	sperm acrosome associated 9	0	6.29195	16.82	11.7856
chr7	22798234	22798567	16.6794	7.9319	Intergenic	-31161	LOC541472	uncharacterized LOC541472	0	2.59645	16.6794	7.9319
chr5	172064103	172064454	16.6459	16.2039	Intergenic	-3991	NEURL1B	neuralized E3 ubiquitin protein ligase 1B	0	8.90965	16.6459	16.2039
chr19	1957384	1957964	16.6443	10.9388	intron (NM_001319, intron 1 of 11)	-3126	CSNK1G2-AS1	CSNK1G2 antisense RNA 1	0	5.1929	16.6443	10.9388
chr4	190530214	190530603	16.5166	9.0504	Intergenic	-50352	LINC01262	long intergenic non-protein coding RNA 1262	0	3.5947	16.5166	9.0504
chr10	31418261	31418583	16.4875	15.9023	Intergenic	-58390	LOC101929352	uncharacterized LOC101929352	0	10.7203	16.4875	15.9023
chr1	60164911	60165269	16.4672	7.84425	TTS (NR_103473)	33878	MIR4711	microRNA 4711	0	4.55045	16.4672	7.84425
chr2	142858521	142858822	16.4672	7.84425	intron (NM_018557, intron 1 of 90)	30599	LRP1B	LDL receptor related protein 1B	0	3.5947	16.4672	7.84425
chr4	145666968	145667342	16.4622	7.68815	Intergenic	-99984	HHIP-AS1	HHIP antisense RNA 1	0	3.09555	16.4622	7.68815
chr22	22384855	22385250	16.3851	7.60045	intron (NR_135291, intron 1 of 6)	13280	PRAMENP	PRAME N-terminal-like, pseudogene	0	4.6142	16.3851	7.60045
chr15	62554717	62555019	16.3849	7.82495	Intergenic	-13874	GOLGA2P11	golgin A2 pseudogene 11	0	2.16105	16.3849	7.82495
chr7	154998156	154998483	16.3849	7.82495	Intergenic	-91163	INSIG1	insulin induced gene 1	0	2.59645	16.3849	7.82495
chr13	111607456	111607925	16.3187	7.60045	Intergenic	-10684	LINC00431	long intergenic non-protein coding RNA 431	0	3.09555	16.3187	7.60045
chr8	26429509	26430075	16.313	18.52	intron (NM_001197293, intron 1 of 13)	-5548	DPYSL2	dihydropyrimidinase like 2	0	9.6371	16.313	18.52
chr10	69983384	69983685	16.2789	7.75655	Intergenic	8336	ATOH7	atonal bHLH transcription factor 7	0	6.56815	16.2789	7.75655
chr5	167722630	167722958	16.2767	15.2693	intron (NM_015238, intron 1 of 22)	3729	WWC1	WW and C2 domain containing 1	0	8.08135	16.2767	15.2693
chr7	1243420	1243690	16.2583	13.3232	Intergenic	-29099	UNCX	UNC homeobox	0	8.83005	16.2583	13.3232
chr20	57453020	57453371	16.2173	9.0504	intron (NR_126334, intron 3 of 4)	-10273	GNAS	GNAS complex locus	0	5.5487	16.2173	9.0504
chr22	43997307	43997722	16.1734	7.84425	intron (NM_198856, intron 20 of 29)	85380	EFCAB6-AS1	EFCAB6 antisense RNA 1	0	3.96635	16.1734	7.84425
chr19	23065651	23065864	16.138	7.7373	Intergenic	-98784	ZNF99	zinc finger protein 99	0	3.3451	16.138	7.7373
chr6	157355644	157355968	16.1306	10.3357	intron (NM_020732, intron 5 of 19)	-254941	MIR4466	microRNA 4466	0	7.9168	16.1306	10.3357
chr19	48141279	48141626	16.1152	7.66885	intron (NM_015711, intron 1 of 14)	29999	BICRA	BRD4 interacting chromatin remodeling complex associated protein	0	3.32385	16.1152	7.66885
chr9	68408467	68408808	16.0314	14.91	Intergenic	-6671	MIR4477B	microRNA 4477b	0	10.1787	16.0314	14.91
chr2	11837151	11837558	15.9981	9.9165	intron (NM_001261428, intron 1 of 21)	19649	LPIN1	lipin 1	0	3.2814	15.9981	9.9165
chr1	3238689	3239231	15.9971	15.0747	intron (NM_199454, intron 3 of 16)	-132187	ARHGEF16	Rho guanine nucleotide exchange factor 16	0	7.47605	15.9971	15.0747
chr11	77569278	77569673	15.9766	7.5812	intron (NM_001316960, intron 3 of 4)	37315	AAMDC	adipogenesis associated Mth938 domain containing	0	3.823	15.9766	7.5812
chr3	42725402	42725757	15.9766	7.5812	Intergenic	-1432	KLHL40	kelch like family member 40	0	3.1168	15.9766	7.5812
chr7	117270604	117270930	15.9766	7.5812	intron (NM_000492, intron 22 of 26)	150750	CFTR	cystic fibrosis transmembrane conductance regulator	0	3.3664	15.9766	7.5812
chr17	26700864	26701629	15.958	22.6752	intron (NM_015077, intron 5 of 12)	2563	SARM1	sterile alpha and TIR motif containing 1	0	17.5697	15.958	22.6752
chr11	43848188	43848642	15.9428	8.8173	intron (NM_016142, intron 6 of 10)	-53942	ALKBH3	alkB homolog 3, alpha-ketoglutaratedependent dioxygenase	0	5.35745	15.9428	8.8173
chr2	187477827	187478139	15.9207	8.3404	intron (NM_001145000, intron 2 of 27)	13051	ITGAV	integrin subunit alpha V	0	5.39995	15.9207	8.3404
chr14	65912916	65913178	15.9153	7.64965	intron (NR_038170, intron 1 of 10)	-24773	MIR625	microRNA 625	0	3.823	15.9153	7.64965
chr15	39505706	39506054	15.9153	7.64965	Intergenic	-36990	C15orf54	chromosome 15 open reading frame 54 (putative)	0	4.8	15.9153	7.64965
chr22	36234957	36235272	15.8804	16.3599	intron (NM_001082578, intron 2 of 13)	1516	RBFOX2	RNA binding fox-1 homolog 2	0	13.1734	15.8804	16.3599
chr22	20691496	20691787	15.876	9.18725	intron (NR_136572, intron 3 of 5)	-34813	LINC01660	long intergenic non-protein coding RNA 1660	0	7.68305	15.876	9.18725
chr11	121233774	121234068	15.8334	9.34335	Intergenic	70344	SC5D	sterol-C5-desaturase	0	4.05135	15.8334	9.34335
chr5	16353359	16354088	15.7639	7.7758	Intergenic	87488	LINC02150	long intergenic non-protein coding RNA 2150	0	3.75925	15.7639	7.7758
chr6	14399215	14399585	15.7492	8.3404	Intergenic	-113715	LINC01108	long intergenic non-protein coding RNA 1108	0	3.98755	15.7492	8.3404
chr6	159589587	159589979	15.706	11.2894	promoter-TSS (NM_032532)	-646	FNDC1	fibronectin type III domain containing 1	0	5.85655	15.706	11.2894
chr20	47413799	47414378	15.682	16.5739	intron (NM_020820, intron 1 of 39)	30332	PREX1	phosphatidylinositol-3,4,5-trisphosphate dependent Rac exchange factor 1	0	9.1592	15.682	16.5739
chr3	126704885	126705149	15.5958	20.6713	Intergenic	-2420	PLXNA1	plexin A1	0	9.9929	15.5958	20.6713
chr1	31770462	31770925	15.5467	19.2107	intron (NM_001282566, intron 1 of 6)	864	ZCCHC17	zinc finger CCHC-type containing 17	0	9.3875	15.5467	19.2107
chr22	46432659	46432995	15.5286	16.7685	Intergenic	7921	LINC00899	long intergenic non-protein coding RNA 899	0	13.3592	15.5286	16.7685
chr2	129172986	129173319	15.4909	8.7296	Intergenic	-96981	HS6ST1	heparan sulfate 6-O-sulfotransferase 1	0	5.00705	15.4909	8.7296
chr1	161390642	161391009	15.4256	11.8049	Intergenic	-53152	CFAP126	cilia and flagella associated protein 126	0	5.1929	15.4256	11.8049
chr20	1791991	1792662	15.4249	8.165	Intergenic	-31934	LOC100289473	cytoskeleton associated protein 2-like pseudogene	0	3.98755	15.4249	8.165
chr17	29346495	29346880	15.3959	7.38655	Intergenic	44334	DPRXP4	divergent-paired related homeobox pseudogene 4	0	4.0938	15.3959	7.38655
chr3	84953986	84954353	15.3959	7.38655	Intergenic	-35443	LINC00971	long intergenic non-protein coding RNA 971	0	3.3876	15.3959	7.38655
chr6	124098771	124099064	15.3959	7.38655	Intergenic	-26074	NKAIN2	sodium/potassium transporting ATPase interacting 2	0	4.4442	15.3959	7.38655
chr9	35729784	35730026	15.3787	21.9074	intron (NM_006289, intron 1 of 56)	-2412	CREB3	cAMP responsive element binding protein 3	0	18.3451	15.3787	21.9074
chr16	3413849	3414160	15.3739	7.45505	Intergenic	8115	OR2C1	olfactory receptor family 2 subfamily C member 1	0	3.80175	15.3739	7.45505
chr18	69452018	69452311	15.3739	7.45505	Intergenic	-2702	LINC01899	long intergenic non-protein coding RNA 1899	0	3.738	15.3739	7.45505
chr1	183796881	183797229	15.3739	7.45505	intron (NM_001297671, intron 2 of 17)	22840	RGL1	ral guanine nucleotide dissociation stimulator like 1	0	2.86725	15.3739	7.45505
chrX	110507581	110507892	15.3739	7.45505	intron (NM_014289, intron 1 of 12)	6038	CAPN6	calpain 6	0	4.42295	15.3739	7.45505
chr3	142894801	142895139	15.3351	7.47425	Intergenic	56352	CHST2	carbohydrate sulfotransferase 2	0	4.8212	15.3351	7.47425
chr3	62431018	62431334	15.3301	7.56195	intron (NM_183394, intron 25 of 27)	-71986	FEZF2	FEZ family zinc finger 2	0	5.0708	15.3301	7.56195
chr17	75852708	75853135	15.3298	7.88275	Intergenic	27248	LINC01973	long intergenic non-protein coding RNA 1973	0	3.75925	15.3298	7.88275
chr10	562803	563257	15.2502	11.4349	intron (NM_014974, intron 1 of 36)	124688	MIR5699	microRNA 5699	0	5.62825	15.2502	11.4349
chr15	43941162	43941495	15.2307	7.38655	promoter-TSS (NM_001282309)	-285	CATSPER2	cation channel sperm associated 2	0	5.29915	15.2307	7.38655
chr7	70163242	70163516	15.205	18.2869	intron (NM_015570, intron 5 of 18)	-434144	GALNT17	polypeptide N-acetylgalactosaminyltransferase 17	0	14.9575	15.205	18.2869
chr4	66657421	66657935	15.1722	7.40585	Intergenic	-121465	EPHA5	EPH receptor A5	0	3.96635	15.1722	7.40585
chr5	66885814	66886143	15.1651	7.36735	Intergenic	-203063	LOC101928858	uncharacterized LOC101928858	0	3.0531	15.1651	7.36735
chr6	147365235	147365554	15.1171	6.86055	intron (NR_034115, intron 5 of 10)	-114667	LUADT1	lung adenocarcinoma associated transcript 1	0	3.48845	15.1171	6.86055
chr7	47534057	47534417	15.0963	11.1334	intron (NM_022748, intron 3 of 30)	87505	TNS3	tensin 3	0	5.87785	15.0963	11.1334
chr3	150766577	150766903	15.0597	7.21125	intron (NR_024066, intron 1 of 5)	-37845	MED12L	mediator complex subunit 12 like	0	2.59645	15.0597	7.21125
chr1	94316355	94316553	15.0568	22.1897	Intergenic	-3748	BCAR3	BCAR3, NSP family adaptor protein	0	16.5982	15.0568	22.1897
chr3	179276657	179276861	15.0379	21.3236	Intergenic	-3909	ACTL6A	actin like 6A	0	19.7574	15.0379	21.3236
chr2	107509235	107509948	15.0378	7.38655	Intergenic	-6028	ST6GAL2	ST6 beta-galactoside alpha-2,6-sialyltransferase 2	0	3.5522	15.0378	7.38655
chr4	29155280	29155667	14.9817	7.27965	Intergenic	334269	MIR4275	microRNA 4275	0	2.3256	14.9817	7.27965
chr20	39804493	39804848	14.9254	12.671	TTS (NM_002660)	7007	MIR6871	microRNA 6871	0	7.33265	14.9254	12.671
chr1	181490930	181491291	14.9231	7.49355	intron (NM_001205294, intron 3 of 45)	38424	CACNA1E	calcium voltage-gated channel subunit alpha1 E	0	3.75925	14.9231	7.49355
chr10	39070725	39070942	14.8435	7.2604	Intergenic	81106	ACTR3BP5	ACTR3B pseudogene 5	0	3.63715	14.8435	7.2604
chr5	22010446	22010919	14.8435	7.2604	intron (NM_001317227, intron 2 of 11)	126119	SNORA105B	small nucleolar RNA, H/ACA box 105B	0	4.05135	14.8435	7.2604
chr4	11721928	11722201	14.8244	7.19195	Intergenic	-291527	HS3ST1	heparan sulfate-glucosamine 3-sulfotransferase 1	0	4.77875	14.8244	7.19195
chr11	2554830	2555308	14.8081	16.3792	intron (NM_000218, intron 2 of 15)	72385	KCNQ1	potassium voltage-gated channel subfamily Q member 1	0	10.2212	14.8081	16.3792
chr13	100314081	100314330	14.7845	18.1799	intron (NM_206808, intron 1 of 8)	18892	MIR4306	microRNA 4306	0	14.0442	14.7845	18.1799
chr16	33950143	33950382	14.7831	11.9994	Intergenic	12241	-	-	0	7.8743	14.7831	11.9994
chr2	168994075	168994540	14.7742	13.9263	intron (NM_013233, intron 8 of 17)	109798	STK39	serine/threonine kinase 39	0	7.35395	14.7742	13.9263
chr1	16479019	16479478	14.7599	17.1085	intron (NM_004431, intron 1 of 16)	3356	EPHA2	EPH receptor A2	0	8.28845	14.7599	17.1085
chr20	49650263	49650557	14.7391	14.8609	Intergenic	-10735	KCNG1	potassium voltage-gated channel modifier subfamily G member 1	0	7.53975	14.7391	14.8609
chr14	28834700	28835006	14.7226	12.8463	Intergenic	399672	FOXG1-AS1	FOXG1 antisense RNA 1	0	6.83355	14.7226	12.8463
chr14	64360445	64360745	14.6968	17.0892	intron (NM_182914, intron 1 of 115)	40912	SYNE2	spectrin repeat containing nuclear envelope protein 2	0	10.115	14.6968	17.0892
chr2	99657303	99657733	14.694	7.1043	intron (NM_182911, intron 15 of 19)	100519	TSGA10	testis specific 10	0	3.30265	14.694	7.1043
chr4	188357451	188357942	14.694	7.1043	intron (NR_038931, intron 1 of 4)	69071	LOC339975	uncharacterized LOC339975	0	2.82475	14.694	7.1043
chr8	97333669	97334216	14.694	7.1043	intron (NM_001290225, intron 8 of 10)	59828	PTDSS1	phosphatidylserine synthase 1	0	5.12915	14.694	7.1043
chrX	66788397	66788799	14.694	7.1043	promoter-TSS (NM_001011645)	-85	AR	androgen receptor	0	3.5734	14.694	7.1043
chr4	129716332	129716705	14.6237	7.17275	Intergenic	-14260	JADE1	jade family PHD finger 1	0	1.64065	14.6237	7.17275
chr6	26780816	26781262	14.6193	10.4811	Intergenic	-121059	ZNF322	zinc finger protein 322	0	3.30265	14.6193	10.4811
chr2	110813392	110813875	14.6065	9.2065	Intergenic	13986	MIR4267	microRNA 4267	0	3.80175	14.6065	9.2065
chrX	149783737	149784229	14.5915	7.01665	intron (NM_000252, intron 5 of 14)	46936	MTM1	myotubularin 1	0	5.09205	14.5915	7.01665
chr1	10971251	10971574	14.5827	8.4858	Intergenic	70682	C1orf127	chromosome 1 open reading frame 127	0	4.9646	14.5827	8.4858
chr14	32459762	32460088	14.5728	8.0581	Intergenic	85980	ARHGAP5-AS1	ARHGAP5 antisense RNA 1 (head to head)	0	3.3664	14.5728	8.0581
chr12	120914170	120914453	14.5439	7.9897	intron (NM_001037494, intron 1 of 2)	6651	DYNLL1	dynein light chain LC8-type 1	0	4.55045	14.5439	7.9897
chr6	17165702	17166352	14.5429	8.535	Intergenic	63538	STMND1	stathmin domain containing 1	0	5.0283	14.5429	8.535
chr12	133016237	133016547	14.5212	8.2527	Intergenic	-50765	FBRSL1	fibrosin like 1	0	5.50615	14.5212	8.2527
chr7	72003818	72004290	14.5107	7.68815	Intergenic	-126694	CALN1	calneuron 1	0	4.8425	14.5107	7.68815
chr13	23973523	23973841	14.4763	6.84125	intron (NM_014363, intron 2 of 9)	-19428	SACS-AS1	SACS antisense RNA 1	0	2.846	14.4763	6.84125
chr22	34595057	34595388	14.4763	6.84125	Intergenic	-278806	LARGE1	LARGE xylosyl- and glucuronyltransferase 1	0	1.89025	14.4763	6.84125
chr16	31483540	31483894	14.4762	15.5902	promoter-TSS (NM_015927)	188	TGFB1I1	transforming growth factor beta 1 induced transcript 1	0	9.8654	14.4762	15.5902
chr8	68402477	68402888	14.4396	7.2604	intron (NM_020361, intron 6 of 10)	146613	LOC102724708	uncharacterized LOC102724708	0	4.07255	14.4396	7.2604
chr3	102189194	102189544	14.4298	7.08505	intron (NM_175056, intron 9 of 10)	35510	ZPLD1	zona pellucida like domain containing 1	0	4.34335	14.4298	7.08505
chr10	61658226	61658494	14.4044	8.6034	intron (NM_005436, intron 1 of 8)	8054	CCDC6	coiled-coil domain containing 6	0	5.52745	14.4044	8.6034
chr20	872416	872781	14.3486	7.12355	intron (NM_015985, intron 1 of 8)	24379	ANGPT4	angiopoietin 4	0	4.9646	14.3486	7.12355
chr1	44832300	44833026	14.3257	7.38655	Intergenic	-11712	ERI3	ERI1 exoribonuclease family member 3	0	3.7805	14.3257	7.38655
chr16	1080450	1080755	14.313	12.6517	Intergenic	-42154	SSTR5	somatostatin receptor 5	0	5.8353	14.313	12.6517
chr6	26743664	26743969	14.3053	9.48875	Intergenic	-83836	ZNF322	zinc finger protein 322	0	3.5734	14.3053	9.48875
chr6	70145053	70145570	14.3004	7.08505	Intergenic	361738	LMBRD1	LMBR1 domain containing 1	0	4.07255	14.3004	7.08505
chr10	1888127	1888502	14.2625	6.99735	Intergenic	-108644	ADARB2	adenosine deaminase, RNA specific B2 (inactive)	0	3.48845	14.2625	6.99735
chr11	63558965	63559328	14.2625	6.99735	Intergenic	-21700	SPINDOC	spindlin interactor and repressor of chromatin binding	0	1.869	14.2625	6.99735
chr3	75601253	75601612	14.2625	6.99735	Intergenic	-78482	MIR1324	microRNA 1324	0	3.5522	14.2625	6.99735
chrX	9371333	9371673	14.2625	6.99735	Intergenic	-59832	TBL1X	transducin beta like 1 X-linked	0	2.82475	14.2625	6.99735
chr6	31358231	31358645	14.2571	9.03115	Intergenic	-9123	MICA	MHC class I polypeptide-related sequence A	0	4.0088	14.2571	9.03115
chr7	129557125	129557495	14.2544	7.38655	intron (NM_001202498, intron 1 of 6)	35473	UBE2H	ubiquitin conjugating enzyme E2 H	0	4.90085	14.2544	7.38655
chr18	23035635	23036026	14.2505	10.0534	Intergenic	-103616	ZNF521	zinc finger protein 521	0	7.45475	14.2505	10.0534
chrX	47945392	47945806	14.2402	8.4473	Intergenic	-14574	ZNF630	zinc finger protein 630	0	2.59645	14.2402	8.4473
chr11	123848835	123849221	14.2255	7.8635	promoter-TSS (NM_001004474)	-630	OR10S1	olfactory receptor family 10 subfamily S member 1	0	3.23885	14.2255	7.8635
chr7	4868313	4868648	14.2229	11.2402	intron (NM_018059, intron 5 of 14)	33145	PAPOLB	poly(A) polymerase beta	0	5.1716	14.2229	11.2402
chr11	64480920	64481232	14.2053	15.4062	exon (NM_138732, exon 2 of 20)	9584	NRXN2	neurexin 2	0	10.2637	14.2053	15.4062
chr17	57021	57373	14.1724	9.45025	Intergenic	-20155	LINC02091	long intergenic non-protein coding RNA 2091	0	6.0053	14.1724	9.45025
chr22	37730506	37730783	14.146	15.9023	Intergenic	20235	LOC100506271	uncharacterized LOC100506271	0	10.7841	14.146	15.9023
chr4	1165027	1165333	14.1459	17.0508	exon (NM_001199021, exon 5 of 8)	1477	SPON2	spondin 2	0	11.1982	14.1459	17.0508
chr8	145325427	145325937	14.1234	15.3762	Intergenic	4221	SCX	scleraxis bHLH transcription factor	0	8.2672	14.1234	15.3762
chr13	111464119	111464477	14.1224	6.9097	non-coding (NR_135280, exon 1 of 1)	1133	LINC00567	long intergenic non-protein coding RNA 567	0	4.69375	14.1224	6.9097
chr1	199177927	199178350	14.1224	6.9097	Intergenic	-190045	LINC01222	long intergenic non-protein coding RNA 1222	0	4.6725	14.1224	6.9097
chr9	97676420	97676753	14.0998	10.4233	intron (NM_032823, intron 5 of 14)	104342	MIR2278	microRNA 2278	0	6.37695	14.0998	10.4233
chr8	113195777	113196090	14.0933	6.9781	Intergenic	-459789	MIR2053	microRNA 2053	0	3.5947	14.0933	6.9781
chr7	686083	686769	14.069	7.1043	intron (NM_001164759, intron 4 of 10)	43391	LOC101926963	uncharacterized LOC101926963	0	3.30265	14.069	7.1043
chr10	52612522	52613013	14.0531	10.0726	intron (NM_001198819, intron 4 of 14)	32668	A1CF	APOBEC1 complementation factor	0	6.10615	14.0531	10.0726
chr11	13126683	13127166	14.0202	9.7219	Intergenic	95954	RASSF10	Ras association domain family member 10	0	5.8353	14.0202	9.7219
chr17	70684167	70684678	14.0108	6.822	intron (NM_001159770, intron 7 of 9)	-47811	LINC00511	long intergenic non-protein coding RNA 511	0	3.3664	14.0108	6.822
chr2	1491780	1492230	14.0074	7.5812	intron (NM_175721, intron 9 of 14)	73825	TPO	thyroid peroxidase	0	4.07255	14.0074	7.5812
chr20	61809796	61810119	14.0042	17.9939	TTS (NR_029670)	105	MIR124-3	microRNA 124-3	0	12.3822	14.0042	17.9939
chr3	110607706	110608267	13.9572	10.248	Intergenic	180820	NECTIN3-AS1	NECTIN3 antisense RNA 1	0	7.85305	13.9572	10.248
chr1	208789317	208789734	13.9288	6.73435	Intergenic	-371860	PLXNA2	plexin A2	0	4.90085	13.9288	6.73435
chr10	21870413	21871012	13.8998	6.822	intron (NR_136736, intron 4 of 25)	47138	MLLT10	MLLT10, histone lysine methyltransferase DOT1L cofactor	0	3.0743	13.8998	6.822
chr5	125340314	125340678	13.8967	9.0504	Intergenic	-174774	LINC02039	long intergenic non-protein coding RNA 2039	0	4.9646	13.8967	9.0504
chr3	45737911	45738269	13.8966	7.27965	intron (NM_001319073, intron 2 of 20)	7357	SACM1L	SAC1 like phosphatidylinositide phosphatase	0	3.30265	13.8966	7.27965
chr2	103103791	103104330	13.8783	6.64665	intron (NM_001011552, intron 2 of 11)	14298	SLC9A4	solute carrier family 9 member A4	0	3.5734	13.8783	6.64665
chr17	72777048	72777323	13.8753	13.8194	intron (NM_001321264, intron 2 of 9)	4563	TMEM104	transmembrane protein 104	0	9.22295	13.8753	13.8194
chr1	2391203	2391567	13.856	11.4349	Intergenic	-7513	PLCH2	phospholipase C eta 2	0	4.55045	13.856	11.4349
chr10	135138852	135139259	13.8342	19.3668	3' UTR (NM_001321617, exon 6 of 6)	11420	CALY	calcyon neuron specific vesicular protein	0	10.6566	13.8342	19.3668
chr18	4308612	4309093	13.8111	6.822	intron (NM_004746, intron 1 of 12)	44250	DLGAP1-AS5	DLGAP1 antisense RNA 5	0	3.5097	13.8111	6.822
chr3	140277882	140278248	13.8026	7.21125	intron (NM_022131, intron 12 of 16)	-50434	CLSTN2-AS1	CLSTN2 antisense RNA 1	0	4.55045	13.8026	7.21125
chr20	25291062	25291374	13.8023	7.1043	intron (NM_001042472, intron 6 of 12)	62512	PYGB	glycogen phosphorylase B	0	3.80175	13.8023	7.1043
chr1	18556169	18556465	13.7856	9.66415	intron (NM_032880, intron 2 of 9)	122077	IGSF21	immunoglobin superfamily member 21	0	8.3947	13.7856	9.66415
chr12	42606855	42607162	13.7513	10.3742	intron (NR_135140, intron 2 of 6)	25162	YAF2	YY1 associated factor 2	0	6.5628	13.7513	10.3742
chr19	53605497	53605796	13.7282	17.5084	intron (NM_001102603, intron 1 of 6)	1041	ZNF160	zinc finger protein 160	0	11.4477	13.7282	17.5084
chr11	61386359	61386755	13.7244	7.82495	intron (NR_002775, intron 1 of 4)	4049	RPLP0P2	ribosomal protein lateral stalk subunit P0 pseudogene 2	0	3.30265	13.7244	7.82495
chr9	7228686	7229013	13.714	6.89045	Intergenic	471208	KDM4C	lysine demethylase 4C	0	3.823	13.714	6.89045
chr10	135310913	135311226	13.7106	6.80275	Intergenic	-29798	CYP2E1	cytochrome P450 family 2 subfamily E member 1	0	4.13625	13.7106	6.80275
chr20	54032164	54032522	13.7106	6.80275	Intergenic	-7238	LINC01440	long intergenic non-protein coding RNA 1440	0	4.42295	13.7106	6.80275
chr2	10511950	10512372	13.6999	14.1209	intron (NM_001258359, intron 1 of 4)	3271	HPCAL1	hippocalcin like 1	0	8.28845	13.6999	14.1209
chr5	180668528	180668791	13.674	20.4468	TTS (NR_002592)	230	SNORD96A	small nucleolar RNA, C/D box 96A	0	11.6548	13.674	20.4468
chrX	20283320	20283689	13.6568	14.9678	intron (NM_004586, intron 1 of 21)	1246	RPS6KA3	ribosomal protein S6 kinase A3	0	9.74335	13.6568	14.9678
chr18	911558	911856	13.652	11.8049	3' UTR (NM_001117, exon 4 of 4)	6510	ADCYAP1	adenylate cyclase activating polypeptide 1	0	7.9168	13.652	11.8049
chr21	44035093	44035474	13.6498	9.24505	promoter-TSS (NR_131192)	-78	LINC01671	long intergenic non-protein coding RNA 1671	0	5.27785	13.6498	9.24505
chr7	100083592	100083875	13.6478	21.6829	intron (NM_173564, intron 2 of 6)	2183	NYAP1	neuronal tyrosine phosphorylated phosphoinositide-3-kinase adaptor 1	0	13.8742	13.6478	21.6829
chr22	18745630	18745948	13.6094	6.76425	TTS (NR_136561)	24362	LINC01662	long intergenic non-protein coding RNA 1662	0	3.53095	13.6094	6.76425
chr10	76545593	76546272	13.5896	6.73435	Intergenic	-40239	KAT6B	lysine acetyltransferase 6B	0	3.30265	13.5896	6.73435
chr1	198645445	198645758	13.5896	6.73435	intron (NM_002838, intron 2 of 32)	37503	PTPRC	protein tyrosine phosphatase, receptor type C	0	3.61595	13.5896	6.73435
chr15	75987543	75987950	13.5766	13.3617	intron (NM_001897, intron 1 of 9)	17443	CSPG4	chondroitin sulfate proteoglycan 4	0	4.46545	13.5766	13.3617
chr6	11700432	11700655	13.5746	6.7835	Intergenic	78737	ADTRP	androgen dependent TFPI regulating protein	0	3.3451	13.5746	6.7835
chr13	82300189	82300706	13.5605	6.7151	Intergenic	-499329	LINC00564	long intergenic non-protein coding RNA 564	0	4.42295	13.5605	6.7151
chr1	116359650	116360198	13.5605	6.7151	Intergenic	23409	NHLH2	nescient helix-loop-helix 2	0	3.0531	13.5605	6.7151
chr3	2581831	2582185	13.5605	6.7151	intron (NM_175607, intron 3 of 24)	301495	CNTN4	contactin 4	0	2.6177	13.5605	6.7151
chr5	90610101	90610478	13.5605	6.7151	promoter-TSS (NR_103548)	-70	LUCAT1	lung cancer associated transcript 1 (non-protein coding)	0	3.7168	13.5605	6.7151
chr14	104096059	104096511	13.5398	13.8002	intron (NM_001130107, intron 1 of 15)	760	KLC1	kinesin light chain 1	0	8.78755	13.5398	13.8002
chr17	36294277	36294551	13.5225	9.13805	exon (NM_032258, exon 14 of 14).3	10395	TBC1D3E	TBC1 domain family member 3E	0	6.16985	13.5225	9.13805
chr2	2650432	2650760	13.517	7.64965	Intergenic	-315511	MYT1L	myelin transcription factor 1 like	0	5.1079	13.517	7.64965
chr10	21701346	21701888	13.4785	6.7151	Intergenic	83953	MIR1915	microRNA 1915	0	4.0088	13.4785	6.7151
chr1	153538942	153539426	13.4727	11.0649	promoter-TSS (NM_005978)	-878	S100A2	S100 calcium binding protein A2	0	4.7575	13.4727	11.0649
chr1	18054734	18054980	13.4555	6.7835	Intergenic	-26951	ACTL8	actin like 8	0	2.16105	13.4555	6.7835
chr6	26701567	26701942	13.4513	6.7151	Intergenic	-41774	ZNF322	zinc finger protein 322	0	3.1168	13.4513	6.7151
chr1	233315442	233315812	13.4392	6.6274	intron (NM_014801, intron 15 of 33)	115832	PCNX2	pecanex homolog 2	0	3.32385	13.4392	6.6274
chr1	97750446	97750794	13.4392	6.6274	intron (NR_046590, intron 2 of 4)	189141	DPYD-AS1	DPYD antisense RNA 1	0	3.1168	13.4392	6.6274
chr12	53610874	53611196	13.4152	25.0982	intron (NM_001243730, intron 2 of 8)	3162	RARG	retinoic acid receptor gamma	0	16.9485	13.4152	25.0982
chr5	170913395	170913720	13.4008	7.68815	Intergenic	66890	FGF18	fibroblast growth factor 18	0	2.1186	13.4008	7.68815
chr19	4556686	4557077	13.392	7.66885	intron (NM_032108, intron 5 of 16)	2890	SEMA6B	semaphorin 6B	0	3.98755	13.392	7.66885
chr19	17525955	17526253	13.38	16.1354	non-coding (NR_130766, exon 4 of 4)	-4552	MVB12A	multivesicular body subunit 12A	0	10.6353	13.38	16.1354
chr6	168760262	168760716	13.3696	12.1064	Intergenic	-40055	DACT2	dishevelled binding antagonist of beta catenin 2	0	4.25835	13.3696	12.1064
chr6	48037035	48037419	13.3661	9.42035	promoter-TSS (NM_001013732)	-802	PTCHD4	patched domain containing 4	0	9.26005	13.3661	9.42035
chr11	48894639	48895001	13.3581	6.6958	Intergenic	-158332	TRIM49B	tripartite motif containing 49B	0	4.3009	13.3581	6.6958
chr12	115796353	115796756	13.3581	6.6958	Intergenic	-674585	TBX3	T-box 3	0	3.09555	13.3581	6.6958
chr14	22552714	22553007	13.3581	6.6958	Intergenic	-413628	OR4E1	olfactory receptor family 4 subfamily E member 1 (gene/pseudogene)	0	4.34335	13.3581	6.6958
chr1	369432	369689	13.3581	6.6958	TTS (NM_001005277)	1901	OR4F29	olfactory receptor family 4 subfamily F member 29	0	5.32035	13.3581	6.6958
chr4	180386566	180386876	13.3581	6.6958	Intergenic	-1557631	LINC01099	long intergenic non-protein coding RNA 1099	0	3.0743	13.3581	6.6958
chr9	115123926	115124209	13.3581	6.6958	Intergenic	-18122	HSDL2	hydroxysteroid dehydrogenase like 2	0	4.3646	13.3581	6.6958
chrX	72731149	72731475	13.3581	6.6958	Intergenic	51609	MAP2K4P1	mitogen-activated protein kinase kinase 4 pseudogene 1	0	3.5522	13.3581	6.6958
chr18	12191342	12191807	13.3481	6.5397	Intergenic	-9204	C18orf61	uncharacterized LOC497259	0	3.98755	13.3481	6.5397
chr1	42065621	42065965	13.3481	6.5397	intron (NM_001127714, intron 2 of 7)	-115439	EDN2	endothelin 2	0	2.82475	13.3481	6.5397
chr3	184561582	184561886	13.3481	6.5397	intron (NM_001009921, intron 7 of 46)	31803	VPS8	VPS8, CORVET complex subunit	0	4.0938	13.3481	6.5397
chr6	135095409	135095728	13.3249	6.6766	Intergenic	175692	ALDH8A1	aldehyde dehydrogenase 8 family member A1	0	2.36815	13.3249	6.6766
chr5	118755263	118755600	13.3236	7.17275	Intergenic	-32707	HSD17B4	hydroxysteroid 17-beta dehydrogenase 4	0	3.80175	13.3236	7.17275
chr9	347727	348033	13.321	6.6958	intron (NM_001193536, intron 13 of 46)	74832	DOCK8	dedicator of cytokinesis 8	0	4.8212	13.321	6.6958
chr3	195648097	195648613	13.3189	7.38655	Intergenic	-12475	TNK2	tyrosine kinase non receptor 2	0	4.3009	13.3189	7.38655
chr12	132998812	132999307	13.3045	11.4349	Intergenic	-68098	FBRSL1	fibrosin like 1	0	5.4212	13.3045	11.4349
chr1	165834897	165835224	13.2888	6.45205	intron (NM_012474, intron 1 of 6)	38328	UCK2	uridine-cytidine kinase 2	0	2.88845	13.2888	6.45205
chr22	49433015	49433337	13.2888	6.45205	Intergenic	170594	LINC01310	long intergenic non-protein coding RNA 1310	0	3.0531	13.2888	6.45205
chr16	88764526	88764849	13.2879	7.7758	intron (NM_178841, intron 5 of 5)	5338	RNF166	ring finger protein 166	0	3.5734	13.2879	7.7758
chr7	127761177	127761531	13.2566	8.71035	Intergenic	39441	MIR593	microRNA 593	0	4.9433	13.2566	8.71035
chr3	32452304	32452776	13.25	7.5812	intron (NM_138410, intron 1 of 4)	19377	CMTM7	CKLF like MARVEL transmembrane domain containing 7	0	4.2371	13.25	7.5812
chr17	62770470	62770811	13.2356	14.9678	intron (NR_026899, intron 3 of 12)	-6237	MIR6080	microRNA 6080	0	11.469	13.2356	14.9678
chr13	78772571	78772898	13.2028	8.4281	intron (NR_047001, intron 2 of 5)	143744	RNF219-AS1	RNF219 antisense RNA 1	0	5.73445	13.2028	8.4281
chr10	101295077	101295456	13.2007	21.3428	exon (NM_145285, exon 2 of 2)	2576	NKX2-3	NK2 homeobox 3	0	13.1893	13.2007	21.3428
chr13	51547133	51547423	13.1902	6.6958	Intergenic	-62430	RNASEH2B-AS1	RNASEH2B antisense RNA 1	0	4.07255	13.1902	6.6958
chr7	64689574	64690228	13.1733	6.80275	Intergenic	-148811	ZNF92	zinc finger protein 92	0	4.19465	13.1733	6.80275
chr14	83029323	83029631	13.1692	6.60815	Intergenic	-940072	LINC01467	long intergenic non-protein coding RNA 1467	0	4.19465	13.1692	6.60815
chr14	93283964	93284227	13.1692	6.60815	intron (NM_005113, intron 7 of 12)	23519	GOLGA5	golgin A5	0	3.53095	13.1692	6.60815
chr2	73788115	73788561	13.1692	6.60815	intron (NM_015120, intron 15 of 22)	81199	NAT8	N-acetyltransferase 8 (putative)	0	4.8212	13.1692	6.60815
chr3	48012575	48013036	13.1692	6.60815	intron (NM_001134364, intron 3 of 17)	117964	MAP4	microtubule associated protein 4	0	3.823	13.1692	6.60815
chr8	81733338	81733612	13.1692	6.60815	intron (NM_001033723, intron 2 of 8)	53541	ZNF704	zinc finger protein 704	0	2.5752	13.1692	6.60815
chr1	37549221	37549753	13.1367	6.92895	Intergenic	-49643	GRIK3	glutamate ionotropic receptor kainate type subunit 3	0	4.57165	13.1367	6.92895
chr17	9832206	9832491	13.1337	8.7296	intron (NM_001130831, intron 9 of 13)	-23664	RCVRN	recoverin	0	4.57165	13.1337	8.7296
chr3	197865971	197866463	13.1086	6.84125	Intergenic	-13020	FAM157A	family with sequence similarity 157 member A (non-protein coding)	0	5.3787	13.1086	6.84125
chr11	121971009	121971266	13.0906	16.5931	promoter-TSS (NR_029671)	417	MIR100HG	mir-100-let-7a-2-mir-125b-1 cluster host gene	0	10.7203	13.0906	16.5931
chr9	139715992	139716390	13.0847	7.7758	intron (NM_024718, intron 1 of 14)	-9218	MIR4292	microRNA 4292	0	4.19465	13.0847	7.7758
chr18	76439118	76439914	13.0822	7.68815	Intergenic	-300759	SALL3	spalt like transcription factor 3	0	3.2814	13.0822	7.68815
chr10	135513245	135513659	13.0681	6.5889	Intergenic	-73153	FRG2B	FSHD region gene 2 family member B	0	3.3451	13.0681	6.5889
chr19	34481995	34482373	13.0681	6.5889	Intergenic	-181168	LSM14A	LSM14A, mRNA processing body assembly factor	0	3.738	13.0681	6.5889
chr12	69400922	69401251	13.068	6.80275	Intergenic	-44066	CPM	carboxypeptidase M	0	3.48845	13.068	6.80275
chr20	61925256	61925556	13.0525	15.8147	intron (NM_020882, intron 1 of 35)	868	COL20A1	collagen type XX alpha 1 chain	0	9.80705	13.0525	15.8147
chr22	44988745	44989113	13.0408	10.8511	Intergenic	23709	LINC00207	long intergenic non-protein coding RNA 207	0	6.16985	13.0408	10.8511
chr7	82434869	82435157	13.0329	6.6958	exon (NM_033026, exon 21 of 25)	357184	PCLO	piccolo presynaptic cytomatrix protein	0	3.5734	13.0329	6.6958
chr17	41320938	41321171	13.0249	19.1337	intron (NR_110868, intron 1 of 1)	1366	LOC101929767	uncharacterized LOC101929767	0	14.0017	13.0249	19.1337
chr12	55840142	55840449	13.0086	6.5205	Intergenic	-5703	OR6C2	olfactory receptor family 6 subfamily C member 2	0	2.6389	13.0086	6.5205
chr15	101273293	101273642	13.0086	6.5205	Intergenic	130712	ASB7	ankyrin repeat and SOCS box containing 7	0	5.1504	13.0086	6.5205
chr2	112292435	112292829	13.0086	6.5205	Intergenic	-39894	MIR4435-2HG	MIR4435-2 host gene	0	4.8212	13.0086	6.5205
chr8	13176996	13177293	13.0086	6.5205	intron (NM_024767, intron 4 of 4)	-43087	DLC1	DLC1 Rho GTPase activating protein	0	3.0743	13.0086	6.5205
chrX	155196586	155196915	13.0086	6.5205	Intergenic	-30496	IL9R	interleukin 9 receptor	0	3.09555	13.0086	6.5205
chr1	241695442	241695802	13.0034	7.0658	5' UTR (NM_003679, exon 1 of 15)	188	KMO	kynurenine 3-monooxygenase	0	5.0283	13.0034	7.0658
chr16	4374179	4374410	12.96	15.7954	TTS (NR_110901)	4047	GLIS2-AS1	GLIS2 antisense RNA 1	0	10.0938	12.96	15.7954
chr9	133514234	133515088	12.9503	8.7296	TTS (NM_003934)	12977	MIR6856	microRNA 6856	0	4.48665	12.9503	8.7296
chr12	114307856	114308228	12.9502	7.08505	intron (NM_001146699, intron 21 of 24)	96134	RBM19	RNA binding motif protein 19	0	4.6725	12.9502	7.08505
chr16	84402186	84402424	12.9329	7.47425	exon (NM_001286527, exon 1 of 28)	176	ATP2C2	ATPase secretory pathway Ca2+ transporting 2	0	3.30265	12.9329	7.47425
chr2	118981722	118982081	12.9311	9.8096	Intergenic	-37939	LOC100506797	uncharacterized LOC100506797	0	5.87785	12.9311	9.8096
chr22	30841654	30842326	12.9243	9.31345	Intergenic	20379	MTFP1	mitochondrial fission process 1	0	4.73625	12.9243	9.31345
chr8	21540069	21540426	12.9157	7.17275	Intergenic	106099	GFRA2	GDNF family receptor alpha 2	0	3.5522	12.9157	7.17275
chr1	180200183	180201090	12.9107	16.2039	intron (NM_033343, intron 1 of 5)	1203	LHX4	LIM homeobox 4	0	11.9256	12.9107	16.2039
chr16	84652204	84652596	12.9028	17.4784	promoter-TSS (NM_021149)	-698	COTL1	coactosin like F-actin binding protein 1	0	12.3185	12.9028	17.4784
chr5	1227785	1228670	12.9019	8.4473	intron (NM_182632, intron 1 of 11)	2757	SLC6A18	solute carrier family 6 member 18	0	4.90085	12.9019	8.4473
chr1	213597032	213597344	12.8961	14.277	Intergenic	372613	RPS6KC1	ribosomal protein S6 kinase C1	0	9.8654	12.8961	14.277
chr13	89794908	89795206	12.8773	6.4328	Intergenic	-92488	LINC00440	long intergenic non-protein coding RNA 440	0	4.3009	12.8773	6.4328
chr18	74726538	74726881	12.8773	6.4328	3' UTR (NM_001025100, exon 4 of 4)	2346	MBP	myelin basic protein	0	4.0938	12.8773	6.4328
chr5	165232794	165233196	12.8773	6.4328	Intergenic	1120380	LINC01947	long intergenic non-protein coding RNA 1947	0	3.32385	12.8773	6.4328
chr2	16162926	16163402	12.8729	7.7758	Intergenic	-27385	GACAT3	gastric cancer associated transcript 3 (non-protein coding)	0	6.5628	12.8729	7.7758
chr5	114935255	114935566	12.85	9.38185	intron (NM_001164469, intron 3 of 3)	-2442	LOC101927100	uncharacterized LOC101927100	0	7.18935	12.85	9.38185
chr11	13682693	13682977	12.8393	6.5012	Intergenic	-7371	FAR1	fatty acyl-CoA reductase 1	0	4.2159	12.8393	6.5012
chr19	53804682	53804925	12.8393	6.5012	Intergenic	-9928	BIRC8	baculoviral IAP repeat containing 8	0	2.6177	12.8393	6.5012
chr5	60777056	60777341	12.8393	6.5012	intron (NM_020928, intron 2 of 13)	149098	ZSWIM6	zinc finger SWIM-type containing 6	0	5.29915	12.8393	6.5012
chr10	80514415	80514958	12.8392	9.0504	Intergenic	312519	ZMIZ1-AS1	ZMIZ1 antisense RNA 1	0	5.44245	12.8392	9.0504
chr6	31875210	31875511	12.782	8.90495	intron (NM_001178063, intron 1 of 13).5	-5591	ZBTB12	zinc finger and BTB domain containing 12	0	5.94155	12.782	8.90495
chr2	133530169	133530604	12.7814	7.01665	intron (NM_207481, intron 14 of 17)	-101234	LYPD1	LY6/PLAUR domain containing 1	0	5.12915	12.7814	7.01665
chr16	79614975	79615716	12.7767	6.4328	Intergenic	19277	MAF	MAF bZIP transcription factor	0	3.2814	12.7767	6.4328
chr12	33177982	33178349	12.7766	6.3451	Intergenic	-128385	PKP2	plakophilin 2	0	2.3469	12.7766	6.3451
chr19	20390297	20390712	12.7766	6.3451	Intergenic	112481	ZNF486	zinc finger protein 486	0	3.2814	12.7766	6.3451
chr20	16023326	16023977	12.7766	6.3451	intron (NM_080676, intron 16 of 16)	-57124	LOC613266	uncharacterized LOC613266	0	4.19465	12.7766	6.3451
chr2	187434564	187434911	12.7766	6.3451	Intergenic	-20053	ITGAV	integrin subunit alpha V	0	3.5522	12.7766	6.3451
chr3	46817296	46817760	12.7766	6.3451	Intergenic	-31283	PRSS45	serine protease 45	0	1.66195	12.7766	6.3451
chr3	52776446	52776765	12.7766	6.3451	intron (NM_003157, intron 12 of 15)	28360	NEK4	NIMA related kinase 4	0	6.06365	12.7766	6.3451
chr4	111480096	111480391	12.7766	6.3451	intron (NM_001977, intron 18 of 19)	64011	PITX2	paired like homeodomain 2	0	2.5752	12.7766	6.3451
chr4	27704399	27704997	12.7766	6.3451	Intergenic	485597	LINC02261	long intergenic non-protein coding RNA 2261	0	3.30265	12.7766	6.3451
chr4	38968899	38969274	12.7766	6.3451	3' UTR (NM_001303228, exon 7 of 7)	64955	TMEM156	transmembrane protein 156	0	4.57165	12.7766	6.3451
chr21	45517060	45517529	12.7752	7.12355	intron (NM_003274, intron 20 of 22)	-9914	PWP2	PWP2, small subunit processome component	0	4.0938	12.7752	7.12355
chr1	230122405	230122728	12.7556	6.5012	Intergenic	-15898	LINC01736	long intergenic non-protein coding RNA 1736	0	3.0743	12.7556	6.5012
chr15	59883539	59884048	12.7444	6.4328	Intergenic	-20189	GCNT3	glucosaminyl (N-acetyl) transferase 3, mucin type	0	2.82475	12.7444	6.4328
chr20	59836005	59836319	12.7397	8.4088	intron (NM_001794, intron 2 of 15)	8680	CDH4	cadherin 4	0	4.92205	12.7397	8.4088
chr7	45879096	45879647	12.7327	6.99735	Intergenic	-48588	IGFBP1	insulin like growth factor binding protein 1	0	3.75925	12.7327	6.99735
chr11	62360459	62360883	12.7134	20.7869	TTS (NM_004739)	-1562	TUT1	terminal uridylyl transferase 1, U6 snRNA-specific	0	11.9627	12.7134	20.7869
chr20	25064362	25064665	12.7101	11.1141	Intergenic	-1498	VSX1	visual system homeobox 1	0	9.0584	12.7101	11.1141
chr12	133177050	133177324	12.709	19.9806	Intergenic	9850	LRCOL1	leucine rich colipase like 1	0	15.9344	12.709	19.9806
chr13	85170173	85170560	12.7081	6.2574	intron (NR_046871, intron 6 of 6)	-187423	SNORA107	small nucleolar RNA, H/ACA box 107	0	4.2159	12.7081	6.2574
chr17	13413368	13413725	12.7081	6.2574	intron (NM_006042, intron 1 of 1)	91713	HS3ST3A1	heparan sulfate-glucosamine 3-sulfotransferase 3A1	0	3.53095	12.7081	6.2574
chr8	62172255	62172621	12.7081	6.2574	Intergenic	-28087	CLVS1	clavesin 1	0	4.0088	12.7081	6.2574
chr3	57008477	57009075	12.6964	13.0602	intron (NM_001128615, intron 2 of 12)	34708	ARHGEF3-AS1	ARHGEF3 antisense RNA 1	0	6.83355	12.6964	13.0602
chr13	32399323	32399578	12.6953	6.375	Intergenic	-21470	EEF1DP3	eukaryotic translation elongation factor 1 delta pseudogene 3	0	5.1079	12.6953	6.375
chr12	1949404	1949733	12.6914	13.9754	intron (NM_172364, intron 26 of 37)	20135	LRTM2	leucine rich repeats and transmembrane domains 2	0	11.4902	12.6914	13.9754
chr2	87069082	87069716	12.6789	6.4328	3' UTR (NM_004931, exon 6 of 6)	-19549	ANAPC1P1	anaphase promoting complex subunit 1 pseudogene 1	0	3.53095	12.6789	6.4328
chr19	31075014	31075379	12.674	6.1698	Intergenic	211896	ZNF536	zinc finger protein 536	0	3.0531	12.674	6.1698
chr10	25003036	25003416	12.6734	9.43965	intron (NM_020824, intron 2 of 25)	9371	ARHGAP21	Rho GTPase activating protein 21	0	6.7115	12.6734	9.43965
chr1	19043091	19043477	12.6712	8.4473	intron (NM_002584, intron 7 of 7)	85784	PAX7	paired box 7	0	5.64955	12.6712	8.4473
chr11	60810526	60810895	12.6594	13.2355	Intergenic	-50725	CD5	CD5 molecule	0	7.2902	12.6594	13.2355
chr9	89252462	89252729	12.6584	16.6124	Intergenic	-283193	TUT7	terminal uridylyl transferase 7	0	11.1557	12.6584	16.6124
chr7	111892247	111892599	12.6521	6.2574	intron (NM_021994, intron 1 of 11)	45780	ZNF277	zinc finger protein 277	0	3.09555	12.6521	6.2574
chr18	55609169	55609579	12.6438	6.4328	Intergenic	-102236	NEDD4L	neural precursor cell expressed, developmentally down-regulated 4-like, E3 ubiquitin protein ligase	0	4.8796	12.6438	6.4328
chr11	122110974	122111522	12.6388	6.4135	intron (NR_137179, intron 2 of 4)	-37431	MIR100HG	mir-100-let-7a-2-mir-125b-1 cluster host gene	0	4.19465	12.6388	6.4135
chr11	89938094	89938363	12.6388	6.4135	intron (NM_012124, intron 8 of 10)	18304	CHORDC1	cysteine and histidine rich domain containing 1	0	4.55045	12.6388	6.4135
chr14	70292255	70292688	12.6388	6.4135	Intergenic	-28465	SLC10A1	solute carrier family 10 member 1	0	1.66195	12.6388	6.4135
chr21	38000495	38000829	12.6388	6.4135	Intergenic	-51795	CLDN14	claudin 14	0	3.3664	12.6388	6.4135
chr4	115067987	115068376	12.6388	6.4135	Intergenic	-167303	ARSJ	arylsulfatase family member J	0	4.0938	12.6388	6.4135
chr7	3961877	3962245	12.6388	6.4135	intron (NM_152744, intron 5 of 44)	-207256	SDK1	sidekick cell adhesion molecule 1	0	5.0283	12.6388	6.4135
chrX	49475329	49475578	12.6388	6.4135	Intergenic	-14857	PAGE1	PAGE family member 1	0	4.11505	12.6388	6.4135
chr4	72022274	72022745	12.6349	6.73435	Intergenic	-30494	SLC4A4	solute carrier family 4 member 4	0	3.30265	12.6349	6.73435
chr1	204616719	204616972	12.63	11.3963	intron (NM_201630, intron 1 of 1)	37636	LRRN2	leucine rich repeat neuronal 2	0	9.30795	12.63	11.3963
chr4	151181025	151181344	12.6299	6.6958	Intergenic	181758	DCLK2	doublecortin like kinase 2	0	4.60875	12.6299	6.6958
chr12	130871100	130871535	12.6298	6.92895	Intergenic	48884	PIWIL1	piwi like RNA-mediated gene silencing 1	0	1.66195	12.6298	6.92895
chr5	3607942	3608291	12.6196	8.1458	Intergenic	11948	IRX1	iroquois homeobox 1	0	4.25835	12.6196	8.1458
chr6	151082989	151083256	12.6142	10.1218	intron (NM_001329800, intron 2 of 15)	41053	PLEKHG1	pleckstrin homology and RhoGEF domain containing G1	0	4.77875	12.6142	10.1218
chr2	206791527	206792139	12.6126	10.3934	Intergenic	159073	INO80D	INO80 complex subunit D	0	5.64955	12.6126	10.3934
chr18	32309310	32309574	12.5747	6.3943	intron (NM_001198941, intron 1 of 14)	19246	DTNA	dystrobrevin alpha	0	3.98755	12.5747	6.3943
chr9	68484915	68485208	12.5747	6.3943	Intergenic	-29693	FRG1JP	FSHD region gene 1 family member J, pseudogene	0	3.84425	12.5747	6.3943
chr16	81745258	81745587	12.5548	11.8049	TTS (NM_198390)	46463	LOC100129617	uncharacterized LOC100129617	0	6.37695	12.5548	11.8049
chr3	75378582	75379258	12.5412	6.73435	Intergenic	105346	FAM86DP	family with sequence similarity 86 member D, pseudogene	0	4.90085	12.5412	6.73435
chrX	134140211	134140649	12.5185	12.9725	Intergenic	15462	SMIM10	small integral membrane protein 10	0	6.584	12.5185	12.9725
chr6	32055397	32055690	12.4993	6.60815	intron (NM_019105, intron 6 of 43).2	21608	TNXB	tenascin XB	0	3.3664	12.4993	6.60815
chr1	10675348	10675828	12.4804	7.01665	intron (NM_004565, intron 4 of 8)	140585	PEX14	peroxisomal biogenesis factor 14	0	4.6513	12.4804	7.01665
chr5	156938651	156939015	12.471	6.4135	intron (NM_033274, intron 8 of 22)	-51725	LOC102724404	uncharacterized LOC102724404	0	2.38935	12.471	6.4135
chr17	37202994	37203400	12.4672	6.3259	intron (NR_033753, intron 4 of 4)	-10075	LOC100131347	RAD52 motif containing 1 pseudogene	0	3.0743	12.4672	6.3259
chr17	66007282	66007585	12.4672	6.3259	Intergenic	-17668	C17orf58	chromosome 17 open reading frame 58	0	5.35745	12.4672	6.3259
chr18	76638979	76639372	12.4672	6.3259	Intergenic	-101100	SALL3	spalt like transcription factor 3	0	4.07255	12.4672	6.3259
chr19	55392764	55393158	12.4672	6.3259	intron (NM_133271, intron 2 of 3)	7412	FCAR	Fc fragment of IgA receptor	0	3.1168	12.4672	6.3259
chr2	42228858	42229210	12.4672	6.3259	Intergenic	-46127	PKDCC	protein kinase domain containing, cytoplasmic	0	2.3469	12.4672	6.3259
chr3	141899670	141899951	12.4672	6.3259	intron (NR_033289, intron 12 of 16)	-31424	TFDP2	transcription factor Dp-2	0	4.3646	12.4672	6.3259
chr8	105702372	105702663	12.4672	6.3259	Intergenic	-101265	LRP12	LDL receptor related protein 12	0	3.30265	12.4672	6.3259
chr8	2545681	2546003	12.4672	6.3259	intron (NR_125425, intron 1 of 5)	40149	LOC101927815	uncharacterized LOC101927815	0	1.89025	12.4672	6.3259
chr4	139609779	139610230	12.465	6.5205	Intergenic	323796	LOC105377448	uncharacterized LOC105377448	0	3.738	12.465	6.5205
chrX	99882400	99882679	12.4417	8.2142	3' UTR (NM_001278741, exon 8 of 8)	9190	TSPAN6	tetraspanin 6	0	5.1504	12.4417	8.2142
chr12	46767208	46767523	12.4372	18.9284	promoter-TSS (NM_001307936)	-720	SLC38A2	solute carrier family 38 member 2	0	14.915	12.4372	18.9284
chrX	137090675	137090984	12.436	6.3259	Intergenic	442483	ZIC3	Zic family member 3	0	4.34335	12.436	6.3259
chr6	44447837	44448299	12.4357	11.8434	Intergenic	44690	MIR4642	microRNA 4642	0	5.9203	12.4357	11.8434
chr17	44920676	44920964	12.428	7.21125	Intergenic	-8132	WNT9B	Wnt family member 9B	0	3.0743	12.428	7.21125
chr4	26408179	26408621	12.4237	7.9704	intron (NM_203283, intron 3 of 10)	83642	CCKAR	cholecystokinin A receptor	0	4.50795	12.4237	7.9704
chr9	124692857	124693130	12.4224	8.2142	intron (NM_001139442, intron 6 of 8)	162892	TTLL11	tubulin tyrosine ligase like 11	0	7.646	12.4224	8.2142
chr5	142001519	142002016	12.4216	6.3259	promoter-TSS (NM_001144892)	-847	FGF1	fibroblast growth factor 1	0	3.7168	12.4216	6.3259
chr15	78651335	78651722	12.4207	6.60815	Intergenic	18862	CRABP1	cellular retinoic acid binding protein 1	0	3.98755	12.4207	6.60815
chr14	79979677	79980151	12.4165	7.5812	intron (NM_001105250, intron 2 of 6)	234232	NRXN3	neurexin 3	0	3.98755	12.4165	7.5812
chr10	1013966	1014333	12.4153	6.80275	Intergenic	-20200	GTPBP4	GTP binding protein 4	0	4.92205	12.4153	6.80275
chr13	107215675	107215904	12.4144	13.9263	intron (NM_018011, intron 1 of 3)	4725	ARGLU1	arginine and glutamate rich 1	0	11.6335	12.4144	13.9263
chr11	442545	442856	12.4004	8.90495	promoter-TSS (NM_001012302)	-689	ANO9	anoctamin 9	0	5.23535	12.4004	8.90495
chr19	14309255	14309568	12.4001	9.61495	intron (NM_001008701, intron 1 of 23)	7586	ADGRL1	adhesion G protein-coupled receptor L1	0	4.9646	12.4001	9.61495
chr12	133194822	133195086	12.3915	11.0948	promoter-TSS (NM_016318)	-412	P2RX2	purinergic receptor P2X 2	0	8.3947	12.3915	11.0948
chr9	94123022	94123464	12.3859	11.0264	intron (NM_001698, intron 1 of 9)	963	AUH	AU RNA binding methylglutaconyl-CoA hydratase	0	6.52025	12.3859	11.0264
chr2	237252248	237252521	12.3824	7.7373	non-coding (NR_073043, exon 17 of 20)	-79396	ASB18	ankyrin repeat and SOCS box containing 18	0	5.21415	12.3824	7.7373
chr1	229421178	229421451	12.3803	6.28735	intron (NM_001271998, intron 1 of 5)	14505	RAB4A	RAB4A, member RAS oncogene family	0	3.823	12.3803	6.28735
chr9	138090742	138091118	12.3769	6.3259	Intergenic	17475	LOC401557	uncharacterized LOC401557	0	2.1186	12.3769	6.3259
chr14	102356301	102356637	12.3697	6.5012	intron (NM_178586, intron 5 of 12)	-74396	DYNC1H1	dynein cytoplasmic 1 heavy chain 1	0	4.46545	12.3697	6.5012
chr3	184347311	184347608	12.3602	10.2672	Intergenic	67872	EPHB3	EPH receptor B3	0	6.81235	12.3602	10.2672
chr8	37037360	37037654	12.357	12.934	intron (NR_031672, intron 1 of 2).2	58036	MIR1268A	microRNA 1268a	0	9.0584	12.357	12.934
chr3	71730432	71730652	12.3561	17.5084	3' UTR (NM_173359, exon 8 of 8)	43984	EIF4E3	eukaryotic translation initiation factor 4E family member 3	0	14.7292	12.3561	17.5084
chr11	81734029	81734382	12.3386	6.3943	intron (NR_120571, intron 5 of 7)	-132327	MIR4300	microRNA 4300	0	3.5522	12.3386	6.3943
chr17	43632089	43632439	12.3329	6.3066	Intergenic	-34375	LRRC37A4P	leucine rich repeat containing 37 member A4, pseudogene	0	3.738	12.3329	6.3066
chr1	81960675	81960933	12.3329	6.3066	Intergenic	62583	LOC101927434	uncharacterized LOC101927434	0	3.53095	12.3329	6.3066
chr22	47373494	47373826	12.3329	6.3066	intron (NM_001284304, intron 10 of 13)	-61722	TBC1D22A-AS1	TBC1D22A antisense RNA 1	0	2.3256	12.3329	6.3066
chr2	176624712	176625015	12.3329	6.3066	Intergenic	242210	LNPK	lunapark, ER junction formation factor	0	5.04955	12.3329	6.3066
chr5	80702988	80703317	12.3329	6.3066	intron (NR_002755, intron 1 of 1)	-13164	ACOT12	acyl-CoA thioesterase 12	0	2.36815	12.3329	6.3066
chr9	111612585	111612819	12.3329	6.3066	Intergenic	5573	ACTL7B	actin like 7B	0	2.82475	12.3329	6.3066
chrX	19201926	19202266	12.3329	6.3066	Intergenic	-61341	ADGRG2	adhesion G protein-coupled receptor G2	0	4.5929	12.3329	6.3066
chrX	30320117	30320455	12.3329	6.3066	Intergenic	7209	NR0B1	nuclear receptor subfamily 0 group B member 1	0	3.823	12.3329	6.3066
chr15	77900286	77900637	12.3302	13.2548	Intergenic	24408	LINGO1	leucine rich repeat and Ig domain containing 1	0	10.0141	12.3302	13.2548
chr11	115810246	115810624	12.3254	6.2382	Intergenic	-179517	LINC00900	long intergenic non-protein coding RNA 900	0	4.2371	12.3254	6.2382
chr13	114623076	114623470	12.3254	6.2382	intron (NM_001278674, intron 6 of 7)	8691	LINC00565	long intergenic non-protein coding RNA 565	0	6.0424	12.3254	6.2382
chr1	237841186	237841560	12.3254	6.2382	exon (NM_001035, exon 61 of 105)	-184102	LOC100130331	POTE ankyrin domain family, member F pseudogene	0	3.738	12.3254	6.2382
chr4	190107176	190107540	12.3254	6.2382	Intergenic	-473402	LINC01262	long intergenic non-protein coding RNA 1262	0	2.6177	12.3254	6.2382
chr5	18772554	18772954	12.3254	6.2382	Intergenic	965371	LINC02223	long intergenic non-protein coding RNA 2223	0	4.3009	12.3254	6.2382
chr7	47912159	47912477	12.3254	6.2382	intron (NM_138295, intron 24 of 56)	75753	PKD1L1	polycystin 1 like 1, transient receptor potential channel interacting	0	3.03185	12.3254	6.2382
chr7	97400175	97400523	12.3254	6.2382	Intergenic	39078	TAC1	tachykinin precursor 1	0	3.80175	12.3254	6.2382
chr9	46132777	46133048	12.3254	6.2382	Intergenic	15969	FAM27E2	family with sequence similarity 27 member E2	0	1.70445	12.3254	6.2382
chr6	26720911	26721309	12.3226	9.0504	Intergenic	-61130	ZNF322	zinc finger protein 322	0	3.0531	12.3226	9.0504
chr20	44882081	44882376	12.3206	10.2672	intron (NM_021248, intron 1 of 11)	54909	CDH22	cadherin 22	0	8.1026	12.3206	10.2672
chr5	138567727	138568325	12.3205	6.3259	Intergenic	-33961	SIL1	SIL1 nucleotide exchange factor	0	2.82475	12.3205	6.3259
chr9	130252071	130252409	12.3182	8.6419	intron (NM_001190723, intron 19 of 24)	37706	LRSAM1	leucine rich repeat and sterile alpha motif containing 1	0	6.9398	12.3182	8.6419
chr17	36608056	36608464	12.3152	9.70265	intron (NM_001199417, intron 1 of 23)	23540	ARHGAP23	Rho GTPase activating protein 23	0	5.9203	12.3152	9.70265
chr18	13280380	13280777	12.3132	6.5205	intron (NM_181481, intron 1 of 5)	2474	LDLRAD4	low density lipoprotein receptor class A domain containing 4	0	3.9451	12.3132	6.5205
chr10	42408147	42408408	12.2958	8.1265	Intergenic	455216	LOC441666	zinc finger protein 91 pseudogene	0	4.69375	12.2958	8.1265
chr1	8044875	8045241	12.2909	7.95115	exon (NM_001123377, exon 7 of 7)	23344	PARK7	Parkinsonism associated deglycase	0	5.58575	12.2909	7.95115
chr4	154459636	154459947	12.2902	10.4233	intron (NM_015196, intron 3 of 34)	72293	TMEM131L	transmembrane 131 like	0	5.00705	12.2902	10.4233
chr1	202162804	202163183	12.2881	10.4618	promoter-TSS (NM_001017403)	-125	LGR6	leucine rich repeat containing G protein-coupled receptor 6	0	6.1274	12.2881	10.4618
chr4	23971897	23972274	12.2842	6.2574	intron (NM_001330752, intron 2 of 13)	-80385	PPARGC1A	PPARG coactivator 1 alpha	0	3.98755	12.2842	6.2574
chr5	71359126	71359374	12.2807	13.567	Intergenic	-43845	MAP1B	microtubule associated protein 1B	0	10.9699	12.2807	13.567
chr3	164913426	164914037	12.2798	15.6394	promoter-TSS (NM_001318810)	59	SLITRK3	SLIT and NTRK like family member 3	0	11.5486	12.2798	15.6394
chr3	144355710	144356054	12.2767	8.5735	Intergenic	663715	C3orf58	chromosome 3 open reading frame 58	0	6.7911	12.2767	8.5735
chr11	70346577	70346911	12.2696	15.5709	intron (NM_012309, intron 17 of 22)	102132	CTTN	cortactin	0	10.1787	12.2696	15.5709
chr12	123350251	123350549	12.2691	9.50805	3' UTR (NM_024667, exon 4 of 4)	30312	VPS37B	VPS37B, ESCRT-I subunit	0	4.715	12.2691	9.50805
chr1	30788382	30788694	12.2631	7.64965	Intergenic	-278079	LINC01648	long intergenic non-protein coding RNA 1648	0	4.46545	12.2631	7.64965
chr2	168150475	168150770	12.2591	19.0161	Intergenic	106829	XIRP2	xin actin binding repeat containing 2	0	15.1432	12.2591	19.0161
chr11	31182138	31182361	12.2429	6.5889	Intergenic	-168016	DCDC1	doublecortin domain containing 1	0	4.5292	12.2429	6.5889
chr7	31512807	31513374	12.2404	6.822	Intergenic	-40595	CCDC129	coiled-coil domain containing 129	0	5.56455	12.2404	6.822
chr7	152430669	152430982	12.233	6.4328	Intergenic	-26009	ACTR3B	ARP3 actin related protein 3 homolog B	0	2.3469	12.233	6.4328
chr21	43506259	43506653	12.222	7.27965	intron (NM_001004416, intron 4 of 22)	15030	UMODL1	uromodulin like 1	0	4.69375	12.222	7.27965
chr18	20800065	20800588	12.2161	6.6274	intron (NR_023359, intron 4 of 6)	64537	CABLES1	Cdk5 and Abl enzyme substrate 1	0	4.50795	12.2161	6.6274
chr11	130687470	130687819	12.2146	6.1505	Intergenic	44361	LINC02551	long intergenic non-protein coding RNA 2551	0	5.0708	12.2146	6.1505
chr12	80866706	80867065	12.2146	6.1505	intron (NM_001145026, intron 5 of 41)	28759	PTPRQ	protein tyrosine phosphatase, receptor type Q	0	4.92205	12.2146	6.1505
chr15	95994358	95994610	12.2146	6.1505	intron (NR_027133, intron 1 of 5)	18162	LINC00924	long intergenic non-protein coding RNA 924	0	3.98755	12.2146	6.1505
chr1	164951167	164951543	12.2146	6.1505	Intergenic	-207477	LOC100505795	uncharacterized LOC100505795	0	3.7805	12.2146	6.1505
chr1	17811803	17812133	12.2146	6.1505	Intergenic	-45718	RCC2	regulator of chromosome condensation 2	0	2.59645	12.2146	6.1505
chr1	57512118	57512510	12.2146	6.1505	intron (NM_021080, intron 11 of 16)	-80501	C8B	complement C8 beta chain	0	3.5947	12.2146	6.1505
chr1	74380681	74381109	12.2146	6.1505	Intergenic	282976	LRRIQ3	leucine rich repeats and IQ motif containing 3	0	3.09555	12.2146	6.1505
chr20	58010039	58010338	12.2146	6.1505	Intergenic	134706	EDN3	endothelin 3	0	3.30265	12.2146	6.1505
chr5	38888119	38888440	12.2146	6.1505	intron (NM_001323505, intron 7 of 17)	42178	OSMR	oncostatin M receptor	0	3.738	12.2146	6.1505
chr17	37103414	37103712	12.2043	6.73435	intron (NM_001008777, intron 6 of 10)	20092	FBXO47	F-box protein 47	0	3.26015	12.2043	6.73435
chr22	29724792	29725290	12.2035	7.08505	intron (NM_001166019, intron 20 of 20)	4206	SNORD125	small nucleolar RNA, C/D box 125	0	5.62825	12.2035	7.08505
chr2	203258580	203258865	12.2034	6.3066	intron (NM_001204, intron 1 of 12)	17672	BMPR2	bone morphogenetic protein receptor type 2	0	3.32385	12.2034	6.3066
chr11	2495615	2495905	12.1802	6.5012	intron (NM_181798, intron 1 of 15)	13076	KCNQ1	potassium voltage-gated channel subfamily Q member 1	0	4.2371	12.1802	6.5012
chr17	17319882	17320141	12.1673	7.7373	Intergenic	-60289	MED9	mediator complex subunit 9	0	4.73625	12.1673	7.7373
chr13	52375784	52376067	12.1651	16.8754	intron (NM_001031719, intron 1 of 7)	2373	DHRS12	dehydrogenase/reductase 12	0	12.7114	12.1651	16.8754
chr10	71559897	71560205	12.1594	9.9657	Intergenic	-1593	COL13A1	collagen type XIII alpha 1 chain	0	9.1221	12.1594	9.9657
chr11	42618258	42618649	12.1535	6.7835	Intergenic	-343213	LOC100507205	uncharacterized LOC100507205	0	5.27785	12.1535	6.7835
chr10	20031045	20031409	12.1366	6.0628	Intergenic	-13748	LOC101928834	uncharacterized LOC101928834	0	4.4442	12.1366	6.0628
chr11	15778612	15778961	12.1366	6.0628	Intergenic	113355	LOC102724957	uncharacterized LOC102724957	0	3.5947	12.1366	6.0628
chrX	112056015	112056324	12.1366	6.0628	intron (NM_133265, intron 3 of 11)	10185	AMOT	angiomotin	0	3.30265	12.1366	6.0628
chr3	141087063	141087372	12.1355	9.70265	intron (NM_001080412, intron 1 of 7)	44162	ZBTB38	zinc finger and BTB domain containing 38	0	5.44245	12.1355	9.70265
chr21	43696831	43697222	12.1201	6.2189	exon (NM_207627, exon 6 of 16)	38680	TFF3	trefoil factor 3	0	2.80355	12.1201	6.2189
chr22	28467833	28468324	12.1201	6.2189	intron (NM_001145418, intron 12 of 22)	-151478	MIR3199-1	microRNA 3199-1	0	3.7805	12.1201	6.2189
chr22	36327028	36327328	12.1201	6.2189	intron (NM_001082578, intron 2 of 13)	-90548	RBFOX2	RNA binding fox-1 homolog 2	0	6.02655	12.1201	6.2189
chr4	169104935	169105211	12.1201	6.2189	intron (NM_007193, intron 10 of 11)	91385	ANXA10	annexin A10	0	3.53095	12.1201	6.2189
chr5	53739241	53739523	12.1201	6.2189	Intergenic	-12049	HSPB3	heat shock protein family B (small) member 3	0	3.7805	12.1201	6.2189
chr7	68025706	68026086	12.1201	6.2189	Intergenic	540656	LOC102723427	uncharacterized LOC102723427	0	3.738	12.1201	6.2189
chr6	144430768	144431089	12.1197	6.5889	Intergenic	-14174	SF3B5	splicing factor 3b subunit 5	0	3.5734	12.1197	6.5889
chr2	44996831	44997147	12.0982	7.9704	intron (NM_024766, intron 10 of 10)	171657	SIX3-AS1	SIX3 antisense RNA 1	0	3.0743	12.0982	7.9704
chr1	146569957	146570196	12.095	6.1997	TTS (NR_103466)	-13773	RNVU1-8	RNA, variant U1 small nuclear 8	0	4.55045	12.095	6.1997
chr1	85077413	85077955	12.0933	5.97515	intron (NR_125761, intron 2 of 2)	9030	LINC01461	long intergenic non-protein coding RNA 1461	0	4.42295	12.0933	5.97515
chr10	15786281	15786515	12.0917	6.2382	Intergenic	-24064	ITGA8	integrin subunit alpha 8	0	4.57165	12.0917	6.2382
chr22	43810532	43810899	12.0907	18.0431	intron (NM_001044370, intron 1 of 6)	2695	MPPED1	metallophosphoesterase domain containing 1	0	7.70435	12.0907	18.0431
chr17	55495472	55495868	12.0863	7.75655	intron (NM_170721, intron 5 of 9)	105288	LOC101927557	uncharacterized LOC101927557	0	6.81235	12.0863	7.75655
chr4	3783011	3783473	12.0773	8.74885	Intergenic	14946	ADRA2C	adrenoceptor alpha 2C	0	5.1716	12.0773	8.74885
chr18	45513577	45513915	12.0769	8.7296	Intergenic	-56229	SMAD2	SMAD family member 2	0	4.46545	12.0769	8.7296
chr12	131622365	131622609	12.076	10.8125	intron (NM_001330497, intron 24 of 25)	-27069	LINC01257	long intergenic non-protein coding RNA 1257	0	7.23185	12.076	10.8125
chr5	106737420	106737823	12.0723	7.40585	intron (NM_001962, intron 2 of 4)	268975	EFNA5	ephrin A5	0	6.7698	12.0723	7.40585
chr9	131988154	131988556	12.0634	6.64665	Intergenic	-47815	IER5L	immediate early response 5 like	0	5.1504	12.0634	6.64665
chr14	30293059	30293367	12.0633	6.89045	intron (NM_001330069, intron 1 of 18)	103686	PRKD1	protein kinase D1	0	5.32035	12.0633	6.89045
chr4	1352331	1352774	12.0605	11.328	intron (NM_020894, intron 7 of 13)	11208	UVSSA	UV stimulated scaffold protein A	0	5.71325	12.0605	11.328
chr16	23519994	23520678	12.0604	15.4832	intron (NM_015044, intron 1 of 16)	1479	GGA2	golgi associated, gamma adaptin ear containing, ARF binding protein 2	0	9.26545	12.0604	15.4832
chr14	69621545	69621792	12.0579	16.9631	Intergenic	-1754	DCAF5	DDB1 and CUL4 associated factor 5	0	15.207	12.0579	16.9631
chr11	70578885	70579278	12.0468	7.8635	intron (NM_012309, intron 11 of 22)	-71136	SHANK2	SH3 and multiple ankyrin repeat domains 2	0	4.05135	12.0468	7.8635
chr2	148198379	148198769	12.0393	7.60045	Intergenic	-403512	ACVR2A	activin A receptor type 2A	0	5.1929	12.0393	7.60045
chr11	119567515	119567822	12.0326	11.8049	intron (NM_203286, intron 1 of 5)	31767	NECTIN1	nectin cell adhesion molecule 1	0	7.74685	12.0326	11.8049
chr2	64873520	64873778	12.0295	16.0969	intron (NM_014755, intron 1 of 1)	7397	SERTAD2	SERTA domain containing 2	0	11.8832	12.0295	16.0969
chr11	22675348	22675863	12.0262	8.6419	Intergenic	-12555	GAS2	growth arrest specific 2	0	4.7575	12.0262	8.6419
chr11	119897143	119897470	12.0229	7.84425	Intergenic	102315	TRIM29	tripartite motif containing 29	0	6.0424	12.0229	7.84425
chr3	11937639	11937936	11.9986	6.3259	Intergenic	-49394	TAMM41	TAM41 mitochondrial translocator assembly and maintenance homolog	0	3.7168	11.9986	6.3259
chr14	57552726	57553419	11.9921	7.29895	Intergenic	-182534	AP5M1	adaptor related protein complex 5 subunit mu 1	0	5.00705	11.9921	7.29895
chr8	12652716	12653187	11.9811	6.5205	intron (NR_102423, intron 1 of 1)	1199	LINC00681	long intergenic non-protein coding RNA 681	0	4.4442	11.9811	6.5205
chr7	108045343	108045670	11.9737	7.27965	intron (NM_005010, intron 1 of 27)	51335	NRCAM	neuronal cell adhesion molecule	0	6.2761	11.9737	7.27965
chr19	17586474	17586870	11.9632	7.19195	intron (NM_198580, intron 1 of 11)	5419	SLC27A1	solute carrier family 27 member 1	0	4.50795	11.9632	7.19195
chr8	145566794	145567054	11.9521	8.23345	Intergenic	-6981	SCRT1	scratch family transcriptional repressor 1	0	4.48665	11.9521	8.23345
chr20	5984017	5984215	11.9412	13.7424	intron (NR_110101, intron 1 of 4)	2351	MCM8-AS1	MCM8 antisense RNA 1	0	12.9027	11.9412	13.7424
chr11	61739305	61739647	11.9369	14.6171	Intergenic	-4344	FTH1	ferritin heavy chain 1	0	14.4104	11.9369	14.6171
chr11	118465751	118466091	11.9368	6.13125	intron (NM_001655, intron 8 of 9)	-11292	PHLDB1	pleckstrin homology like domain family B member 1	0	4.8212	11.9368	6.13125
chr17	25877311	25877677	11.9368	6.13125	intron (NM_014238, intron 2 of 20)	78458	KSR1	kinase suppressor of ras 1	0	6.06365	11.9368	6.13125
chr19	30983462	30983779	11.9368	6.13125	intron (NM_014717, intron 2 of 4)	120320	ZNF536	zinc finger protein 536	0	3.53095	11.9368	6.13125
chr1	29658752	29659022	11.9368	6.13125	intron (NR_110758, intron 2 of 2)	17739	LINC01756	long intergenic non-protein coding RNA 1756	0	3.3451	11.9368	6.13125
chr2	35830671	35831038	11.9368	6.13125	Intergenic	134383	MIR548AD	microRNA 548ad	0	4.34335	11.9368	6.13125
chr3	22647915	22648205	11.9368	6.13125	Intergenic	596009	UBE2E2-AS1	UBE2E2 antisense RNA 1 (head to head)	0	3.1168	11.9368	6.13125
chr19	47429946	47430261	11.9338	7.36735	intron (NM_004491, intron 1 of 5)	8170	ARHGAP35	Rho GTPase activating protein 35	0	4.27965	11.9338	7.36735
chr9	131446607	131446857	11.9161	15.28	promoter-TSS (NM_001248000)	-633	SET	SET nuclear proto-oncogene	0	10.407	11.9161	15.28
chr1	7010118	7010707	11.8959	6.4135	intron (NM_015215, intron 3 of 22)	165028	CAMTA1	calmodulin binding transcription activator 1	0	4.8212	11.8959	6.4135
chr7	66395342	66395615	11.8939	6.13125	intron (NM_017994, intron 1 of 6)	9275	TMEM248	transmembrane protein 248	0	3.823	11.8939	6.13125
chr17	60770570	60770839	11.8879	9.92715	3' UTR (NM_006039, exon 30 of 30)	65942	MRC2	mannose receptor C type 2	0	7.6885	11.8879	9.92715
chr5	175300052	175300350	11.8811	14.384	intron (NM_001008220, intron 1 of 3)	1700	CPLX2	complexin 2	0	10.4282	11.8811	14.384
chr4	169555541	169555860	11.8761	14.0632	intron (NM_001166109, intron 1 of 18)	2932	PALLD	palladin, cytoskeletal associated protein	0	9.9504	11.8761	14.0632
chr4	145095603	145095889	11.8752	8.7296	Intergenic	-33807	GYPA	glycophorin A (MNS blood group)	0	7.66725	11.8752	8.7296
chr3	58603074	58603452	11.8711	6.3451	intron (NR_134853, intron 2 of 3)	10074	FAM107A	family with sequence similarity 107 member A	0	3.75925	11.8711	6.3451
chr15	49172374	49172724	11.8648	13.7125	TTS (NM_014335)	2259	EID1	EP300 interacting inhibitor of differentiation 1	0	11.384	11.8648	13.7125
chr17	7141058	7141293	11.8639	25.7996	intron (NM_024297, intron 1 of 4)	1074	PHF23	PHD finger protein 23	0	19.8583	11.8639	25.7996
chr17	43206911	43207200	11.8594	17.0016	intron (NM_133373, intron 1 of 15)	2845	PLCD3	phospholipase C delta 3	0	10.9274	11.8594	17.0016
chr7	43044821	43045183	11.8534	6.73435	Intergenic	73063	MRPL32	mitochondrial ribosomal protein L32	0	4.8212	11.8534	6.73435
chr7	134639063	134639269	11.8495	5.9858	intron (NM_033140, intron 6 of 11)	-32093	AGBL3	ATP/GTP binding protein like 3	0	4.55045	11.8495	5.9858
chr8	123684442	123684767	11.8415	7.47425	intron (NR_126348, intron 2 of 3)	21741	LINC01151	long intergenic non-protein coding RNA 1151	0	4.90085	11.8415	7.47425
chr11	33412691	33413249	11.8394	6.112	Intergenic	133093	HIPK3	homeodomain interacting protein kinase 3	0	3.0743	11.8394	6.112
chr12	104424491	104424723	11.8394	6.112	intron (NM_031302, intron 2 of 11)	33348	GLT8D2	glycosyltransferase 8 domain containing 2	0	5.79825	11.8394	6.112
chr17	22048241	22048543	11.8394	6.112	Intergenic	25955	MTRNR2L1	MT-RNR2 like 1	0	4.57165	11.8394	6.112
chr2	151293993	151294311	11.8394	6.112	Intergenic	50057	RND3	Rho family GTPase 3	0	3.5097	11.8394	6.112
chr3	144562074	144562306	11.8394	6.112	Intergenic	870023	C3orf58	chromosome 3 open reading frame 58	0	4.5292	11.8394	6.112
chr9	99413941	99414193	11.8352	11.1141	intron (NM_153698, intron 2 of 5)	3532	AAED1	AhpC/TSA antioxidant enzyme domain containing 1	0	8.1239	11.8352	11.1141
chr1	29709693	29710321	11.8222	6.5397	Intergenic	-33381	LINC01756	long intergenic non-protein coding RNA 1756	0	4.77875	11.8222	6.5397
chr2	3499093	3499410	11.8144	7.95115	Intergenic	22267	ADI1	acireductone dioxygenase 1	0	7.18935	11.8144	7.95115
chr11	9093339	9093630	11.8077	8.0581	intron (NM_001330199, intron 4 of 21)	18442	MIR5691	microRNA 5691	0	4.8212	11.8077	8.0581
chr7	135193965	135194312	11.8043	15.834	intron (NM_001008225, intron 1 of 10)	737	CNOT4	CCR4-NOT transcription complex subunit 4	0	10.8424	11.8043	15.834
chr16	73126196	73126689	11.8001	7.5812	non-coding (NR_027756, exon 1 of 3)	194	HCCAT5	hepatocellular carcinoma associated transcript 5 (non-protein coding)	0	4.9433	11.8001	7.5812
chr6	117293179	117293470	11.7988	6.2189	Intergenic	94948	RFX6	regulatory factor X6	0	3.96635	11.7988	6.2189
chr10	43876167	43876540	11.7977	6.822	Intergenic	9261	FXYD4	FXYD domain containing ion transport regulator 4	0	3.0531	11.7977	6.822
chr10	3665846	3666237	11.784	6.0436	intron (NR_131187, intron 1 of 1)	161432	KLF6	Kruppel like factor 6	0	5.3416	11.784	6.0436
chr11	59888776	59889161	11.784	6.0436	Intergenic	32831	MS4A2	membrane spanning 4-domains A2	0	4.90085	11.784	6.0436
chr14	93266744	93267090	11.784	6.0436	intron (NM_005113, intron 2 of 12)	6341	GOLGA5	golgin A5	0	3.09555	11.784	6.0436
chr15	73458106	73458464	11.784	6.0436	intron (NM_001172624, intron 5 of 27)	113460	NEO1	neogenin 1	0	2.6177	11.784	6.0436
chr17	63915057	63915413	11.784	6.0436	intron (NM_001199165, intron 19 of 26)	-92574	CEP112	centrosomal protein 112	0	3.823	11.784	6.0436
chr1	39110800	39111081	11.784	6.0436	Intergenic	214555	RRAGC	Ras related GTP binding C	0	2.38935	11.784	6.0436
chr20	10492238	10492552	11.784	6.0436	intron (NM_001009608, intron 2 of 7)	76444	SLX4IP	SLX4 interacting protein	0	2.1398	11.784	6.0436
chr2	208871122	208871814	11.784	6.0436	intron (NM_001080475, intron 1 of 7)	18816	PLEKHM3	pleckstrin homology domain containing M3	0	3.3451	11.784	6.0436
chr3	95658247	95658584	11.784	6.0436	Intergenic	-256378	MTHFD2P1	methylenetetrahydrofolate dehydrogenase (NADP+ dependent) 2, methenyltetrahydrofolate cyclohydrolase pseudogene 1	0	3.30265	11.784	6.0436
chr4	170823877	170824133	11.784	6.0436	Intergenic	73048	LINC02275	long intergenic non-protein coding RNA 2275	0	1.89025	11.784	6.0436
chr5	129876004	129876366	11.784	6.0436	Intergenic	624856	HINT1	histidine triad nucleotide binding protein 1	0	2.6389	11.784	6.0436
chr7	102470615	102470981	11.784	6.0436	intron (NR_105043, intron 18 of 20)	81399	FAM185A	family with sequence similarity 185 member A	0	2.90975	11.784	6.0436
chr9	99429026	99429381	11.784	6.0436	Intergenic	-11604	AAED1	AhpC/TSA antioxidant enzyme domain containing 1	0	5.1079	11.784	6.0436
chrX	114763359	114763737	11.784	6.0436	intron (NR_110383, intron 2 of 4)	-31629	PLS3	plastin 3	0	2.82475	11.784	6.0436
chrX	18881849	18882107	11.784	6.0436	Intergenic	-26436	PHKA2-AS1	PHKA2 antisense RNA 1	0	4.07255	11.784	6.0436
chr1	41249855	41250086	11.7779	10.9195	exon (NM_172163, exon 1 of 13)	286	KCNQ4	potassium voltage-gated channel subfamily Q member 4	0	5.00705	11.7779	10.9195
chr11	115052213	115052618	11.7635	10.4233	intron (NM_001098517, intron 7 of 8)	-151881	LOC105369509	uncharacterized LOC105369509	0	8.1026	11.7635	10.4233
chr22	38294837	38295169	11.7589	8.165	Intergenic	-7152	MICALL1	MICAL like 1	0	3.5522	11.7589	8.165
chr9	90700284	90700786	11.7557	6.0436	Intergenic	-7720	LOC102724156	uncharacterized LOC102724156	0	4.2371	11.7557	6.0436
chr13	115109422	115109791	11.7531	7.21125	Intergenic	-10183	LINC01054	long intergenic non-protein coding RNA 1054	0	3.0743	11.7531	7.21125
chr5	170696583	170697071	11.7529	6.13125	intron (NM_022897, intron 25 of 27)	-39461	TLX3	T cell leukemia homeobox 3	0	1.20535	11.7529	6.13125
chr12	51663348	51663557	11.7455	8.0196	intron (NM_001031628, intron 1 of 3)	542	SMAGP	small cell adhesion glycoprotein	0	4.25835	11.7455	8.0196
chr1	192336651	192337091	11.7384	6.0436	TTS (NM_001039152)	50749	RGS21	regulator of G protein signaling 21	0	4.0088	11.7384	6.0436
chr2	100105452	100106117	11.737	15.2501	intron (NR_135653, intron 1 of 21)	734	REV1	REV1, DNA directed polymerase	0	10.5929	11.737	15.2501
chr6	74785646	74786057	11.7322	7.5812	intron (NR_110856, intron 1 of 3)	6684	LOC101928516	uncharacterized LOC101928516	0	1.66195	11.7322	7.5812
chr22	18962076	18962439	11.7245	11.3472	intron (NR_045121, intron 1 of 2)	4246	DGCR5	DiGeorge syndrome critical region gene 5 (non-protein coding)	0	6.33445	11.7245	11.3472
chr6	2106017	2106252	11.7219	7.75655	intron (NM_001500, intron 4 of 10)	70091	GMDS	GDP-mannose 4,6-dehydratase	0	3.3451	11.7219	7.75655
chr4	147442068	147442372	11.714	13.5178	intron (NM_001029998, intron 1 of 11)	903	SLC10A7	solute carrier family 10 member 7	0	11.6973	11.714	13.5178
chr4	183825402	183825716	11.7104	6.6274	intron (NM_001012732, intron 3 of 5)	13071	DCTD	dCMP deaminase	0	4.57165	11.7104	6.6274
chr3	20119895	20120134	11.7099	6.112	intron (NM_003884, intron 2 of 17)	38490	KAT2B	lysine acetyltransferase 2B	0	1.869	11.7099	6.112
chr4	122077148	122077433	11.7097	6.112	intron (NM_001244764, intron 7 of 12)	8205	TNIP3	TNFAIP3 interacting protein 3	0	1.89025	11.7097	6.112
chr1	155474134	155474332	11.7032	11.8347	intron (NM_018489, intron 2 of 27)	-57539	ASH1L-AS1	ASH1L antisense RNA 1	0	8.83005	11.7032	11.8347
chr2	2175424	2175737	11.6987	8.272	intron (NM_001329845, intron 3 of 24)	-147424	MYT1L-AS1	MYT1L antisense RNA 1	0	4.4442	11.6987	8.272
chr21	45153327	45153853	11.6858	15.8724	intron (NM_003681, intron 1 of 10)	-7675	PDXK	pyridoxal kinase	0	10.529	11.6858	15.8724
chr6	100038649	100039034	11.6808	13.2655	Intergenic	-15809	PRDM13	PR/SET domain 13	0	8.60175	11.6808	13.2655
chr8	66945894	66946239	11.6799	7.1043	intron (NM_033105, intron 1 of 5)	12275	DNAJC5B	DnaJ heat shock protein family (Hsp40) member C5 beta	0	5.71325	11.6799	7.1043
chrX	68350168	68350887	11.6736	11.5226	Intergenic	34838	PJA1	praja ring finger ubiquitin ligase 1	0	7.76805	11.6736	11.5226
chr10	101013714	101014053	11.6627	5.9559	Intergenic	-18251	HPSE2	heparanase 2 (inactive)	0	3.7805	11.6627	5.9559
chr11	7260447	7260782	11.6627	5.9559	Intergenic	4617	MIR302E	microRNA 302e	0	3.3451	11.6627	5.9559
chr12	75849609	75849954	11.6627	5.9559	Intergenic	-24732	GLIPR1	GLI pathogenesis related 1	0	2.86725	11.6627	5.9559
chr16	67105581	67105955	11.6627	5.9559	intron (NM_001755, intron 4 of 5)	-38028	C16orf70	chromosome 16 open reading frame 70	0	3.9451	11.6627	5.9559
chr18	260470	260812	11.6627	5.9559	intron (NM_005131, intron 4 of 20)	7418	THOC1	THO complex 1	0	3.98755	11.6627	5.9559
chr1	163585773	163586158	11.6627	5.9559	Intergenic	-192984	LOC100422212	eukaryotic translation initiation factor 3 subunit J pseudogene	0	4.2159	11.6627	5.9559
chr2	107123226	107123685	11.6627	5.9559	Intergenic	-38654	RGPD3	RANBP2-like and GRIP domain containing 3	0	2.82475	11.6627	5.9559
chr4	84037177	84037533	11.6627	5.9559	Intergenic	-1444	PLAC8	placenta specific 8	0	3.09555	11.6627	5.9559
chr6	166343983	166344435	11.6627	5.9559	intron (NR_026861, intron 1 of 1)	-56830	LINC00602	long intergenic non-protein coding RNA 602	0	2.36815	11.6627	5.9559
chr9	11189095	11189488	11.6627	5.9559	Intergenic	576085	PTPRD-AS2	PTPRD antisense RNA 2 (head to head)	0	4.4442	11.6627	5.9559
chrX	137767127	137767459	11.6627	5.9559	intron (NM_001139500, intron 5 of 6)	-17339	MIR504	microRNA 504	0	3.48845	11.6627	5.9559
chr1	230991684	230992072	11.6592	7.17275	promoter-TSS (NM_001136495)	-96	C1orf198	chromosome 1 open reading frame 198	0	2.86725	11.6592	7.17275
chr13	26199426	26199760	11.6586	7.84425	intron (NM_016529, intron 24 of 36)	156681	ATP8A2	ATPase phospholipid transporting 8A2	0	4.8796	11.6586	7.84425
chr8	18438297	18438618	11.645	6.13125	intron (NM_015310, intron 12 of 15)	189702	NAT2	N-acetyltransferase 2	0	3.0743	11.645	6.13125
chr12	99728621	99728851	11.6301	6.00505	intron (NM_152788, intron 12 of 25)	-179868	ANKS1B	ankyrin repeat and sterile alpha motif domain containing 1B	0	5.59115	11.6301	6.00505
chr4	90142360	90142671	11.6301	6.00505	Intergenic	86646	GPRIN3	GPRIN family member 3	0	2.846	11.6301	6.00505
chr12	687864	688252	11.6253	9.75185	intron (NM_016533, intron 1 of 3)	7594	LOC105369595	uncharacterized LOC105369595	0	7.18935	11.6253	9.75185
chr17	32880729	32881163	11.6202	8.4666	Intergenic	25442	C17orf102	chromosome 17 open reading frame 102	0	6.33445	11.6202	8.4666
chr11	118926664	118926927	11.6189	16.1846	exon (NM_006389, exon 2 of 26)	1162	HYOU1	hypoxia up-regulated 1	0	10.4707	11.6189	16.1846
chr10	68202794	68203139	11.6136	6.0243	intron (NM_001127384, intron 11 of 17)	-482826	LRRTM3	leucine rich repeat transmembrane neuronal 3	0	3.84425	11.6136	6.0243
chr15	100330988	100331302	11.6136	6.0243	non-coding (NR_003260, exon 5 of 5)	15987	DNM1P46	dynamin 1 pseudogene 46	0	3.738	11.6136	6.0243
chr2	182140381	182140734	11.6136	6.0243	intron (NR_130784, intron 3 of 4)	29822	MIR4437	microRNA 4437	0	3.32385	11.6136	6.0243
chr2	44037756	44038024	11.6136	6.0243	TTS (NM_016008)	28068	ABCG5	ATP binding cassette subfamily G member 5	0	2.86725	11.6136	6.0243
chr5	117684952	117685199	11.6136	6.0243	Intergenic	66806	LINC02148	long intergenic non-protein coding RNA 2148	0	3.5097	11.6136	6.0243
chr5	65771080	65771471	11.6136	6.0243	Intergenic	36157	LINC02229	long intergenic non-protein coding RNA 2229	0	3.96635	11.6136	6.0243
chr5	67001502	67001761	11.6136	6.0243	Intergenic	-87410	LOC101928858	uncharacterized LOC101928858	0	2.6177	11.6136	6.0243
chr8	144528879	144529132	11.6136	6.0243	intron (NM_015117, intron 9 of 11)	-16403	MAFA	MAF bZIP transcription factor A	0	3.5947	11.6136	6.0243
chr9	70076613	70076914	11.6136	6.0243	Intergenic	102052	FOXD4L5	forkhead box D4 like 5	0	5.5487	11.6136	6.0243
chr20	8579674	8579914	11.6115	6.2189	intron (NM_182734, intron 3 of 32)	350443	PLCB1-IT1	PLCB1 intronic transcript 1	0	2.55395	11.6115	6.2189
chr1	226133397	226133780	11.598	6.5397	Intergenic	-4396	LEFTY2	left-right determination factor 2	0	4.19465	11.598	6.5397
chr1	17236439	17236642	11.5847	23.3522	Intergenic	-11905	CROCC	ciliary rootlet coiled-coil, rootletin	0	23.3522	11.5847	20.9729
chr1	234658335	234658898	11.5784	11.0264	Intergenic	8909	LINC01354	long intergenic non-protein coding RNA 1354	0	5.9203	11.5784	11.0264
chr11	102587844	102588185	11.5746	5.8682	intron (NM_001304442, intron 6 of 10)	7671	MMP8	matrix metallopeptidase 8	0	3.32385	11.5746	5.8682
chr12	133553553	133553863	11.5746	5.8682	Intergenic	-9226	ZNF26	zinc finger protein 26	0	4.2371	11.5746	5.8682
chr13	105715191	105715701	11.5746	5.8682	Intergenic	-402770	DAOA	D-amino acid oxidase activator	0	3.98755	11.5746	5.8682
chr1	216750067	216750575	11.5746	5.8682	intron (NM_001243505, intron 3 of 6)	146493	ESRRG	estrogen related receptor gamma	0	4.19465	11.5746	5.8682
chr2	86770943	86771298	11.5746	5.8682	intron (NM_001198954, intron 3 of 7)	19500	CHMP3	charged multivesicular body protein 3	0	3.30265	11.5746	5.8682
chr6	55105992	55106316	11.5746	5.8682	intron (NM_001526, intron 1 of 6)	67083	HCRTR2	hypocretin receptor 2	0	2.5752	11.5746	5.8682
chr8	5859043	5859484	11.5746	5.8682	Intergenic	404806	LOC100287015	uncharacterized LOC100287015	0	4.4442	11.5746	5.8682
chr14	59213364	59213680	11.5743	6.28735	Intergenic	-81484	LINC01500	long intergenic non-protein coding RNA 1500	0	3.96635	11.5743	6.28735
chr17	30660261	30660703	11.5673	5.9559	exon (NM_022344, exon 9 of 10)	8746	C17orf75	chromosome 17 open reading frame 75	0	4.50795	11.5673	5.9559
chr11	65551573	65551786	11.5629	13.4794	Intergenic	2805	MIR1234	microRNA 1234	0	8.49555	11.5629	13.4794
chr19	55519336	55520039	11.5627	7.29895	Intergenic	29945	GP6	glycoprotein VI platelet	0	2.36815	11.5627	7.29895
chr9	1946600	1946901	11.5522	7.47425	Intergenic	-68469	SMARCA2	SWI/SNF related, matrix associated, actin dependent regulator of chromatin, subfamily a, member 2	0	5.44245	11.5522	7.47425
chr17	1065418	1066095	11.5508	7.68815	intron (NM_001322841, intron 1 of 22)	17512	ABR	ABR, RhoGEF and GTPase activating protein	0	3.98755	11.5508	7.68815
chr2	226327733	226328039	11.5448	7.7758	intron (NM_020864, intron 2 of 5)	62284	NYAP2	neuronal tyrosine-phosphorylated phosphoinositide-3-kinase adaptor 2	0	4.77875	11.5448	7.7758
chr19	41858406	41858809	11.5382	13.4109	exon (NM_000660, exon 1 of 7)	1181	TGFB1	transforming growth factor beta 1	0	7.76805	11.5382	13.4109
chr12	3667190	3667691	11.5267	6.559	intron (NM_001256536, intron 4 of 9)	-65455	THCAT155	thyroid cancer-associated transcript 155	0	3.0743	11.5267	6.559
chr13	29131838	29132197	11.5218	5.78055	Intergenic	-62752	FLT1	fms related tyrosine kinase 1	0	3.5947	11.5218	5.78055
chr18	3151444	3151751	11.5218	5.78055	intron (NM_019856, intron 12 of 36)	68509	MYOM1	myomesin 1	0	3.5734	11.5218	5.78055
chr3	8500287	8500686	11.5218	5.78055	intron (NR_033378, intron 3 of 3)	42858	LMCD1-AS1	LMCD1 antisense RNA 1	0	4.6725	11.5218	5.78055
chr7	8972351	8972730	11.5218	5.78055	Intergenic	498955	NXPH1	neurexophilin 1	0	3.3451	11.5218	5.78055
chr8	54131256	54131719	11.5218	5.78055	Intergenic	32770	OPRK1	opioid receptor kappa 1	0	4.2371	11.5218	5.78055
chrX	25616150	25616457	11.5218	5.78055	Intergenic	-540157	MAGEB18	MAGE family member B18	0	3.84425	11.5218	5.78055
chr2	97547994	97548274	11.5168	8.4281	intron (NM_016490, intron 2 of 4)	-12399	SEMA4C	semaphorin 4C	0	4.25835	11.5168	8.4281
chr1	18929251	18930202	11.5163	7.88275	Intergenic	-27774	PAX7	paired box 7	0	4.6725	11.5163	7.88275
chr12	799752	799964	11.5129	6.5012	Intergenic	-26951	NINJ2	ninjurin 2	0	4.2159	11.5129	6.5012
chr5	180300773	180301149	11.5046	7.60045	Intergenic	-12675	ZFP62	ZFP62 zinc finger protein	0	4.7575	11.5046	7.60045
chr12	120479185	120479594	11.5008	6.13125	intron (NM_207311, intron 2 of 8)	51741	BICDL1	BICD family like cargo adaptor 1	0	4.2159	11.5008	6.13125
chr2	131109765	131110019	11.4939	15.3869	Intergenic	-3688	PTPN18	protein tyrosine phosphatase, non-receptor type 18	0	10.0778	11.4939	15.3869
chr1	234736490	234736940	11.4924	17.7416	Intergenic	8556	IRF2BP2	interferon regulatory factor 2 binding protein 2	0	13.0459	11.4924	17.7416
chr22	48734964	48735418	11.4919	6.3644	Intergenic	65015	MIR3201	microRNA 3201	0	4.9433	11.4919	6.3644
chr3	136265566	136265898	11.4886	6.80275	intron (NM_005862, intron 5 of 33)	205513	STAG1	stromal antigen 1	0	5.79825	11.4886	6.80275
chr11	65339470	65339675	11.4853	22.8804	promoter-TSS (NM_152832)	-248	FAM89B	family with sequence similarity 89 member B	0	14.4158	11.4853	22.8804
chr10	15033432	15033735	11.4824	8.9242	Intergenic	19020	MEIG1	meiosis/spermiogenesis associated 1	0	3.30265	11.4824	8.9242
chr10	81867699	81868193	11.482	13.2741	Intergenic	-23493	PLAC9	placenta specific 9	0	6.83355	11.482	13.2741
chr20	20065756	20066044	11.4805	7.7074	intron (NM_001167816, intron 5 of 12)	28610	CFAP61	cilia and flagella associated protein 61	0	4.6725	11.4805	7.7074
chr2	242810277	242810638	11.4732	14.1209	Intergenic	-1429	RTP5	receptor transporter protein 5 (putative)	0	9.0584	11.4732	14.1209
chr5	157425016	157425482	11.4672	6.64665	Intergenic	-139066	CLINT1	clathrin interactor 1	0	3.53095	11.4672	6.64665
chr14	95990174	95990685	11.4567	8.07735	Intergenic	9537	SCARNA13	small Cajal body-specific RNA 13	0	5.39995	11.4567	8.07735
chr6	170578458	170578798	11.4481	10.1795	intron (NR_126021, intron 2 of 2)	-2934	LINC01624	long intergenic non-protein coding RNA 1624	0	7.4973	11.4481	10.1795
chr7	73119617	73119931	11.4455	16.6124	intron (NM_001165903, intron 3 of 9)	-5873	MIR4284	microRNA 4284	0	12.6265	11.4455	16.6124
chr17	29815586	29815959	11.4411	11.2402	intron (NM_001346748, intron 1 of 12)	753	RAB11FIP4	RAB11 family interacting protein 4	0	7.10435	11.4411	11.2402
chr1	150489061	150489378	11.4396	14.5978	intron (NR_051960, intron 1 of 1)	986	FALEC	focally amplified long non-coding RNA in epithelial cancer	0	9.74335	11.4396	14.5978
chr5	23027926	23028265	11.4385	6.5205	Intergenic	-174364	CDH12	cadherin 12	0	3.30265	11.4385	6.5205
chr6	12151065	12151404	11.4305	6.0243	intron (NM_002114, intron 7 of 8)	138510	HIVEP1	human immunodeficiency virus type I enhancer binding protein 1	0	4.55045	11.4305	6.0243
chr1	76759500	76759829	11.4296	7.88275	intron (NM_152996, intron 1 of 4)	219275	ST6GALNAC3	ST6 N-acetylgalactosaminide alpha-2,6-sialyltransferase 3	0	5.21415	11.4296	7.88275
chr7	30899411	30900201	11.4291	6.80275	intron (NM_032222, intron 13 of 17)	-51503	AQP1	aquaporin 1 (Colton blood group)	0	4.27965	11.4291	6.80275
chr12	2046808	2047158	11.4218	13.5371	Intergenic	-1241	LINC00940	long intergenic non-protein coding RNA 940	0	7.22645	11.4218	13.5371
chr15	83557018	83557331	11.4181	5.93665	intron (NM_199330, intron 2 of 8)	64302	HOMER2	homer scaffold protein 2	0	3.61595	11.4181	5.93665
chr21	23293974	23294322	11.4181	5.93665	Intergenic	174843	LINC01425	long intergenic non-protein coding RNA 1425	0	4.3221	11.4181	5.93665
chr21	27633136	27633370	11.4181	5.93665	Intergenic	-89807	APP	amyloid beta precursor protein	0	3.75925	11.4181	5.93665
chr22	32840213	32840476	11.4181	5.93665	intron (NM_174932, intron 5 of 14)	13029	BPIFC	BPI fold containing family C	0	3.823	11.4181	5.93665
chr2	11385636	11385953	11.4181	5.93665	intron (NM_001321643, intron 4 of 32)	90296	PQLC3	PQ loop repeat containing 3	0	4.07255	11.4181	5.93665
chr2	213727908	213728270	11.4181	5.93665	Intergenic	-62892	MIR4776-1	microRNA 4776-1	0	3.84425	11.4181	5.93665
chr3	192758882	192759223	11.4181	5.93665	Intergenic	-123102	MB21D2	Mab-21 domain containing 2	0	3.5734	11.4181	5.93665
chr4	155271032	155271302	11.4181	5.93665	intron (NM_017639, intron 6 of 24)	41282	DCHS2	dachsous cadherin-related 2	0	4.6513	11.4181	5.93665
chr4	16498110	16498481	11.4181	5.93665	Intergenic	270009	TAPT1-AS1	TAPT1 antisense RNA 1 (head to head)	0	3.3664	11.4181	5.93665
chr4	46722128	46722409	11.4181	5.93665	Intergenic	188984	COX7B2	cytochrome c oxidase subunit 7B2	0	4.42295	11.4181	5.93665
chr4	58791161	58791492	11.4181	5.93665	Intergenic	499288	LINC02380	long intergenic non-protein coding RNA 2380	0	3.96635	11.4181	5.93665
chr6	170964529	170964802	11.4181	5.93665	Intergenic	-70885	PDCD2	programmed cell death 2	0	4.3221	11.4181	5.93665
chr6	95652210	95652452	11.4181	5.93665	Intergenic	372996	MANEA-DT	MANEA divergent transcript	0	3.84425	11.4181	5.93665
chr7	111630658	111630984	11.4181	5.93665	intron (NM_014705, intron 5 of 51)	182260	DOCK4-AS1	DOCK4 antisense RNA 1	0	4.0938	11.4181	5.93665
chr8	123698767	123699023	11.4181	5.93665	intron (NR_126348, intron 2 of 3)	7450	LINC01151	long intergenic non-protein coding RNA 1151	0	3.5522	11.4181	5.93665
chrX	24970070	24970592	11.4181	5.93665	intron (NM_016937, intron 36 of 36)	63734	ARX	aristaless related homeobox	0	4.0938	11.4181	5.93665
chr14	96519900	96520613	11.4155	7.68815	intron (NM_001282463, intron 2 of 2)	14595	C14orf132	chromosome 14 open reading frame 132	0	7.45475	11.4155	7.68815
chrX	40412099	40412381	11.413	6.9781	Intergenic	-27976	ATP6AP2	ATPase H+ transporting accessory protein 2	0	3.5947	11.413	6.9781
chr17	58193631	58193941	11.4032	14.1701	Intergenic	-13506	LOC653653	adaptor related protein complex 1 sigma 2 subunit pseudogene	0	8.06015	11.4032	14.1701
chr16	2675826	2676108	11.3929	6.6958	intron (NR_015441, intron 3 of 3)	-13016	FLJ42627	uncharacterized LOC645644	0	3.30265	11.3929	6.6958
chr16	85558459	85558987	11.3899	16.1846	Intergenic	-86306	GSE1	Gse1 coiled-coil protein	0	7.76805	11.3899	16.1846
chr12	130871735	130872239	11.3891	6.6274	Intergenic	49554	PIWIL1	piwi like RNA-mediated gene silencing 1	0	1.64065	11.3891	6.6274
chr17	8085260	8085494	11.3852	17.538	Intergenic	-4886	MIR4521	microRNA 4521	0	17.538	11.3852	16.0969
chr2	10410700	10411026	11.3843	7.1043	Intergenic	-32167	HPCAL1	hippocalcin like 1	0	3.98755	11.3843	7.1043
chrX	64626912	64627484	11.3784	7.49355	Intergenic	-81417	ZC3H12B	zinc finger CCCH-type containing 12B	0	4.07255	11.3784	7.49355
chr15	20638739	20638998	11.3777	5.93665	intron (NR_036432, intron 24 of 25)	72565	HERC2P3	hect domain and RLD 2 pseudogene 3	0	5.0708	11.3777	5.93665
chr2	1860310	1860554	11.3726	11.6103	intron (NM_001329845, intron 18 of 24)	-112113	PXDN	peroxidasin	0	10.7203	11.3726	11.6103
chr22	44727741	44728074	11.3708	11.0264	Intergenic	-19176	SHISAL1	shisa like 1	0	7.8743	11.3708	11.0264
chr8	41604036	41604317	11.3704	6.99735	intron (NM_000037, intron 2 of 42)	50964	ANK1	ankyrin 1	0	4.5292	11.3704	6.99735
chr1	228775032	228775324	11.3681	24.9527	Intergenic	4457	-	-	0	16.391	11.3681	24.9527
chr5	150024626	150024955	11.3667	8.4281	intron (NM_007286, intron 1 of 2)	4583	SYNPO	synaptopodin	0	4.8	11.3667	8.4281
chr1	162602082	162602391	11.3602	6.2189	promoter-TSS (NM_006182)	8	DDR2	discoidin domain receptor tyrosine kinase 2	0	2.6177	11.3602	6.2189
chr3	12949252	12949609	11.3601	7.17275	intron (NM_001134382, intron 12 of 14)	-22720	LINC02022	long intergenic non-protein coding RNA 2022	0	5.1079	11.3601	7.17275
chr10	27728101	27728446	11.3598	5.9174	Intergenic	-24976	PTCHD3	patched domain containing 3	0	2.5752	11.3598	5.9174
chr11	96530082	96530385	11.3598	5.9174	Intergenic	288644	LOC105369443	uncharacterized LOC105369443	0	2.6389	11.3598	5.9174
chr6	12734187	12734510	11.3598	5.9174	intron (NM_001322310, intron 1 of 13)	15417	PHACTR1	phosphatase and actin regulator 1	0	5.0708	11.3598	5.9174
chr8	13328458	13328854	11.3554	6.0436	intron (NM_024767, intron 2 of 4)	43773	DLC1	DLC1 Rho GTPase activating protein	0	2.6177	11.3554	6.0436
chr7	81130595	81130904	11.3496	7.66885	Intergenic	60386	LOC105369146	uncharacterized LOC105369146	0	4.3009	11.3496	7.66885
chr12	122235114	122235396	11.3483	29.3325	intron (NR_002809, intron 5 of 6)	-3661	RHOF	ras homolog family member F, filopodia associated	0	17.4476	11.3483	29.3325
chrX	149508063	149508369	11.3468	8.23345	Intergenic	-23329	MAMLD1	mastermind like domain containing 1	0	4.25835	11.3468	8.23345
chr1	66682580	66683047	11.3307	6.0436	intron (NM_001037340, intron 1 of 14)	-114978	PDE4B	phosphodiesterase 4B	0	4.6513	11.3307	6.0436
chr10	11149882	11150456	11.3302	7.01665	intron (NM_001326345, intron 1 of 13)	-2718	CELF2-AS2	CELF2 antisense RNA 2	0	4.46545	11.3302	7.01665
chr1	17747015	17747327	11.3292	8.94345	intron (NM_001136204, intron 6 of 11)	17888	RCC2	regulator of chromosome condensation 2	0	3.1168	11.3292	8.94345
chr1	121138781	121139244	11.3276	8.83655	intron (NR_104189, intron 2 of 3)	753	SRGAP2-AS1	SRGAP2 antisense RNA 1	0	5.1929	11.3276	8.83655
chr11	113149640	113149989	11.3271	8.2527	TTS (NM_000615)	-5191	NCAM1-AS1	NCAM1 antisense RNA1	0	6.96105	11.3271	8.2527
chr5	141255527	141255839	11.3237	17.9747	intron (NM_002587, intron 1 of 2)	2292	PCDH1	protocadherin 1	0	11.5061	11.3237	17.9747
chr12	110156240	110156494	11.32	21.8284	intron (NM_032829, intron 1 of 2)	4180	FAM222A	family with sequence similarity 222 member A	0	14.6017	11.32	21.8284
chr9	128650574	128650792	11.3163	12.5448	intron (NR_024123, intron 2 of 6)	140205	PBX3	PBX homeobox 3	0	10.492	11.3163	12.5448
chr1	7613329	7613640	11.3132	7.66885	intron (NM_015215, intron 6 of 22)	-217845	VAMP3	vesicle associated membrane protein 3	0	3.738	11.3132	7.66885
chr1	2831300	2831618	11.3061	6.9097	Intergenic	-106587	ACTRT2	actin related protein T2	0	5.00705	11.3061	6.9097
chr1	10950441	10950771	11.2992	7.29895	Intergenic	91488	C1orf127	chromosome 1 open reading frame 127	0	3.84425	11.2992	7.29895
chr5	2706695	2707079	11.2958	5.9559	Intergenic	44882	IRX2	iroquois homeobox 2	0	2.846	11.2958	5.9559
chr11	62617970	62618246	11.286	11.2894	Intergenic	2399	SNORD22	small nucleolar RNA, C/D box 22	0	8.41055	11.286	11.2894
chr1	4142377	4142785	11.2819	8.4666	Intergenic	141909	LINC01346	long intergenic non-protein coding RNA 1346	0	4.715	11.2819	8.4666
chr11	113345949	113346184	11.2815	10.511	promoter-TSS (NM_000795)	-65	DRD2	dopamine receptor D2	0	8.0176	11.2815	10.511
chr19	13961266	13961544	11.2781	19.4245	Intergenic	-13932	MIR23A	microRNA 23a	0	14.5008	11.2781	19.4245
chr2	96917555	96917857	11.2779	6.13125	3' UTR (NM_001193304, exon 4 of 4)	14045	TMEM127	transmembrane protein 127	0	3.823	11.2779	6.13125
chr9	14478876	14479450	11.2702	6.7151	Intergenic	-80181	NFIB	nuclear factor I B	0	2.38935	11.2702	6.7151
chr10	118020158	118020459	11.2688	6.2574	intron (NM_005264, intron 4 of 10)	11511	GFRA1	GDNF family receptor alpha 1	0	4.42295	11.2688	6.2574
chr2	63274608	63274987	11.2645	26.4903	promoter-TSS (NR_027069)	49	LOC100132215	uncharacterized LOC100132215	0	23.0334	11.2645	26.4903
chr20	30616740	30617024	11.2564	9.48875	exon (NM_080625, exon 7 of 9)	18637	CCM2L	CCM2 like scaffold protein	0	6.5415	11.2564	9.48875
chr7	47689524	47689818	11.256	6.0243	Intergenic	-5171	C7orf65	chromosome 7 open reading frame 65	0	3.01055	11.256	6.0243
chr12	64019304	64019620	11.2536	5.84895	intron (NM_173812, intron 7 of 21)	42892	DPY19L2	dpy-19 like 2	0	2.59645	11.2536	5.84895
chr13	26083983	26084267	11.2536	5.84895	intron (NM_016529, intron 2 of 36)	41213	ATP8A2	ATPase phospholipid transporting 8A2	0	5.35745	11.2536	5.84895
chr15	99674611	99674910	11.2536	5.84895	3' UTR (NM_015286, exon 6 of 6)	29474	SYNM	synemin	0	3.5947	11.2536	5.84895
chr1	40111949	40112591	11.2536	5.84895	Intergenic	-6922	HEYL	hes related family bHLH transcription factor with YRPW motif-like	0	4.6725	11.2536	5.84895
chr2	143738305	143738599	11.2536	5.84895	intron (NM_001199241, intron 9 of 14)	103257	KYNU	kynureninase	0	4.3221	11.2536	5.84895
chr2	83399699	83400127	11.2536	5.84895	Intergenic	315986	DHFRP3	dihydrofolate reductase pseudogene 3	0	4.5929	11.2536	5.84895
chr2	83639027	83639378	11.2536	5.84895	Intergenic	555275	DHFRP3	dihydrofolate reductase pseudogene 3	0	3.98755	11.2536	5.84895
chr3	8398931	8399435	11.2536	5.84895	intron (NR_033378, intron 3 of 3)	144161	LMCD1-AS1	LMCD1 antisense RNA 1	0	3.09555	11.2536	5.84895
chr4	76949565	76949979	11.2536	5.84895	intron (NM_001130017, intron 1 of 9)	-5083	CXCL10	C-X-C motif chemokine ligand 10	0	4.6725	11.2536	5.84895
chr5	21931273	21931622	11.2536	5.84895	intron (NM_001317227, intron 3 of 11)	46884	SNORA105B	small nucleolar RNA, H/ACA box 105B	0	3.32385	11.2536	5.84895
chr7	33327543	33327787	11.2536	5.84895	intron (NM_001033604, intron 9 of 21)	158513	BBS9	Bardet-Biedl syndrome 9	0	1.43365	11.2536	5.84895
chr7	5692447	5692741	11.2536	5.84895	intron (NM_207111, intron 13 of 16)	27498	RNF216-IT1	RNF216 intronic transcript 1	0	3.98755	11.2536	5.84895
chr7	9103383	9103643	11.2536	5.84895	Intergenic	-570387	PER4	period circadian regulator 3 pseudogene	0	3.1168	11.2536	5.84895
chrX	20881782	20882122	11.2536	5.84895	Intergenic	-510464	CNKSR2	connector enhancer of kinase suppressor of Ras 2	0	3.0531	11.2536	5.84895
chrX	43897171	43897507	11.2536	5.84895	Intergenic	-64418	NDP	NDP, norrin cystine knot growth factor	0	4.46545	11.2536	5.84895
chr17	1937550	1937778	11.248	17.2261	intron (NM_001346576, intron 3 of 11)	4258	DPH1	diphthamide biosynthesis 1	0	12.0477	11.248	17.2261
chr10	121417825	121418104	11.2478	7.95115	intron (NM_004281, intron 1 of 3)	7082	BAG3	BCL2 associated athanogene 3	0	3.0743	11.2478	7.95115
chr13	30533778	30534126	11.2446	8.1843	Intergenic	23284	LINC00544	long intergenic non-protein coding RNA 544	0	3.98755	11.2446	8.1843
chr6	155498578	155498824	11.244	10.4426	intron (NM_012454, intron 9 of 25)	-39396	TIAM2	T cell lymphoma invasion and metastasis 2	0	9.5575	11.244	10.4426
chr21	46426631	46426874	11.2431	6.6766	Intergenic	-2110	PICSAR	P38 inhibited cutaneous squamous cell carcinoma associated lincRNA	0	4.9858	11.2431	6.6766
chr6	36644039	36644279	11.2381	18.1307	promoter-TSS (NM_001220777)	-78	CDKN1A	cyclin dependent kinase inhibitor 1A	0	13.8955	11.2381	18.1307
chr3	119994438	119994876	11.2292	6.4328	Intergenic	-31515	GPR156	G protein-coupled receptor 156	0	5.64955	11.2292	6.4328
chr12	52452929	52453169	11.2243	10.511	3' UTR (NM_001202233, exon 8 of 8)	7863	NR4A1	nuclear receptor subfamily 4 group A member 1	0	5.21415	11.2243	10.511
chr11	24530690	24530971	11.2178	6.5012	intron (NM_001252008, intron 1 of 11)	12314	LUZP2	leucine zipper protein 2	0	3.61595	11.2178	6.5012
chr1	17565962	17566227	11.2159	9.66415	intron (NM_013358, intron 13 of 15)	-9499	PADI3	peptidyl arginine deiminase 3	0	6.91855	11.2159	9.66415
chr4	68267633	68267896	11.2146	11.3087	Intergenic	19954	LOC101927237	uncharacterized LOC101927237	0	6.83355	11.2146	11.3087
chr17	13017150	13017542	11.2123	6.5397	Intergenic	-95965	ELAC2	elaC ribonuclease Z 2	0	4.55045	11.2123	6.5397
chr21	42839277	42839561	11.2107	5.84895	intron (NM_005656, intron 13 of 13)	35442	MX1	MX dynamin like GTPase 1	0	3.09555	11.2107	5.84895
chr4	3705383	3705678	11.2095	8.2527	Intergenic	-25948	LINC02171	long intergenic non-protein coding RNA 2171	0	4.73625	11.2095	8.2527
chr14	105265951	105266263	11.2046	13.8194	Intergenic	-1411	ZBTB42	zinc finger and BTB domain containing 42	0	9.8654	11.2046	13.8194
chr2	210475437	210475760	11.1998	9.46955	intron (NM_001039538, intron 3 of 14)	31195	MAP2	microtubule associated protein 2	0	7.31145	11.1998	9.46955
chr2	85650701	85650961	11.1965	12.8656	intron (NM_201594, intron 4 of 20)	4777	SH2D6	SH2 domain containing 6	0	7.33265	11.1965	12.8656
chr17	78460606	78460845	11.1918	12.9533	Intergenic	-10321	NPTX1	neuronal pentraxin 1	0	8.0176	11.1918	12.9533
chr11	129321421	129321699	11.1881	6.13125	3' UTR (NM_003658, exon 4 of 4)	75679	BARX2	BARX homeobox 2	0	2.82475	11.1881	6.13125
chr2	8617903	8618289	11.1877	5.8682	Intergenic	105826	LINC01814	long intergenic non-protein coding RNA 1814	0	2.82475	11.1877	5.8682
chr6	27570066	27570585	11.1844	8.8173	Intergenic	-91489	LINC01012	long intergenic non-protein coding RNA 1012	0	5.27785	11.1844	8.8173
chr1	80784567	80784768	11.181	5.81045	Intergenic	-216773	LINC01781	long intergenic non-protein coding RNA 1781	0	3.3876	11.181	5.81045
chr22	33096990	33097295	11.181	5.81045	intron (NM_001135774, intron 6 of 13)	-99660	TIMP3	TIMP metallopeptidase inhibitor 3	0	3.3451	11.181	5.81045
chr6	138831296	138831558	11.1747	8.1265	intron (NM_020464, intron 1 of 6)	-10848	NHSL1	NHS like 1	0	4.9858	11.1747	8.1265
chrY	13448570	13448904	11.174	9.94645	Intergenic	1084652	GYG2P1	glycogenin 2 pseudogene 1	0	7.41765	11.174	9.94645
chr2	40675701	40675899	11.1711	13.5862	intron (NM_001112802, intron 1 of 7)	-18356	SLC8A1	solute carrier family 8 member A1	0	13.1522	11.1711	13.5862
chr2	101346809	101347052	11.1705	8.4666	Intergenic	-89683	NPAS2	neuronal PAS domain protein 2	0	5.9628	11.1705	8.4666
chr16	49859415	49859828	11.1696	8.165	intron (NM_001271620, intron 1 of 7)	-2972	ZNF423	zinc finger protein 423	0	5.62825	11.1696	8.165
chr8	72459795	72460516	11.1616	5.93665	Intergenic	-185688	EYA1	EYA transcriptional coactivator and phosphatase 1	0	4.2159	11.1616	5.93665
chr12	106975892	106976228	11.1591	22.919	promoter-TSS (NM_213594)	-625	RFX4	regulatory factor X4	0	16.1786	11.1591	22.919
chr3	8483756	8484048	11.1587	10.6564	intron (NR_033378, intron 3 of 3)	59442	LMCD1-AS1	LMCD1 antisense RNA 1	0	9.36625	11.1587	10.6564
chr18	12659888	12660163	11.1571	13.1286	intron (NM_147163, intron 1 of 6)	1287	PSMG2	proteasome assembly chaperone 2	0	10.0778	11.1571	13.1286
chr19	11253078	11253592	11.1541	12.7779	Intergenic	13153	SPC24	SPC24, NDC80 kinetochore complex component	0	7.10435	11.1541	12.7779
chr17	55187099	55187465	11.1406	6.4328	intron (NM_001242902, intron 3 of 11)	24147	AKAP1	A-kinase anchoring protein 1	0	5.1929	11.1406	6.4328
chr11	118511503	118511824	11.1351	7.01665	intron (NM_001144759, intron 12 of 20)	-3055	MIR6716	microRNA 6716	0	5.52745	11.1351	7.01665
chrX	106904977	106905317	11.1297	6.3259	Intergenic	33493	PRPS1	phosphoribosyl pyrophosphate synthetase 1	0	3.3451	11.1297	6.3259
chr7	7719357	7719658	11.1255	8.03885	intron (NM_001302350, intron 3 of 4)	38731	RPA3	replication protein A3	0	4.2159	11.1255	8.03885
chr10	126194936	126195230	11.1213	5.7613	intron (NM_001167880, intron 5 of 5)	44742	LHPP	phospholysine phosphohistidine inorganic pyrophosphate phosphatase	0	3.0531	11.1213	5.7613
chr11	16207058	16207419	11.1213	5.7613	intron (NM_001145819, intron 5 of 15)	-216071	MIR6073	microRNA 6073	0	3.09555	11.1213	5.7613
chr15	95263462	95263942	11.1213	5.7613	Intergenic	-134890	LOC440311	NOP53 ribosome biogenesis factor pseudogene	0	3.2814	11.1213	5.7613
chr1	84890526	84890801	11.1213	5.7613	Intergenic	16629	DNASE2B	deoxyribonuclease 2 beta	0	3.5097	11.1213	5.7613
chr20	49756446	49756746	11.1213	5.7613	Intergenic	-116921	KCNG1	potassium voltage-gated channel modifier subfamily G member 1	0	2.82475	11.1213	5.7613
chr20	5851452	5851837	11.1213	5.7613	Intergenic	-40330	CHGB	chromogranin B	0	3.5522	11.1213	5.7613
chr2	170705454	170705775	11.1213	5.7613	intron (NM_172070, intron 1 of 38)	21596	UBR3	ubiquitin protein ligase E3 component n-recognin 3 (putative)	0	3.8655	11.1213	5.7613
chr3	28369821	28370358	11.1213	5.7613	intron (NM_022461, intron 6 of 7)	20529	AZI2	5-azacytidine induced 2	0	3.61595	11.1213	5.7613
chr5	157950753	157951095	11.1213	5.7613	Intergenic	-114143	LINC02227	long intergenic non-protein coding RNA 2227	0	3.09555	11.1213	5.7613
chr7	66302023	66302319	11.1213	5.7613	intron (NR_003934, intron 3 of 10)	7642	GTF2IRD1P1	GTF2I repeat domain containing 1 pseudogene 1	0	4.8425	11.1213	5.7613
chr12	127488890	127489113	11.1201	5.8297	intron (NR_104646, intron 2 of 6)	55941	LINC02405	long intergenic non-protein coding RNA 2405	0	3.0531	11.1201	5.8297
chr13	59252071	59252477	11.1201	5.8297	Intergenic	-445023	LINC00374	long intergenic non-protein coding RNA 374	0	3.5947	11.1201	5.8297
chr15	39404835	39405072	11.1201	5.8297	Intergenic	-137917	C15orf54	chromosome 15 open reading frame 54 (putative)	0	3.32385	11.1201	5.8297
chr16	48334271	48334567	11.1201	5.8297	intron (NM_031490, intron 10 of 14)	-10110	-	-	0	3.98755	11.1201	5.8297
chr18	22027208	22027491	11.1201	5.8297	intron (NM_018439, intron 8 of 10)	-13244	HRH4	histamine receptor H4	0	4.57165	11.1201	5.8297
chr18	46974225	46974528	11.1201	5.8297	intron (NM_017653, intron 1 of 16)	12703	DYM	dymeclin	0	3.7805	11.1201	5.8297
chr19	24176315	24176634	11.1201	5.8297	Intergenic	-39733	ZNF254	zinc finger protein 254	0	2.6389	11.1201	5.8297
chr3	172257650	172257911	11.1201	5.8297	Intergenic	-16483	TNFSF10	TNF superfamily member 10	0	4.03005	11.1201	5.8297
chr5	131239378	131239615	11.1201	5.8297	intron (NM_001303622, intron 8 of 12)	41895	MEIKIN	meiotic kinetochore factor	0	3.1168	11.1201	5.8297
chr7	32742566	32742810	11.1201	5.8297	intron (NR_036680, intron 2 of 16)	16092	DPY19L1P1	DPY19L1 pseudogene 1	0	3.7805	11.1201	5.8297
chrX	101725218	101725451	11.1201	5.8297	intron (NM_001277423, intron 2 of 9)	1398	TCP11X2	t-complex 11 family, X-linked 2	0	3.09555	11.1201	5.8297
chrX	24180834	24181163	11.1201	5.8297	intron (NM_001178085, intron 4 of 10)	13144	ZFX	zinc finger protein, X-linked	0	2.5752	11.1201	5.8297
chr14	64331051	64331374	11.1115	6.7835	intron (NM_182914, intron 1 of 115)	11529	SYNE2	spectrin repeat containing nuclear envelope protein 2	0	4.0088	11.1115	6.7835
chr18	20938783	20939037	11.1067	6.0243	intron (NR_134876, intron 7 of 10)	79023	TMEM241	transmembrane protein 241	0	3.96635	11.1067	6.0243
chr18	10076506	10076810	11.0989	6.5205	Intergenic	162703	VAPA	VAMP associated protein A	0	3.3451	11.0989	6.5205
chr7	22332234	22332621	11.0976	5.9174	intron (NM_012294, intron 5 of 25)	64106	RAPGEF5	Rap guanine nucleotide exchange factor 5	0	2.36815	11.0976	5.9174
chr1	161708548	161708880	11.0975	7.7373	Intergenic	-10844	DUSP12	dual specificity phosphatase 12	0	4.3009	11.0975	7.7373
chr10	90149254	90149553	11.0949	7.08505	intron (NM_001031709, intron 4 of 6)	193679	RNLS	renalase, FAD dependent amine oxidase	0	5.87785	11.0949	7.08505
chr3	73553148	73553666	11.0878	8.83655	intron (NM_015009, intron 3 of 9)	-17066	LOC101927296	uncharacterized LOC101927296	0	7.7256	11.0878	8.83655
chr1	15597733	15598054	11.0847	8.8173	intron (NM_052929, intron 2 of 30)	24125	FHAD1	forkhead associated phosphopeptide binding domain 1	0	5.04955	11.0847	8.8173
chr17	48690905	48691318	11.0779	10.0726	intron (NM_001256325, intron 26 of 35)	-21107	ABCC3	ATP binding cassette subfamily C member 3	0	7.58225	11.0779	10.0726
chr8	144255381	144255663	11.0702	12.7586	Intergenic	-13469	LY6H	lymphocyte antigen 6 family member H	0	8.20345	11.0702	12.7586
chr1	178469579	178469883	11.07	7.45505	Intergenic	-12481	TEX35	testis expressed 35	0	4.8	11.07	7.45505
chr20	57798362	57798741	11.0643	8.272	intron (NM_178457, intron 3 of 4)	32476	ZNF831	zinc finger protein 831	0	5.94155	11.0643	8.272
chr10	77159623	77159914	11.0589	23.0943	exon (NM_032772, exon 2 of 2)	-1518	ZNF503-AS2	ZNF503 antisense RNA 2	0	19.2158	11.0589	23.0943
chr17	18046489	18046774	11.0539	8.23345	intron (NM_016239, intron 24 of 64)	34611	MYO15A	myosin XVA	0	6.2124	11.0539	8.23345
chr5	1075237	1075595	11.0488	8.03885	intron (NM_006598, intron 15 of 23)	-12327	MIR4635	microRNA 4635	0	4.9858	11.0488	8.03885
chrX	153094211	153094579	11.0459	10.4618	intron (NM_032512, intron 1 of 7)	956	PDZD4	PDZ domain containing 4	0	8.8884	11.0459	10.4618
chr7	4784060	4784391	11.042	10.9002	intron (NM_001037165, intron 2 of 8)	-31037	AP5Z1	adaptor related protein complex 5 subunit zeta 1	0	6.91855	11.042	10.9002
chr1	205092067	205092383	11.0331	11.931	Intergenic	-1075	RBBP5	RB binding protein 5, histone lysine methyltransferase complex subunit	0	5.21415	11.0331	11.931
chr10	18722309	18722641	11.0227	5.6736	intron (NM_001330060, intron 2 of 12)	32962	CACNB2	calcium voltage-gated channel auxiliary subunit beta 2	0	3.5097	11.0227	5.6736
chr12	92388125	92388500	11.0227	5.6736	intron (NR_132341, intron 1 of 4)	147177	LINC01619	long intergenic non-protein coding RNA 1619	0	4.0938	11.0227	5.6736
chr19	30623273	30623521	11.0227	5.6736	Intergenic	190251	URI1	URI1, prefoldin like chaperone	0	2.36815	11.0227	5.6736
chr19	46252654	46252934	11.0227	5.6736	intron (NM_001310124, intron 4 of 14)	16285	BHMG1	basic helix-loop-helix and HMG-box containing 1	0	3.1168	11.0227	5.6736
chr3	4721963	4722229	11.0227	5.6736	intron (NM_002222, intron 23 of 57)	71178	EGOT	eosinophil granule ontogeny transcript (non-protein coding)	0	3.0743	11.0227	5.6736
chr4	166755392	166755697	11.0227	5.6736	Intergenic	-38866	TLL1	tolloid like 1	0	3.823	11.0227	5.6736
chr8	52908506	52908834	11.0227	5.6736	Intergenic	-96924	PCMTD1	protein-L-isoaspartate (D-aspartate) O-methyltransferase domain containing 1	0	4.19465	11.0227	5.6736
chrX	46486096	46486494	11.0227	5.6736	intron (NM_032591, intron 14 of 16)	53173	CHST7	carbohydrate sulfotransferase 7	0	3.13805	11.0227	5.6736
chr1	21364413	21364851	11.0224	5.6736	intron (NM_001198803, intron 4 of 12)	-49707	MIR1256	microRNA 1256	0	3.32385	11.0224	5.6736
chr7	158902413	158902830	11.0179	7.49355	intron (NR_130758, intron 2 of 12)	-12726	VIPR2	vasoactive intestinal peptide receptor 2	0	5.2566	11.0179	7.49355
chr5	108021403	108021750	11.0073	8.83655	Intergenic	42386	LINC01023	long intergenic non-protein coding RNA 1023	0	7.47605	11.0073	8.83655
chr20	37006044	37006358	11.0023	5.7613	TTS (NM_004139)	31387	LBP	lipopolysaccharide binding protein	0	3.98755	11.0023	5.7613
chr20	60716839	60717134	10.9981	14.7732	intron (NM_002792, intron 1 of 6)	1528	PSMA7	proteasome subunit alpha 7	0	10.6566	10.9981	14.7732
chr6	28956311	28956538	10.9891	11.2894	TTS (NR_135289)	3898	HCG15	HLA complex group 15 (non-protein coding)	0	6.6265	10.9891	11.2894
chr16	49523943	49524246	10.981	11.0071	3' UTR (NM_015069, exon 8 of 8)	28402	ADAM3B	ADAM metallopeptidase domain 3B (pseudogene)	0	9.7221	10.981	11.0071
chr2	131583311	131583611	10.9678	11.4156	Intergenic	69597	AMER3	APC membrane recruitment protein 3	0	7.31145	10.9678	11.4156
chr4	111539231	111539491	10.9678	16.5247	exon (NM_001204397, exon 7 of 7)	4893	PITX2	paired like homeodomain 2	0	11.0495	10.9678	16.5247
chrY	10023012	10023221	10.964	15.2501	Intergenic	274709	TTTY23	testis-specific transcript, Y-linked 23 (non-protein coding)	0	14.6017	10.964	15.2501
chr1	229997714	229998064	10.9634	7.29895	Intergenic	-140575	LINC01736	long intergenic non-protein coding RNA 1736	0	5.5487	10.9634	7.29895
chr3	66893527	66893919	10.9628	6.0628	Intergenic	-104963	LOC105377143	uncharacterized LOC105377143	0	4.34335	10.9628	6.0628
chr6	31465419	31465967	10.9624	10.8703	promoter-TSS (NM_001289161).2	-134	MICB	MHC class I polypeptide-related sequence B	0	7.8743	10.9624	10.8703
chr3	13816123	13816458	10.9615	6.45205	Intergenic	105328	WNT7A	Wnt family member 7A	0	3.32385	10.9615	6.45205
chr11	34393016	34393330	10.9599	5.58595	Intergenic	-13618	ABTB2	ankyrin repeat and BTB domain containing 2	0	3.96635	10.9599	5.58595
chr2	59070027	59070353	10.9599	5.58595	intron (NR_033873, intron 2 of 13)	322302	LINC01122	long intergenic non-protein coding RNA 1122	0	4.19465	10.9599	5.58595
chr3	60321703	60321999	10.9599	5.58595	intron (NM_002012, intron 5 of 9)	-254998	FHIT	fragile histidine triad	0	3.30265	10.9599	5.58595
chr6	85787723	85788201	10.9599	5.58595	Intergenic	311942	LINC02535	long intergenic non-protein coding RNA 2535	0	4.0088	10.9599	5.58595
chrX	90240492	90240844	10.9599	5.58595	Intergenic	-448929	PABPC5	poly(A) binding protein cytoplasmic 5	0	4.2159	10.9599	5.58595
chr2	220403223	220403707	10.9592	15.1816	TTS (NM_001195731)	4354	CHPF	chondroitin polymerizing factor	0	11.214	10.9592	15.1816
chr6	76533878	76534243	10.9591	6.80275	intron (NM_004999, intron 3 of 34)	75151	MYO6	myosin VI	0	5.0283	10.9591	6.80275
chr14	28789470	28789797	10.9442	6.60815	Intergenic	444892	FOXG1-AS1	FOXG1 antisense RNA 1	0	3.738	10.9442	6.60815
chr13	91244217	91244517	10.9357	5.49825	Intergenic	98825	LINC01049	long intergenic non-protein coding RNA 1049	0	2.1398	10.9357	5.49825
chr4	145231509	145231921	10.9357	5.49825	Intergenic	-169776	GYPA	glycophorin A (MNS blood group)	0	2.3469	10.9357	5.49825
chr8	30264443	30264759	10.9357	5.49825	intron (NM_001008710, intron 1 of 8)	-21684	RBPMS-AS1	RBPMS antisense RNA 1	0	2.36815	10.9357	5.49825
chr7	66732653	66733192	10.9353	5.49825	Intergenic	34507	PMS2P4	PMS1 homolog 2, mismatch repair system component pseudogene 4	0	3.5097	10.9353	5.49825
chr9	86579267	86580241	10.9351	11.9118	Intergenic	5018	MIR7-1	microRNA 7-1	0	6.1274	10.9351	11.9118
chr2	153342438	153342961	10.9279	6.64665	intron (NM_052905, intron 1 of 25)	150948	FMNL2	formin like 2	0	4.2371	10.9279	6.64665
chr10	106337858	106338217	10.924	7.7074	Intergenic	-62822	SORCS3	sortilin related VPS10 domain containing receptor 3	0	3.75925	10.924	7.7074
chr16	19407825	19408219	10.9227	9.2065	Intergenic	-13839	TMC5	transmembrane channel like 5	0	5.73445	10.9227	9.2065
chr2	47246623	47247194	10.9181	6.80275	intron (NM_020458, intron 11 of 19)	-77914	MCFD2	multiple coagulation factor deficiency 2	0	6.29195	10.9181	6.80275
chr19	2392549	2392852	10.9164	8.3789	intron (NM_182973, intron 1 of 16)	2931	TMPRSS9	transmembrane serine protease 9	0	4.73625	10.9164	8.3789
chr10	46396704	46397138	10.9116	5.74205	Intergenic	-47596	AGAP4	ArfGAP with GTPase domain, ankyrin repeat and PH domain 4	0	3.30265	10.9116	5.74205
chr10	50143160	50143561	10.9116	5.74205	intron (NM_020945, intron 47 of 61)	-21080	LRRC18	leucine rich repeat containing 18	0	4.42295	10.9116	5.74205
chr11	91987160	91987464	10.9116	5.74205	Intergenic	-97950	FAT3	FAT atypical cadherin 3	0	2.6177	10.9116	5.74205
chr12	71165436	71165693	10.9116	5.74205	intron (NM_002849, intron 2 of 13)	-17025	PTPRR	protein tyrosine phosphatase, receptor type R	0	2.86725	10.9116	5.74205
chr14	45179712	45179973	10.9116	5.74205	Intergenic	-186665	C14orf28	chromosome 14 open reading frame 28	0	5.3416	10.9116	5.74205
chr18	9079688	9080248	10.9116	5.74205	Intergenic	-22660	NDUFV2	NADH:ubiquinone oxidoreductase core subunit V2	0	3.738	10.9116	5.74205
chr22	33096496	33096790	10.9116	5.74205	intron (NM_001135774, intron 6 of 13)	-100159	TIMP3	TIMP metallopeptidase inhibitor 3	0	4.42295	10.9116	5.74205
chr2	175442780	175443046	10.9116	5.74205	intron (NM_001077269, intron 3 of 7)	-20113	RNU6-2	RNA, U6 small nuclear 2	0	5.32035	10.9116	5.74205
chr3	101100735	101101038	10.9116	5.74205	intron (NM_001282803, intron 3 of 20)	-61467	IMPG2	interphotoreceptor matrix proteoglycan 2	0	3.5734	10.9116	5.74205
chr3	43920716	43921041	10.9116	5.74205	Intergenic	-187792	ANO10	anoctamin 10	0	4.0938	10.9116	5.74205
chr4	113724029	113724300	10.9116	5.74205	Intergenic	-15075	ANK2	ankyrin 2	0	2.6177	10.9116	5.74205
chr5	22242698	22243037	10.9116	5.74205	intron (NM_004061, intron 3 of 14)	-28958	CDH12	cadherin 12	0	3.0743	10.9116	5.74205
chrX	119424040	119424298	10.9116	5.74205	intron (NM_017938, intron 4 of 9)	21222	TMEM255A	transmembrane protein 255A	0	4.05135	10.9116	5.74205
chr16	86569910	86570357	10.9104	6.3259	intron (NR_027490, intron 7 of 7)	18676	MTHFSD	methenyltetrahydrofolate synthetase domain containing	0	4.3009	10.9104	6.3259
chr9	117277627	117277928	10.9083	6.3943	Intergenic	-10041	WHRN	whirlin	0	2.80355	10.9083	6.3943
chr9	132349909	132350168	10.9013	8.4281	Intergenic	-21125	NTMT1	N-terminal Xaa-Pro-Lys N-methyltransferase 1	0	4.2159	10.9013	8.4281
chr17	77528036	77528518	10.9002	5.7613	Intergenic	-16047	RBFOX3	RNA binding fox-1 homolog 3	0	2.846	10.9002	5.7613
chr3	178787025	178787306	10.8999	11.5226	intron (NM_022470, intron 1 of 5)	2491	ZMAT3	zinc finger matrin-type 3	0	8.83005	10.8999	11.5226
chr1	205450699	205451177	10.8992	12.3502	Intergenic	-22746	CDK18	cyclin dependent kinase 18	0	8.43175	10.8992	12.3502
chr15	95569403	95569632	10.8948	5.72275	Intergenic	170925	LOC440311	NOP53 ribosome biogenesis factor pseudogene	0	4.34335	10.8948	5.72275
chr17	62543494	62543895	10.8948	5.72275	intron (NM_022739, intron 17 of 18)	-40538	DDX5	DEAD-box helicase 5	0	3.5947	10.8948	5.72275
chr2	105860475	105860775	10.8948	5.72275	TTS (NM_007227)	2425	GPR45	G protein-coupled receptor 45	0	3.32385	10.8948	5.72275
chr3	111676342	111676601	10.8948	5.72275	intron (NM_001134438, intron 12 of 17)	-21252	ABHD10	abhydrolase domain containing 10	0	4.55045	10.8948	5.72275
chr6	106283279	106283495	10.8948	5.72275	Intergenic	-250808	PRDM1	PR/SET domain 1	0	3.7805	10.8948	5.72275
chr8	122598154	122598556	10.8948	5.72275	Intergenic	-53231	HAS2-AS1	HAS2 antisense RNA 1	0	3.53095	10.8948	5.72275
chrX	53047912	53048115	10.8948	5.72275	Intergenic	-23362	FAM156A	family with sequence similarity 156 member A	0	3.5734	10.8948	5.72275
chr1	198655290	198655582	10.8948	8.5157	intron (NM_002838, intron 2 of 32)	47338	PTPRC	protein tyrosine phosphatase, receptor type C	0	6.7115	10.8948	8.5157
chr17	56199353	56199580	10.8947	5.72275	Intergenic	-33049	OR4D1	olfactory receptor family 4 subfamily D member 1	0	5.04955	10.8947	5.72275
chr9	133803401	133803635	10.8917	10.141	intron (NM_001145106, intron 3 of 7)	10721	FIBCD1	fibrinogen C domain containing 1	0	9.80705	10.8917	10.141
chr2	45005977	45006387	10.8916	6.64665	Intergenic	162464	SIX3-AS1	SIX3 antisense RNA 1	0	3.5734	10.8916	6.64665
chr11	130131393	130131792	10.8908	5.6736	exon (NM_001301098, exon 2 of 8)	53015	ZBTB44	zinc finger and BTB domain containing 44	0	4.3009	10.8908	5.6736
chr15	84961511	84961788	10.8896	6.5205	Intergenic	-15568	LOC103171574	uncharacterized LOC103171574	0	3.3451	10.8896	6.5205
chr21	33786972	33787195	10.8878	10.4041	intron (NM_001320744, intron 1 of 5)	2338	EVA1C	eva-1 homolog C	0	8.3097	10.8878	10.4041
chr2	138722074	138722352	10.8821	6.13125	intron (NM_006895, intron 1 of 5)	405	HNMT	histamine N-methyltransferase	0	5.27785	10.8821	6.13125
chr6	43972878	43973095	10.8782	18.2376	3' UTR (NM_001171992, exon 4 of 4)	-1599	LOC101929705	uncharacterized LOC101929705	0	12.7539	10.8782	18.2376
chr2	133150520	133150857	10.8765	6.0436	Intergenic	-23459	GPR39	G protein-coupled receptor 39	0	3.2814	10.8765	6.0436
chr8	49434152	49434622	10.8761	6.4135	Intergenic	-29740	LOC101929268	uncharacterized LOC101929268	0	4.4442	10.8761	6.4135
chr10	112256044	112256365	10.8741	13.5564	Intergenic	-1421	DUSP5	dual specificity phosphatase 5	0	11.8407	10.8741	13.5564
chr22	30175020	30175412	10.869	6.0436	Intergenic	11858	UQCR10	ubiquinol-cytochrome c reductase, complex III subunit X	0	3.2814	10.869	6.0436
chr12	97643678	97644104	10.8646	5.6736	Intergenic	-214908	RMST	rhabdomyosarcoma 2 associated transcript (non-protein coding)	0	4.92205	10.8646	5.6736
chr3	126730232	126730485	10.8635	14.7048	intron (NM_032242, intron 8 of 30)	22921	PLXNA1	plexin A1	0	4.03005	10.8635	14.7048
chr8	144958900	144959275	10.8627	10.0042	Intergenic	-6455	EPPK1	epiplakin 1	0	5.9628	10.8627	10.0042
chr5	66156503	66156836	10.8593	5.58595	intron (NM_015183, intron 1 of 27)	32065	MAST4	microtubule associated serine/threonine kinase family member 4	0	3.9238	10.8593	5.58595
chr9	136218874	136219097	10.8587	17.6153	TTS (NM_000972)	1284	SNORD36C	small nucleolar RNA, C/D box 36C	0	15.9132	10.8587	17.6153
chr19	5263741	5264073	10.858	6.6274	intron (NM_002850, intron 5 of 37)	76907	PTPRS	protein tyrosine phosphatase, receptor type S	0	3.3451	10.858	6.6274
chr19	2126983	2127331	10.8487	9.6834	exon (NM_003938, exon 9 of 30)	24399	AP3D1	adaptor related protein complex 3 subunit delta 1	0	4.50795	10.8487	9.6834
chr10	29194897	29195323	10.8484	6.13125	Intergenic	59773	C10orf126	chromosome 10 open reading frame 126	0	3.3664	10.8484	6.13125
chr9	87285387	87285692	10.8468	13.7702	5' UTR (NM_006180, exon 4 of 21)	247	NTRK2	neurotrophic receptor tyrosine kinase 2	0	9.88665	10.8468	13.7702
chr13	112253855	112254136	10.8449	6.4135	intron (NR_135814, intron 1 of 1)	5639	LINC02337	long intergenic non-protein coding RNA 2337	0	4.90085	10.8449	6.4135
chr4	109030711	109031417	10.8425	7.36735	intron (NM_001130713, intron 3 of 10)	56889	LEF1	lymphoid enhancer binding factor 1	0	3.32385	10.8425	7.36735
chr3	151083553	151083883	10.841	5.74205	exon (NM_053002, exon 21 of 43)	18882	P2RY12	purinergic receptor P2Y12	0	3.7805	10.841	5.74205
chr3	138546046	138546348	10.8405	7.60045	Intergenic	-67996	PIK3CB	phosphatidylinositol-4,5-bisphosphate 3-kinase catalytic subunit beta	0	4.25835	10.8405	7.60045
chr11	65699954	65700319	10.8324	5.93665	Intergenic	-12979	TSGA10IP	testis specific 10 interacting protein	0	4.55045	10.8324	5.93665
chr1	20786	21016	10.8292	9.48875	intron (NR_024540, intron 2 of 10)	-3465	MIR6859-1	microRNA 6859-1	0	6.5415	10.8292	9.48875
chr3	153332402	153332730	10.8286	7.2604	Intergenic	130282	C3orf79	chromosome 3 open reading frame 79	0	3.823	10.8286	7.2604
chr13	114538958	114539235	10.828	11.5034	intron (NM_000820, intron 6 of 14)	20513	GAS6-AS1	GAS6 antisense RNA 1	0	6.584	10.828	11.5034
chr19	8428498	8428720	10.8146	11.3579	promoter-TSS (NR_104213)	-402	ANGPTL4	angiopoietin like 4	0	9.7221	10.8146	11.3579
chr22	49405901	49406299	10.8136	5.9559	Intergenic	143518	LINC01310	long intergenic non-protein coding RNA 1310	0	2.36815	10.8136	5.9559
chr1	10797204	10797552	10.8095	19.1722	intron (NM_017766, intron 2 of 15)	59355	CASZ1	castor zinc finger 1	0	15.6795	10.8095	19.1722
chr9	132093295	132093507	10.8067	9.2065	Intergenic	-5801	LINC01503	long intergenic non-protein coding RNA 1503	0	5.98405	10.8067	9.2065
chr6	37453015	37453309	10.8036	13.1479	intron (NM_138493, intron 1 of 3)	14538	CCDC167	coiled-coil domain containing 167	0	11.7398	10.8036	13.1479
chr3	56957871	56958197	10.8005	5.8297	intron (NM_001128615, intron 3 of 12)	-7535	ARHGEF3	Rho guanine nucleotide exchange factor 3	0	3.5734	10.8005	5.8297
chr5	95213824	95214228	10.8002	5.74205	Intergenic	26090	LINC01554	long intergenic non-protein coding RNA 1554	0	2.86725	10.8002	5.74205
chr22	28277398	28277697	10.7936	13.0409	intron (NM_012399, intron 7 of 11)	37655	PITPNB	phosphatidylinositol transfer protein beta	0	12.5468	10.7936	13.0409
chr8	144136106	144136462	10.7898	5.8297	TTS (NM_173687)	15658	C8orf31	chromosome 8 open reading frame 31 (putative)	0	3.75925	10.7898	5.8297
chr1	164606038	164606428	10.789	12.3203	intron (NM_001204963, intron 2 of 8)	77636	PBX1	PBX homeobox 1	0	10.3857	10.789	12.3203
chr8	146011351	146011613	10.7888	17.9361	intron (NM_030580, intron 1 of 5)	1248	ZNF34	zinc finger protein 34	0	15.9344	10.7888	17.9361
chr20	2116884	2117224	10.7839	5.9559	intron (NM_080836, intron 3 of 3)	34526	STK35	serine/threonine kinase 35	0	4.2159	10.7839	5.9559
chr9	124439328	124439547	10.7818	6.4135	intron (NM_032552, intron 1 of 16)	-65627	DAB2IP	DAB2 interacting protein	0	2.86725	10.7818	6.4135
chr8	80873086	80873410	10.7772	19.1914	intron (NM_014018, intron 2 of 2)	69258	MRPS28	mitochondrial ribosomal protein S28	0	12.8389	10.7772	19.1914
chr17	37823856	37824130	10.7766	15.5324	promoter-TSS (NR_073461)	-241	PNMT	phenylethanolamine N-methyltransferase	0	6.81235	10.7766	15.5324
chr19	48954879	48955301	10.7729	6.6958	intron (NM_031485, intron 6 of 6)	-3874	KCNJ14	potassium voltage-gated channel subfamily J member 14	0	4.05135	10.7729	6.6958
chr5	1037105	1037487	10.7718	6.9097	intron (NM_033120, intron 9 of 9)	25793	MIR4635	microRNA 4635	0	4.2371	10.7718	6.9097
chr4	85404126	85404407	10.7686	6.3259	Intergenic	15121	NKX6-1	NK6 homeobox 1	0	4.03005	10.7686	6.3259
chr4	1582267	1582515	10.7576	20.3398	Intergenic	103327	FAM53A	family with sequence similarity 53 member A	0	13.7096	10.7576	20.3398
chr14	69006003	69006496	10.7534	6.3451	intron (NM_001321818, intron 10 of 10)	89255	LOC100996664	uncharacterized LOC100996664	0	5.85655	10.7534	6.3451
chr15	91416048	91416770	10.7512	11.7172	intron (NM_001289824, intron 1 of 15)	301	FURIN	furin, paired basic amino acid cleaving enzyme	0	7.58225	10.7512	11.7172
chr6	112308642	112308871	10.7474	6.112	Intergenic	-66522	WISP3	WNT1 inducible signaling pathway protein 3	0	4.0088	10.7474	6.112
chr1	181359711	181359968	10.7451	6.5012	Intergenic	-92847	CACNA1E	calcium voltage-gated channel subunit alpha1 E	0	3.32385	10.7451	6.5012
chr9	124360400	124360723	10.7428	9.98495	intron (NM_032552, intron 1 of 16)	31180	DAB2IP	DAB2 interacting protein	0	5.9203	10.7428	9.98495
chr21	45746695	45747052	10.7428	10.1795	3' UTR (NM_001002021, exon 25 of 25)	11348	C21orf2	chromosome 21 open reading frame 2	0	5.8991	10.7428	10.1795
chr13	44358008	44358237	10.7423	18.3451	intron (NM_001347966, intron 1 of 17)	2994	ENOX1	ecto-NOX disulfide-thiol exchanger 1	0	18.3451	10.7423	17.9853
chr10	66684340	66684636	10.7349	5.65435	promoter-TSS (NR_134456)	-212	LOC101928887	uncharacterized LOC101928887	0	4.3009	10.7349	5.65435
chr17	21739858	21740181	10.7349	5.65435	Intergenic	10418	UBBP4	ubiquitin B pseudogene 4	0	4.3221	10.7349	5.65435
chr17	60221106	60221651	10.7349	5.65435	Intergenic	-78735	MED13	mediator complex subunit 13	0	2.846	10.7349	5.65435
chr18	1037839	1038144	10.7349	5.65435	Intergenic	132794	ADCYAP1	adenylate cyclase activating polypeptide 1	0	3.5947	10.7349	5.65435
chr18	37700049	37700416	10.7349	5.65435	Intergenic	53982	LINC01477	long intergenic non-protein coding RNA 1477	0	3.32385	10.7349	5.65435
chr22	23668512	23668864	10.7349	5.65435	Intergenic	55625	CES5AP1	carboxylesterase 5A pseudogene 1	0	4.57165	10.7349	5.65435
chr2	59765607	59765861	10.7349	5.65435	Intergenic	320891	LINC01793	long intergenic non-protein coding RNA 1793	0	1.93275	10.7349	5.65435
chr3	118817459	118817709	10.7349	5.65435	intron (NM_152538, intron 3 of 8)	47314	IGSF11	immunoglobulin superfamily member 11	0	5.5699	10.7349	5.65435
chr3	72679621	72680024	10.7349	5.65435	Intergenic	33578	LOC105377162	uncharacterized LOC105377162	0	4.11505	10.7349	5.65435
chr4	115984648	115984969	10.7349	5.65435	intron (NM_022569, intron 2 of 13)	50224	NDST4	N-deacetylase and N-sulfotransferase 4	0	4.34335	10.7349	5.65435
chr4	163259431	163259708	10.7349	5.65435	Intergenic	-174383	FSTL5	follistatin like 5	0	2.38935	10.7349	5.65435
chr5	179711185	179711495	10.7349	5.65435	intron (NM_002752, intron 1 of 11)	-3732	MAPK9	mitogen-activated protein kinase 9	0	2.1398	10.7349	5.65435
chr6	165031938	165032264	10.7349	5.65435	Intergenic	203451	MEAT6	melanoma-associated transcript 6	0	4.34335	10.7349	5.65435
chr7	102398724	102398993	10.7349	5.65435	intron (NM_001145269, intron 2 of 6)	9459	FAM185A	family with sequence similarity 185 member A	0	4.55045	10.7349	5.65435
chr7	146067306	146067596	10.7349	5.65435	intron (NM_014141, intron 1 of 23)	253998	CNTNAP2	contactin associated protein like 2	0	3.0743	10.7349	5.65435
chr9	44867830	44868120	10.7349	5.65435	Intergenic	-122261	FAM27C	family with sequence similarity 27 member C	0	3.5734	10.7349	5.65435
chrX	150456489	150456847	10.7349	5.65435	Intergenic	-108989	VMA21	VMA21, vacuolar ATPase assembly factor	0	3.738	10.7349	5.65435
chr19	6590808	6591099	10.7324	6.3259	exon (NM_001252, exon 1 of 3)	210	CD70	CD70 molecule	0	5.21415	10.7324	6.3259
chr11	120099691	120100087	10.7314	7.5812	3' UTR (NM_178507, exon 4 of 4)	-7460	POU2F3	POU class 2 homeobox 3	0	5.1504	10.7314	7.5812
chr22	21405729	21405975	10.7304	6.7151	intron (NR_027006, intron 4 of 10)	5603	LRRC74B	leucine rich repeat containing 74B	0	4.2159	10.7304	6.7151
chr17	69112591	69113051	10.7304	5.8682	intron (NR_104152, intron 3 of 3)	85499	CASC17	cancer susceptibility 17 (non-protein coding)	0	2.36815	10.7304	5.8682
chr18	75834627	75834860	10.7289	7.66885	Intergenic	-129060	LINC01029	long intergenic non-protein coding RNA 1029	0	5.2566	10.7289	7.66885
chr13	87215650	87215933	10.7277	5.74205	Intergenic	-348384	LINC00430	long intergenic non-protein coding RNA 430	0	3.30265	10.7277	5.74205
chr17	79053875	79054178	10.7246	9.29415	intron (NM_017451, intron 3 of 14)	45079	BAIAP2	BAI1 associated protein 2	0	7.24775	10.7246	9.29415
chr3	139239243	139239572	10.7175	5.81045	intron (NM_002899, intron 2 of 3)	19264	RBP1	retinol binding protein 1	0	3.5522	10.7175	5.81045
chr6	136785985	136786259	10.7152	6.559	intron (NM_001198616, intron 1 of 16)	1891	MAP7	microtubule associated protein 7	0	2.6177	10.7152	6.559
chr3	64674588	64674803	10.7126	25.0404	intron (NR_038264, intron 1 of 5)	-1330	ADAMTS9	ADAM metallopeptidase with thrombospondin type 1 motif 9	0	24.4299	10.7126	25.0404
chr8	133501846	133502094	10.7125	13.8194	Intergenic	-8966	KCNQ3	potassium voltage-gated channel subfamily Q member 3	0	13.338	10.7125	13.8194
chrX	153572742	153573006	10.7122	17.8484	Intergenic	30132	FLNA	filamin A	0	12.0477	10.7122	17.8484
chr1	49395715	49396017	10.7109	6.0436	intron (NM_001323573, intron 5 of 12)	-153225	BEND5	BEN domain containing 5	0	4.0938	10.7109	6.0436
chr19	54682332	54682541	10.7041	16.3599	3' UTR (NM_001146082, exon 7 of 7)	-5492	TMC4	transmembrane channel like 4	0	14.4583	10.7041	16.3599
chr19	862539	863001	10.6985	12.7971	intron (NM_001317335, intron 4 of 4)	3111	CFD	complement factor D	0	7.35395	10.6985	12.7971
chr20	47436468	47436773	10.6983	6.45205	intron (NM_020820, intron 1 of 39)	7800	PREX1	phosphatidylinositol-3,4,5-trisphosphate dependent Rac exchange factor 1	0	3.3451	10.6983	6.45205
chr7	99614191	99614483	10.6944	10.9195	intron (NM_001287055, intron 1 of 3)	1162	ZKSCAN1	zinc finger with KRAB and SCAN domains 1	0	4.4442	10.6944	10.9195
chr1	205902649	205903124	10.6933	5.74205	intron (NM_134325, intron 2 of 21)	9702	SLC26A9	solute carrier family 26 member 9	0	2.846	10.6933	5.74205
chr3	48699156	48699428	10.6918	22.0037	exon (NM_001407, exon 1 of 35)	1056	CELSR3	cadherin EGF LAG seven-pass G-type receptor 3	0	17.7822	10.6918	22.0037
chr19	46478655	46478979	10.6904	16.5247	Intergenic	-2160	NOVA2	NOVA alternative splicing regulator 2	0	12.2973	10.6904	16.5247
chr1	205323541	205323756	10.6897	16.184	intron (NM_001271863, intron 2 of 8)	2480	KLHDC8A	kelch domain containing 8A	0	16.184	10.6897	16.0285
chr10	42539790	42540144	10.6866	15.9023	Intergenic	323526	LOC441666	zinc finger protein 91 pseudogene	0	12.8601	10.6866	15.9023
chr10	112553228	112553486	10.683	12.301	intron (NM_001134363, intron 5 of 13)	77305	PDCD4-AS1	PDCD4 antisense RNA 1	0	10.8211	10.683	12.301
chr22	43190929	43191179	10.6816	7.56195	Intergenic	62354	ARFGAP3	ADP ribosylation factor GTPase activating protein 3	0	5.44245	10.6816	7.56195
chr8	12500144	12500354	10.6764	7.64965	intron (NR_047662, intron 2 of 8)	22871	LOC729732	uncharacterized LOC729732	0	7.21065	10.6764	7.64965
chr5	1849396	1849732	10.6761	8.1458	Intergenic	7118	LINC02116	long intergenic non-protein coding RNA 2116	0	4.6513	10.6761	8.1458
chr16	89154662	89155059	10.6729	7.88275	Intergenic	-5357	ACSF3	acyl-CoA synthetase family member 3	0	5.12915	10.6729	7.88275
chr1	181787501	181787965	10.6712	5.65435	Intergenic	243114	ZNF648	zinc finger protein 648	0	3.75925	10.6712	5.65435
chr17	74533822	74534226	10.6612	14.8994	promoter-TSS (NM_134268)	-37	CYGB	cytoglobin	0	11.3628	10.6612	14.8994
chr6	34760623	34760844	10.6609	11.5034	intron (NM_017754, intron 1 of 20)	939	UHRF1BP1	UHRF1 binding protein 1	0	5.44245	10.6609	11.5034
chr12	77441522	77441882	10.6534	6.89045	intron (NM_203394, intron 4 of 12)	17658	E2F7	E2F transcription factor 7	0	5.12915	10.6534	6.89045
chr6	33281482	33281896	10.6514	17.5662	TTS (NM_005453)	475	TAPBP	TAP binding protein	0	11.8194	10.6514	17.5662
chr3	62873892	62874139	10.65	6.8712	Intergenic	-12951	CADPS	calcium dependent secretion activator	0	5.1929	10.65	6.8712
chr9	123472573	123472872	10.6471	14.7048	intron (NM_001080497, intron 1 of 5)	4043	MEGF9	multiple EGF like domains 9	0	9.26545	10.6471	14.7048
chr19	55972401	55972619	10.6432	16.7685	intron (NM_024710, intron 1 of 5)	539	ISOC2	isochorismatase domain containing 2	0	10.6778	10.6432	16.7685
chr10	134507312	134507559	10.6405	5.6351	intron (NM_005539, intron 5 of 15)	12656	INPP5A	inositol polyphosphate-5-phosphatase A	0	3.80175	10.6405	5.6351
chr12	42726054	42726375	10.6405	5.6351	intron (NM_201439, intron 1 of 9)	6267	PPHLN1	periphilin 1	0	5.04955	10.6405	5.6351
chr12	60500087	60500348	10.6405	5.6351	Intergenic	417099	SLC16A7	solute carrier family 16 member 7	0	4.57165	10.6405	5.6351
chr20	14094134	14094431	10.6405	5.6351	intron (NM_080676, intron 3 of 16)	118136	MACROD2	MACRO domain containing 2	0	3.26015	10.6405	5.6351
chr21	43346697	43347077	10.6405	5.6351	promoter-TSS (NM_199050)	-88	C2CD2	C2 calcium dependent domain containing 2	0	2.3469	10.6405	5.6351
chr2	30920169	30920367	10.6405	5.6351	Intergenic	110043	CAPN13	calpain 13	0	4.46545	10.6405	5.6351
chr2	73587476	73587760	10.6405	5.6351	Intergenic	-25268	ALMS1	ALMS1, centrosome and basal body associated protein	0	3.09555	10.6405	5.6351
chr5	174008519	174008777	10.6405	5.6351	Intergenic	-142927	MSX2	msh homeobox 2	0	5.29915	10.6405	5.6351
chr5	2530451	2530706	10.6405	5.6351	Intergenic	-218263	LOC100506858	uncharacterized LOC100506858	0	3.0743	10.6405	5.6351
chr6	91307060	91307316	10.6405	5.6351	Intergenic	-10168	MAP3K7	mitogen-activated protein kinase kinase kinase 7	0	3.98755	10.6405	5.6351
chr8	6050638	6050971	10.6405	5.6351	Intergenic	213265	LOC100287015	uncharacterized LOC100287015	0	2.82475	10.6405	5.6351
chrX	109473104	109473346	10.6405	5.6351	intron (NM_001025580, intron 1 of 4)	-4937	SNORD96B	small nucleolar RNA, C/D box 96B	0	2.82475	10.6405	5.6351
chrX	146631811	146632099	10.6405	5.6351	Intergenic	-265709	MIR514A2	microRNA 514a-2	0	4.8425	10.6405	5.6351
chr4	14925719	14926456	10.6401	7.7758	intron (NR_038857, intron 7 of 7)	-36294	LINC00504	long intergenic non-protein coding RNA 504	0	3.32385	10.6401	7.7758
chr12	104867261	104867691	10.6392	5.84895	intron (NM_018413, intron 1 of 2)	16784	CHST11	carbohydrate sulfotransferase 11	0	4.42295	10.6392	5.84895
chr11	119306910	119307395	10.6369	6.5397	intron (NR_034160, intron 2 of 3)	-11457	THY1	Thy-1 cell surface antigen	0	3.5522	10.6369	6.5397
chr5	115297083	115297433	10.6324	8.07735	promoter-TSS (NM_173800)	-893	LVRN	laeverin	0	5.21415	10.6324	8.07735
chr19	1246462	1246791	10.6196	27.7351	Intergenic	-1926	MIDN	midnolin	0	17.676	10.6196	27.7351
chr14	95821760	95822063	10.6193	5.58595	Intergenic	25990	LINC02292	long intergenic non-protein coding RNA 2292	0	3.40885	10.6193	5.58595
chr11	15852251	15852642	10.6139	7.19195	Intergenic	138721	MIR6073	microRNA 6073	0	4.4442	10.6139	7.19195
chr22	24204391	24204620	10.6136	13.7125	intron (NM_001024939, intron 2 of 11)	4465	SLC2A11	solute carrier family 2 member 11	0	11.6548	10.6136	13.7125
chr20	31427487	31427988	10.6053	5.6736	intron (NM_012325, intron 5 of 6)	20038	MAPRE1	microtubule associated protein RP/EB family member 1	0	2.82475	10.6053	5.6736
chr2	87169762	87170111	10.6021	6.6958	intron (NM_001024457, intron 1 of 22)	25198	RGPD1	RANBP2-like and GRIP domain containing 1	0	5.52745	10.6021	6.6958
chr22	42665429	42665916	10.6015	11.8241	promoter-TSS (NR_036498)	-87	OGFRP1	opioid growth factor receptor pseudogene 1	0	8.28845	10.6015	11.8241
chr11	117693988	117694252	10.6005	9.46955	intron (NM_001204268, intron 6 of 10)	1339	FXYD2	FXYD domain containing ion transport regulator 2	0	5.21415	10.6005	9.46955
chr1	19991283	19991597	10.6004	9.38185	promoter-TSS (NM_000871)	-340	HTR6	5-hydroxytryptamine receptor 6	0	5.4212	10.6004	9.38185
chr19	47367182	47367487	10.5942	19.3177	Intergenic	-13082	AP2S1	adaptor related protein complex 2 subunit sigma 1	0	16.0565	10.5942	19.3177
chr10	33886401	33886773	10.591	5.56665	Intergenic	175021	LINC00838	long intergenic non-protein coding RNA 838	0	2.5752	10.591	5.56665
chr10	58219228	58219568	10.591	5.56665	Intergenic	-98364	ZWINT	ZW10 interacting kinetochore protein	0	2.82475	10.591	5.56665
chr12	127584571	127584870	10.591	5.56665	Intergenic	-39778	LINC02405	long intergenic non-protein coding RNA 2405	0	4.42295	10.591	5.56665
chr12	28913564	28913821	10.591	5.56665	Intergenic	-388244	FAR2	fatty acyl-CoA reductase 2	0	2.38935	10.591	5.56665
chr15	56242695	56243057	10.591	5.56665	intron (NM_001329212, intron 4 of 28)	-33547	NEDD4	neural precursor cell expressed, developmentally down-regulated 4, E3 ubiquitin protein ligase	0	3.738	10.591	5.56665
chr18	54415965	54416217	10.591	5.56665	intron (NM_052834, intron 14 of 26)	97475	WDR7	WD repeat domain 7	0	4.57165	10.591	5.56665
chr1	239937347	239938016	10.591	5.56665	intron (NM_000740, intron 3 of 4)	-55262	CHRM3-AS2	CHRM3 antisense RNA 2	0	3.7805	10.591	5.56665
chr1	64590342	64590732	10.591	5.56665	intron (NM_001083592, intron 4 of 6)	-11063	ROR1-AS1	ROR1 antisense RNA 1	0	4.3221	10.591	5.56665
chr2	125924673	125925063	10.591	5.56665	Intergenic	1142004	CNTNAP5	contactin associated protein like 5	0	3.0531	10.591	5.56665
chr3	16467253	16467749	10.591	5.56665	intron (NM_015150, intron 3 of 9)	87721	RFTN1	raftlin, lipid raft linker 1	0	3.738	10.591	5.56665
chr4	174709095	174709467	10.591	5.56665	Intergenic	257672	HAND2-AS1	HAND2 antisense RNA 1	0	3.75925	10.591	5.56665
chr6	100933894	100934675	10.591	5.56665	Intergenic	-22733	SIM1	SIM bHLH transcription factor 1	0	4.90085	10.591	5.56665
chr7	103908221	103908529	10.591	5.56665	Intergenic	-59880	ORC5	origin recognition complex subunit 5	0	4.2159	10.591	5.56665
chr7	78553900	78554201	10.591	5.56665	intron (NM_001301128, intron 2 of 20)	-84254	MAGI2-AS2	MAGI2 antisense RNA 2	0	4.05135	10.591	5.56665
chr8	95604601	95604884	10.591	5.56665	Intergenic	-38996	VIRMA	vir like m6A methyltransferase associated	0	1.6832	10.591	5.56665
chr9	9961503	9961807	10.591	5.56665	intron (NM_002839, intron 4 of 45)	162263	LOC105375972	uncharacterized LOC105375972	0	3.32385	10.591	5.56665
chrX	116630845	116631118	10.591	5.56665	Intergenic	476720	KLHL13	kelch like family member 13	0	3.26015	10.591	5.56665
chrX	29953660	29953967	10.591	5.56665	intron (NM_014271, intron 8 of 10)	-279862	MAGEB2	MAGE family member B2	0	3.5734	10.591	5.56665
chrX	71774369	71774894	10.591	5.56665	intron (NM_001166418, intron 2 of 8)	18322	HDAC8	histone deacetylase 8	0	4.69375	10.591	5.56665
chrX	77347881	77348166	10.591	5.56665	Intergenic	-11643	PGK1	phosphoglycerate kinase 1	0	4.0088	10.591	5.56665
chr22	20885940	20886387	10.5886	6.60815	intron (NM_001293237, intron 1 of 16)	23828	MED15	mediator complex subunit 15	0	4.05135	10.5886	6.60815
chr1	153700896	153701454	10.5869	14.0632	exon (NM_001324475, exon 2 of 31)	632	INTS3	integrator complex subunit 3	0	10.7203	10.5869	14.0632
chr11	116291482	116291771	10.584	10.285	Intergenic	-218513	LOC101929011	uncharacterized LOC101929011	0	10.285	10.584	9.46955
chr7	74347500	74347797	10.582	5.8297	Intergenic	40761	PMS2P5	PMS1 homolog 2, mismatch repair system component pseudogene 5	0	4.05135	10.582	5.8297
chr17	77143770	77144081	10.581	6.60815	intron (NM_001082575, intron 4 of 14)	72906	ENGASE	endo-beta-N-acetylglucosaminidase	0	4.92205	10.581	6.60815
chr6	94496225	94496574	10.5792	6.13125	Intergenic	79598	TSG1	tumor suppressor TSG1	0	4.42295	10.5792	6.13125
chr20	25512882	25513198	10.5772	5.65435	intron (NM_025176, intron 1 of 23)	53127	NINL	ninein like	0	2.82475	10.5772	5.65435
chr2	217660909	217661256	10.5772	5.65435	Intergenic	63700	TNP1	transition protein 1	0	4.11505	10.5772	5.65435
chr6	43781417	43782077	10.5687	8.9242	Intergenic	42025	VEGFA	vascular endothelial growth factor A	0	5.4637	10.5687	8.9242
chr12	8378262	8378634	10.5626	7.68815	5' UTR (NM_018088, exon 3 of 7)	1766	FAM90A1	family with sequence similarity 90 member A1	0	4.03005	10.5626	7.68815
chr10	23352310	23352583	10.5606	7.03585	Intergenic	-31981	MSRB2	methionine sulfoxide reductase B2	0	5.39995	10.5606	7.03585
chr5	172086848	172087433	10.5585	6.4328	intron (NM_001308177, intron 1 of 3)	-2028	MIR5003	microRNA 5003	0	4.2159	10.5585	6.4328
chr17	20752238	20752495	10.5515	10.5303	Intergenic	-19380	CCDC144NL-AS1	CCDC144NL antisense RNA 1	0	7.43895	10.5515	10.5303
chr7	157485835	157486093	10.5481	8.9242	intron (NM_130843, intron 11 of 21)	-118850	MIR153-2	microRNA 153-2	0	5.27785	10.5481	8.9242
chr16	21618919	21619261	10.5481	6.2382	intron (NM_016025, intron 1 of 4)	8293	METTL9	methyltransferase like 9	0	2.59645	10.5481	6.2382
chr18	33991717	33992064	10.548	5.56665	intron (NM_025135, intron 3 of 24)	114231	FHOD3	formin homology 2 domain containing 3	0	2.66015	10.548	5.56665
chr15	49267118	49267406	10.5442	10.9195	Intergenic	-11621	SHC4	SHC adaptor protein 4	0	7.0831	10.5442	10.9195
chr1	149575912	149576345	10.5432	10.0919	promoter-TSS (NR_109754)	-33	LINC00869	long intergenic non-protein coding RNA 869	0	6.46195	10.5432	10.0919
chr11	103991419	103991773	10.5366	7.1043	intron (NM_025208, intron 1 of 6)	43431	PDGFD	platelet derived growth factor D	0	4.9858	10.5366	7.1043
chr22	46477776	46478059	10.5323	8.2527	Intergenic	-3960	MIRLET7BHG	MIRLET7B host gene	0	5.4212	10.5323	8.2527
chr12	121410697	121411026	10.53	7.19195	promoter-TSS (NR_024345)	-766	HNF1A-AS1	HNF1A antisense RNA 1	0	4.73625	10.53	7.19195
chr2	166306714	166307039	10.5272	6.3451	Intergenic	-19281	CSRNP3	cysteine and serine rich nuclear protein 3	0	3.75925	10.5272	6.3451
chr11	118791436	118791710	10.5203	17.7608	Intergenic	-9960	BCL9L	B cell CLL/lymphoma 9 like	0	11.8619	10.5203	17.7608
chr14	105015463	105015821	10.4972	15.6394	Intergenic	-30379	C14orf180	chromosome 14 open reading frame 180	0	11.5911	10.4972	15.6394
chr11	73150137	73150474	10.4813	5.479	intron (NM_015159, intron 2 of 7)	62592	RELT	RELT, TNF receptor	0	3.5734	10.4813	5.479
chr13	21910919	21911337	10.4813	5.479	intron (NR_103841, intron 1 of 2)	7797	LINC00539	long intergenic non-protein coding RNA 539	0	3.5734	10.4813	5.479
chr13	90040077	90040425	10.4813	5.479	Intergenic	112512	LINC01040	long intergenic non-protein coding RNA 1040	0	3.5097	10.4813	5.479
chr14	98700025	98700382	10.4813	5.479	Intergenic	-255742	LINC01550	long intergenic non-protein coding RNA 1550	0	3.738	10.4813	5.479
chr17	14046978	14047455	10.4813	5.479	intron (NM_001303, intron 4 of 6)	-74441	COX10-AS1	COX10 antisense RNA 1	0	5.04955	10.4813	5.479
chr1	164428743	164429046	10.4813	5.479	Intergenic	-99703	PBX1	PBX homeobox 1	0	3.75925	10.4813	5.479
chr1	226971742	226972132	10.4813	5.479	Intergenic	-45061	ITPKB	inositol-trisphosphate 3-kinase B	0	1.9115	10.4813	5.479
chr1	245911655	245911949	10.4813	5.479	TTS (NM_022743)	593515	KIF26B	kinesin family member 26B	0	4.4442	10.4813	5.479
chr1	96909757	96910227	10.4813	5.479	Intergenic	-70311	LINC01787	long intergenic non-protein coding RNA 1787	0	3.0531	10.4813	5.479
chr4	3546127	3546467	10.4813	5.479	Intergenic	-12073	LRPAP1	LDL receptor related protein associated protein 1	0	3.5734	10.4813	5.479
chr5	179793401	179793787	10.4813	5.479	Intergenic	-13207	GFPT2	glutamine-fructose-6-phosphate transaminase 2	0	4.07255	10.4813	5.479
chr6	103529697	103530141	10.4813	5.479	Intergenic	1683058	GRIK2	glutamate ionotropic receptor kainate type subunit 2	0	3.1168	10.4813	5.479
chr7	141420091	141420526	10.4813	5.479	intron (NM_001105558, intron 4 of 11)	12155	WEE2	WEE1 homolog 2	0	3.3664	10.4813	5.479
chr7	81552795	81553074	10.4813	5.479	Intergenic	-85559	LOC101927356	uncharacterized LOC101927356	0	3.5097	10.4813	5.479
chr8	5972997	5973345	10.4813	5.479	Intergenic	290898	LOC100287015	uncharacterized LOC100287015	0	3.03185	10.4813	5.479
chr9	32399416	32399645	10.4813	5.479	intron (NM_001278352, intron 2 of 21)	14929	ACO1	aconitase 1	0	3.48845	10.4813	5.479
chrX	132557954	132558356	10.4813	5.479	Intergenic	-8950	GPC4	glypican 4	0	3.1168	10.4813	5.479
chr10	671892	672239	10.4806	11.9118	intron (NM_014974, intron 1 of 36)	15653	MIR5699	microRNA 5699	0	6.5628	10.4806	11.9118
chr9	22308338	22308565	10.4783	5.8297	Intergenic	-138389	DMRTA1	DMRT like family A1	0	2.66015	10.4783	5.8297
chr9	133723063	133723382	10.4722	7.12355	intron (NM_005157, intron 1 of 10)	12580	ABL1	ABL proto-oncogene 1, non-receptor tyrosine kinase	0	5.5487	10.4722	7.12355
chr6	19863933	19864158	10.4683	12.934	Intergenic	26444	ID4	inhibitor of DNA binding 4, HLH protein	0	9.9929	10.4683	12.934
chr11	43965003	43965242	10.4682	14.9485	3' UTR (NM_001145033, exon 1 of 1)	1016	C11orf96	chromosome 11 open reading frame 96	0	11.092	10.4682	14.9485
chr19	2360271	2360543	10.4668	7.79505	Intergenic	-29362	TMPRSS9	transmembrane serine protease 9	0	3.7805	10.4668	7.79505
chr17	48078633	48078947	10.4662	10.3934	Intergenic	-6202	DLX3	distal-less homeobox 3	0	7.3752	10.4662	10.3934
chr3	135324	135801	10.4632	9.50805	Intergenic	70131	LINC01986	long intergenic non-protein coding RNA 1986	0	3.2814	10.4632	9.50805
chr22	22032673	22033076	10.4604	6.13125	intron (NM_148176, intron 6 of 20)	12601	PPIL2	peptidylprolyl isomerase like 2	0	3.0531	10.4604	6.13125
chr11	111474116	111474357	10.4563	16.3599	intron (NM_015191, intron 1 of 14)	1121	SIK2	salt inducible kinase 2	0	13.7734	10.4563	16.3599
chr1	12565172	12565665	10.4526	6.0436	intron (NM_018156, intron 67 of 68)	-1882	SNORA59B	small nucleolar RNA, H/ACA box 59B	0	4.4442	10.4526	6.0436
chr5	141217972	141218319	10.452	13.3617	Intergenic	27622	PCDH1	protocadherin 1	0	9.8654	10.452	13.3617
chr11	131419786	131420021	10.4457	5.52815	intron (NM_001048209, intron 1 of 7)	-9142	LOC101929653	uncharacterized LOC101929653	0	3.2814	10.4457	5.52815
chr12	9260124	9260356	10.4457	5.52815	exon (NM_000014, exon 8 of 36)	8585	A2M	alpha-2-macroglobulin	0	2.66015	10.4457	5.52815
chr13	47752172	47752453	10.4457	5.52815	Intergenic	-281101	HTR2A	5-hydroxytryptamine receptor 2A	0	2.1186	10.4457	5.52815
chr16	81995525	81995734	10.4457	5.52815	3' UTR (NM_002661, exon 33 of 33)	49464	SDR42E1	short chain dehydrogenase/reductase family 42E, member 1	0	5.1504	10.4457	5.52815
chr9	12539321	12539562	10.4457	5.52815	Intergenic	-153945	TYRP1	tyrosinase related protein 1	0	2.846	10.4457	5.52815
chr6	110361191	110361621	10.4424	7.29895	Intergenic	61947	GPR6	G protein-coupled receptor 6	0	4.8	10.4424	7.29895
chr7	125979826	125980166	10.4418	5.56665	Intergenic	718242	MIR592	microRNA 592	0	2.86725	10.4418	5.56665
chr17	165157	165801	10.4416	15.2009	intron (NM_006987, intron 5 of 9)	-15517	LOC100506388	uncharacterized LOC100506388	0	8.5805	10.4416	15.2009
chr8	128231174	128231731	10.4412	6.5397	promoter-TSS (NR_108049)	61	CCAT1	colon cancer associated transcript 1 (non-protein coding)	0	3.5522	10.4412	6.5397
chr3	126794328	126794735	10.4387	7.7758	Intergenic	87094	PLXNA1	plexin A1	0	4.2159	10.4387	7.7758
chr10	107116450	107116947	10.4379	5.93665	Intergenic	463393	LOC101927549	uncharacterized LOC101927549	0	4.42295	10.4379	5.93665
chr19	6076979	6077513	10.4357	5.479	intron (NM_134433, intron 1 of 16)	33418	RFX2	regulatory factor X2	0	3.98755	10.4357	5.479
chr17	73083608	73083989	10.4338	6.73435	promoter-TSS (NM_001271765)	-24	SLC16A5	solute carrier family 16 member 5	0	3.80175	10.4338	6.73435
chr9	37329712	37329943	10.4323	6.3943	intron (NM_001289121, intron 6 of 8)	-92880	GRHPR	glyoxylate and hydroxypyruvate reductase	0	5.27785	10.4323	6.3943
chr1	30328579	30328874	10.4318	6.5012	Intergenic	181733	LINC01648	long intergenic non-protein coding RNA 1648	0	2.3469	10.4318	6.5012
chr14	64684605	64685127	10.4275	6.9097	intron (NM_182910, intron 1 of 8)	2194	SYNE2	spectrin repeat containing nuclear envelope protein 2	0	5.1929	10.4275	6.9097
chr7	43099004	43099435	10.4271	6.2382	Intergenic	-52979	HECW1	HECT, C2 and WW domain containing E3 ubiquitin protein ligase 1	0	4.0088	10.4271	6.2382
chr15	25966353	25966723	10.4241	11.6295	intron (NM_024490, intron 7 of 20)	127434	MIR4715	microRNA 4715	0	10.9699	10.4241	11.6295
chr15	80998419	80998897	10.4221	5.7613	intron (NM_021214, intron 1 of 2)	11006	ABHD17C	abhydrolase domain containing 17C	0	3.32385	10.4221	5.7613
chr14	50576150	50576420	10.4214	6.3259	non-coding (NR_049739, exon 5 of 5)	-4524	LINC01599	long intergenic non-protein coding RNA 1599	0	4.2159	10.4214	6.3259
chr10	129600800	129601049	10.4182	5.54745	Intergenic	65386	FOXI2	forkhead box I2	0	4.0088	10.4182	5.54745
chr10	51027696	51027978	10.4182	5.54745	intron (NM_003631, intron 17 of 17)	-57412	OGDHL	oxoglutarate dehydrogenase like	0	3.2814	10.4182	5.54745
chr11	3048997	3049214	10.4182	5.54745	intron (NM_001014437, intron 9 of 22)	29576	CARS	cysteinyl-tRNA synthetase	0	3.0743	10.4182	5.54745
chr12	25283646	25283974	10.4182	5.54745	intron (NM_001082973, intron 8 of 14)	64286	CASC1	cancer susceptibility 1	0	4.34335	10.4182	5.54745
chr13	114004483	114004824	10.4182	5.54745	intron (NM_024719, intron 4 of 7)	-1335	GRTP1-AS1	GRTP1 antisense RNA 1	0	4.3221	10.4182	5.54745
chr13	40102149	40102442	10.4182	5.54745	intron (NM_005780, intron 2 of 3)	75061	LHFPL6	LHFPL tetraspan subfamily member 6	0	4.6513	10.4182	5.54745
chr14	70454091	70454397	10.4182	5.54745	intron (NM_001034852, intron 5 of 11)	92690	SLC8A3	solute carrier family 8 member A3	0	2.1186	10.4182	5.54745
chr16	27201005	27201257	10.4182	5.54745	Intergenic	-13676	KDM8	lysine demethylase 8	0	3.09555	10.4182	5.54745
chr17	26183791	26184129	10.4182	5.54745	Intergenic	36449	LYRM9	LYR motif containing 9	0	3.5734	10.4182	5.54745
chr1	183866607	183866984	10.4182	5.54745	intron (NM_001297670, intron 9 of 17)	92580	RGL1	ral guanine nucleotide dissociation stimulator like 1	0	5.1504	10.4182	5.54745
chr1	59833222	59833987	10.4182	5.54745	intron (NR_103473, intron 5 of 16)	57854	FGGY	FGGY carbohydrate kinase domain containing	0	3.0531	10.4182	5.54745
chr1	78290997	78291258	10.4182	5.54745	intron (NM_198549, intron 7 of 15)	45818	MIGA1	mitoguardin 1	0	4.19465	10.4182	5.54745
chr1	92219171	92219692	10.4182	5.54745	intron (NR_036634, intron 5 of 17)	132405	TGFBR3	transforming growth factor beta receptor 3	0	3.823	10.4182	5.54745
chr21	29709669	29709978	10.4182	5.54745	Intergenic	-108837	LINC01695	long intergenic non-protein coding RNA 1695	0	4.8212	10.4182	5.54745
chr3	148904589	148904841	10.4182	5.54745	intron (NM_000096, intron 10 of 18)	35117	CP	ceruloplasmin	0	3.3451	10.4182	5.54745
chr3	4890906	4891205	10.4182	5.54745	Intergenic	57131	BHLHE40-AS1	BHLHE40 antisense RNA 1	0	3.80175	10.4182	5.54745
chr3	6921504	6921890	10.4182	5.54745	intron (NM_000844, intron 1 of 9)	14007	GRM7-AS2	GRM7 antisense RNA 2	0	3.5522	10.4182	5.54745
chr3	88229588	88229893	10.4182	5.54745	Intergenic	-30724	CGGBP1	CGG triplet repeat binding protein 1	0	3.30265	10.4182	5.54745
chr4	182339728	182340004	10.4182	5.54745	Intergenic	-259564	LINC00290	long intergenic non-protein coding RNA 290	0	3.3876	10.4182	5.54745
chr6	4374384	4374830	10.4182	5.54745	Intergenic	-53629	-	-	0	3.84425	10.4182	5.54745
chr6	87849011	87849250	10.4182	5.54745	Intergenic	-16139	ZNF292	zinc finger protein 292	0	5.0283	10.4182	5.54745
chr7	110815104	110815392	10.4182	5.54745	intron (NM_001244606, intron 4 of 6)	84186	LRRN3	leucine rich repeat neuronal 3	0	3.823	10.4182	5.54745
chr7	123915491	123915890	10.4182	5.54745	Intergenic	76460	LOC101928211	uncharacterized LOC101928211	0	4.8796	10.4182	5.54745
chr8	8497115	8497452	10.4182	5.54745	Intergenic	-62383	CLDN23	claudin 23	0	4.40175	10.4182	5.54745
chr9	126953090	126953321	10.4182	5.54745	Intergenic	-66680	NEK6	NIMA related kinase 6	0	2.59645	10.4182	5.54745
chrX	46952646	46952916	10.4182	5.54745	TTS (NM_152869)	15027	RGN	regucalcin	0	3.84425	10.4182	5.54745
chr17	1372529	1372838	10.4165	8.03885	intron (NM_001080779, intron 25 of 31)	-13122	CRK	CRK proto-oncogene, adaptor protein	0	5.50615	10.4165	8.03885
chr10	59937180	59937471	10.4146	6.48315	Intergenic	90369	IPMK	inositol polyphosphate multikinase	0	6.48315	10.4146	6.0436
chr10	131164338	131164664	10.408	5.39135	Intergenic	-100947	MGMT	O-6-methylguanine-DNA methyltransferase	0	3.0531	10.408	5.39135
chr19	31266470	31266836	10.408	5.39135	Intergenic	403353	ZNF536	zinc finger protein 536	0	3.0531	10.408	5.39135
chr1	112889434	112889713	10.408	5.39135	Intergenic	-49227	CTTNBP2NL	CTTNBP2 N-terminal like	0	3.3876	10.408	5.39135
chr1	99908250	99908637	10.408	5.39135	Intergenic	44917	LINC01708	long intergenic non-protein coding RNA 1708	0	3.09555	10.408	5.39135
chr2	131622471	131622761	10.408	5.39135	Intergenic	-51608	ARHGEF4	Rho guanine nucleotide exchange factor 4	0	4.4442	10.408	5.39135
chr3	145661815	145662113	10.408	5.39135	Intergenic	217318	PLOD2	procollagen-lysine,2-oxoglutarate 5-dioxygenase 2	0	3.84425	10.408	5.39135
chr5	179911458	179911768	10.408	5.39135	Intergenic	-9786	CNOT6	CCR4-NOT transcription complex subunit 6	0	4.92205	10.408	5.39135
chr19	16698949	16699264	10.4029	13.6932	intron (NM_004831, intron 1 of 2)	-15913	SLC35E1	solute carrier family 35 member E1	0	9.1592	10.4029	13.6932
chr9	136825642	136825999	10.4017	9.77105	intron (NM_001134398, intron 1 of 29)	31626	VAV2	vav guanine nucleotide exchange factor 2	0	7.93265	10.4017	9.77105
chr12	67824460	67824714	10.4011	6.13125	Intergenic	-89275	LINC02408	long intergenic non-protein coding RNA 2408	0	3.7805	10.4011	6.13125
chr5	16448431	16448765	10.391	5.479	Intergenic	-7387	LINC02150	long intergenic non-protein coding RNA 2150	0	3.30265	10.391	5.479
chr1	77959419	77959853	10.3883	11.2402	intron (NM_174858, intron 10 of 13)	188707	ZZZ3	zinc finger ZZ-type containing 3	0	7.8106	10.3883	11.2402
chr8	22411554	22411870	10.3872	9.46955	intron (NM_005775, intron 1 of 20)	2461	SORBS3	sorbin and SH3 domain containing 3	0	6.3982	10.3872	9.46955
chr13	77423656	77423898	10.387	5.54745	Intergenic	36763	KCTD12	potassium channel tetramerization domain containing 12	0	3.84425	10.387	5.54745
chrX	44165175	44165493	10.387	5.54745	intron (NM_025184, intron 2 of 14)	37589	EFHC2	EF-hand domain containing 2	0	3.823	10.387	5.54745
chr5	135547342	135547633	10.3863	6.60815	Intergenic	-14856	TRPC7-AS2	TRPC7 antisense RNA 2	0	5.8353	10.3863	6.60815
chr1	167090729	167091058	10.3857	9.13805	intron (NM_001080426, intron 5 of 5)	27566	DUSP27	dual specificity phosphatase 27, atypical	0	7.22645	10.3857	9.13805
chr12	16009431	16009644	10.3775	8.3947	Intergenic	-25751	STRAP	serine/threonine kinase receptor associated protein	0	8.3947	10.3775	8.3019
chr14	96465039	96465329	10.3759	9.0803	Intergenic	-40477	C14orf132	chromosome 14 open reading frame 132	0	7.8743	10.3759	9.0803
chr15	46596579	46596880	10.3737	5.30365	Intergenic	599336	LOC105370802	uncharacterized LOC105370802	0	2.38935	10.3737	5.30365
chr16	13479303	13479644	10.3737	5.30365	Intergenic	483996	SHISA9	shisa family member 9	0	2.5752	10.3737	5.30365
chr2	60291792	60292135	10.3737	5.30365	Intergenic	318208	MIR4432HG	MIR4432 host gene	0	3.823	10.3737	5.30365
chr6	35059766	35060153	10.3713	7.75655	TTS (NM_015245)	49228	TCP11	t-complex 11	0	5.58575	10.3713	7.75655
chr12	54382922	54383221	10.3692	7.84425	exon (NM_017409, exon 2 of 2)	-2451	MIR196A2	microRNA 196a-2	0	6.64775	10.3692	7.84425
chr11	82218445	82218727	10.368	6.9097	Intergenic	-103631	MIR4300HG	MIR4300 host gene	0	4.77875	10.368	6.9097
chr2	180387691	180387983	10.3641	5.39135	intron (NM_001113398, intron 2 of 7)	39478	ZNF385B	zinc finger protein 385B	0	4.15215	10.3641	5.39135
chr4	185020565	185021109	10.3641	8.1458	intron (NM_153343, intron 6 of 7)	118277	ENPP6	ectonucleotide pyrophosphatase/phosphodiesterase 6	0	5.87785	10.3641	8.1458
chr20	60934804	60935111	10.3594	14.2471	intron (NM_005560, intron 2 of 79)	6891	LAMA5-AS1	LAMA5 antisense RNA 1	0	11.7556	10.3594	14.2471
chr5	75842348	75842693	10.3581	7.8635	promoter-TSS (NM_001285460)	-714	IQGAP2	IQ motif containing GTPase activating protein 2	0	4.48665	10.3581	7.8635
chr18	67070436	67070709	10.3545	15.5902	intron (NM_152721, intron 1 of 7)	2288	DOK6	docking protein 6	0	12.2335	10.3545	15.5902
chr11	61399574	61399872	10.3501	8.03885	intron (NR_002775, intron 3 of 4)	17215	RPLP0P2	ribosomal protein lateral stalk subunit P0 pseudogene 2	0	6.9398	10.3501	8.03885
chr15	40574380	40574763	10.3493	14.4032	exon (NM_001190479, exon 1 of 1)	216	ANKRD63	ankyrin repeat domain 63	0	9.67955	10.3493	14.4032
chr10	73804163	73804458	10.3487	8.9242	Intergenic	44221	SPOCK2	SPARC (osteonectin), cwcv and kazal like domains proteoglycan 2	0	6.3132	10.3487	8.9242
chr7	7860709	7860962	10.3453	5.6351	intron (NM_001302348, intron 3 of 3)	-102597	RPA3	replication protein A3	0	4.07255	10.3453	5.6351
chr5	74346214	74346476	10.3398	13.1094	intron (NR_126375, intron 1 of 1)	2123	LINC01336	long intergenic non-protein coding RNA 1336	0	13.0672	10.3398	13.1094
chr2	128995571	128995850	10.3395	10.1218	Intergenic	80461	HS6ST1	heparan sulfate 6-O-sulfotransferase 1	0	7.6035	10.3395	10.1218
chr13	33926223	33926568	10.3301	6.80275	intron (NM_001243476, intron 5 of 17)	-66494	STARD13	StAR related lipid transfer domain containing 13	0	6.7911	10.3301	6.80275
chr11	14916587	14916851	10.3301	15.9901	Intergenic	-2968	CYP2R1	cytochrome P450 family 2 subfamily R member 1	0	9.97165	10.3301	15.9901
chr2	173633161	173633488	10.3276	5.8682	intron (NM_007023, intron 1 of 30)	-32390	RAPGEF4-AS1	RAPGEF4 antisense RNA 1	0	4.50795	10.3276	5.8682
chr1	52542211	52542559	10.327	5.56665	intron (NM_001243767, intron 3 of 4)	20528	BTF3L4	basic transcription factor 3 like 4	0	2.5752	10.327	5.56665
chr8	130645529	130646091	10.3244	6.2382	intron (NR_130917, intron 1 of 3)	46675	CCDC26	CCDC26 long non-coding RNA	0	3.30265	10.3244	6.2382
chr4	39620241	39620666	10.3144	5.54745	intron (NM_001317896, intron 1 of 5)	8264	SMIM14	small integral membrane protein 14	0	2.59645	10.3144	5.54745
chr8	56760677	56761039	10.308	7.27965	Intergenic	-31528	LYN	LYN proto-oncogene, Src family tyrosine kinase	0	4.03005	10.308	7.27965
chr2	241399333	241399581	10.3057	14.3262	intron (NM_002081, intron 2 of 8)	-3340	LOC100130449	uncharacterized LOC100130449	0	13.2105	10.3057	14.3262
chr17	73197944	73198142	10.3	12.5448	Intergenic	-3488	NUP85	nucleoporin 85	0	11.7186	10.3	12.5448
chr17	61700458	61700701	10.2981	18.413	intron (NM_001330431, intron 1 of 15)	778	MAP3K3	mitogen-activated protein kinase kinase kinase 3	0	16.3698	10.2981	18.413
chr15	88800667	88801032	10.2973	15.5709	promoter-TSS (NM_001243101)	-887	NTRK3	neurotrophic receptor tyrosine kinase 3	0	11.092	10.2973	15.5709
chr5	6730579	6730842	10.2954	9.38185	intron (NM_006999, intron 1 of 12)	-15391	TENT4A	terminal nucleotidyltransferase 4A	0	8.66545	10.2954	9.38185
chr16	80796973	80797253	10.2946	8.7296	intron (NM_152342, intron 1 of 6)	41062	CDYL2	chromodomain Y like 2	0	4.46545	10.2946	8.7296
chr17	55350973	55351284	10.2933	11.7856	intron (NM_170721, intron 4 of 9)	16754	MSI2	musashi RNA binding protein 2	0	8.99465	10.2933	11.7856
chr16	87525489	87525810	10.2886	15.697	promoter-TSS (NM_015144)	-189	ZCCHC14	zinc finger CCHC-type containing 14	0	9.6371	10.2886	15.697
chr22	40013349	40013693	10.2846	6.7151	intron (NM_021096, intron 3 of 36)	46763	CACNA1I	calcium voltage-gated channel subunit alpha1 I	0	3.80175	10.2846	6.7151
chr17	19241408	19241642	10.2829	8.0196	intron (NM_001321219, intron 5 of 5)	6362	MIR1180	microRNA 1180	0	5.4212	10.2829	8.0196
chr5	1962376	1962739	10.2809	5.8682	Intergenic	75112	CTD-2194D22.4	uncharacterized LOC101929081	0	4.2371	10.2809	5.8682
chr19	1131976	1132298	10.2764	7.38655	exon (NM_001100122, exon 1 of 29)	136	SBNO2	strawberry notch homolog 2	0	4.92205	10.2764	7.38655
chr8	65282044	65282271	10.274	18.6953	Intergenic	-1042	LOC102724623	uncharacterized LOC102724623	0	10.8849	10.274	18.6953
chr7	924736	925172	10.2715	7.79505	intron (NM_015949, intron 1 of 8)	8763	GET4	golgi to ER traffic protein 4	0	3.30265	10.2715	7.79505
chr1	5920280	5920612	10.2674	6.9097	Intergenic	2355	MIR4689	microRNA 4689	0	3.823	10.2674	6.9097
chr7	127763467	127763995	10.2628	6.76425	Intergenic	41818	MIR593	microRNA 593	0	3.5522	10.2628	6.76425
chr13	114791605	114791940	10.2597	7.2052	intron (NM_007368, intron 7 of 23)	51682	RASA3	RAS p21 protein activator 3	0	7.2052	10.2597	6.92895
chr7	100701720	100701963	10.2592	6.3259	non-coding (NR_133665, exon 12 of 12)	-26879	TRIM56	tripartite motif containing 56	0	4.77875	10.2592	6.3259
chr11	46401794	46402207	10.2575	15.7163	promoter-TSS (NM_001270550)	-334	MDK	midkine	0	10.6141	10.2575	15.7163
chr15	40078750	40078976	10.2567	13.3232	Intergenic	3756	LOC105370941	uncharacterized LOC105370941	0	11.2407	10.2567	13.3232
chr20	55383999	55384249	10.2559	10.4618	Intergenic	179766	TFAP2C	transcription factor AP-2 gamma	0	5.4212	10.2559	10.4618
chr8	142695201	142695533	10.2553	12.7971	Intergenic	172307	MIR1302-7	microRNA 1302-7	0	8.49555	10.2553	12.7971
chr3	28192451	28192724	10.2498	6.13125	Intergenic	-90537	CMC1	C-X9-C motif containing 1	0	6.02655	10.2498	6.13125
chr16	67134952	67135165	10.2476	5.54745	TTS (NM_022845)	-8738	C16orf70	chromosome 16 open reading frame 70	0	4.03005	10.2476	5.54745
chr17	18032335	18032633	10.2472	5.479	intron (NM_016239, intron 7 of 64)	20464	MYO15A	myosin XVA	0	3.0531	10.2472	5.479
chr3	49738864	49739156	10.2448	8.165	non-coding (NR_135218, exon 16 of 39)	12078	RNF123	ring finger protein 123	0	5.1929	10.2448	8.165
chr16	73589928	73590163	10.2442	7.08505	Intergenic	169341	LINC01568	long intergenic non-protein coding RNA 1568	0	4.9433	10.2442	7.08505
chr15	75472071	75472401	10.2403	7.49355	Intergenic	-21985	C15orf39	chromosome 15 open reading frame 39	0	4.25835	10.2403	7.49355
chr17	79958706	79958921	10.2367	8.4965	intron (NM_001330528, intron 6 of 14)	21972	CENPX	centromere protein X	0	7.0194	10.2367	8.4965
chr20	49404559	49404866	10.2364	11.0948	Intergenic	-6719	BCAS4	breast carcinoma amplified sequence 4	0	9.32915	10.2364	11.0948
chr20	10628173	10628416	10.2347	7.27965	intron (NM_000214, intron 13 of 25)	2049	MIR6870	microRNA 6870	0	5.44245	10.2347	7.27965
chr10	51694086	51694521	10.2284	5.45975	intron (NM_001290117, intron 6 of 6)	-53775	AGAP6	ArfGAP with GTPase domain, ankyrin repeat and PH domain 6	0	3.53095	10.2284	5.45975
chr11	134436197	134436506	10.2284	5.45975	Intergenic	129975	LOC283177	uncharacterized LOC283177	0	3.96635	10.2284	5.45975
chr12	132301989	132302370	10.2284	5.45975	Intergenic	-10759	MMP17	matrix metallopeptidase 17	0	3.0531	10.2284	5.45975
chr13	19202381	19202715	10.2284	5.45975	Intergenic	111691	LINC00417	long intergenic non-protein coding RNA 417	0	3.823	10.2284	5.45975
chr13	39819861	39820190	10.2284	5.45975	Intergenic	207577	NHLRC3	NHL repeat containing 3	0	3.53095	10.2284	5.45975
chr14	102621583	102621882	10.2284	5.45975	intron (NM_001242418, intron 1 of 2)	15543	WDR20	WD repeat domain 20	0	3.98755	10.2284	5.45975
chr18	26587225	26587548	10.2284	5.45975	Intergenic	-829976	CDH2	cadherin 2	0	3.0531	10.2284	5.45975
chr1	80603624	80603948	10.2284	5.45975	Intergenic	-397654	LINC01781	long intergenic non-protein coding RNA 1781	0	3.7168	10.2284	5.45975
chr1	91839637	91839972	10.2284	5.45975	intron (NM_001017975, intron 13 of 38)	30622	HFM1	HFM1, ATP dependent DNA helicase homolog	0	4.19465	10.2284	5.45975
chr21	36829868	36830093	10.2284	5.45975	intron (NR_073512, intron 2 of 2)	123082	LOC100506403	uncharacterized LOC100506403	0	4.07255	10.2284	5.45975
chr22	22151191	22151489	10.2284	5.45975	intron (NM_002745, intron 4 of 8)	-61217	YPEL1	yippee like 1	0	4.8796	10.2284	5.45975
chr2	158366417	158366703	10.2284	5.45975	Intergenic	-65956	CYTIP	cytohesin 1 interacting protein	0	3.80175	10.2284	5.45975
chr2	228924409	228924692	10.2284	5.45975	intron (NM_001142644, intron 3 of 11)	121811	SPHKAP	SPHK1 interactor, AKAP domain containing	0	3.53095	10.2284	5.45975
chr2	65206113	65206375	10.2284	5.45975	Intergenic	-9335	SLC1A4	solute carrier family 1 member 4	0	3.823	10.2284	5.45975
chr3	172240128	172240510	10.2284	5.45975	intron (NM_001190943, intron 1 of 1)	946	TNFSF10	TNF superfamily member 10	0	2.38935	10.2284	5.45975
chr3	51047941	51048213	10.2284	5.45975	intron (NM_004947, intron 5 of 52)	335405	DOCK3	dedicator of cytokinesis 3	0	3.7168	10.2284	5.45975
chr4	100806244	100806580	10.2284	5.45975	intron (NR_024170, intron 4 of 5)	9291	LAMTOR3	late endosomal/lysosomal adaptor, MAPK and MTOR activator 3	0	4.8	10.2284	5.45975
chr4	102771940	102772280	10.2284	5.81945	intron (NM_017935, intron 2 of 16)	37127	BANK1	B cell scaffold protein with ankyrin repeats 1	0	5.81945	10.2284	5.45975
chr4	188897428	188897891	10.2284	5.45975	Intergenic	-19266	ZFP42	ZFP42 zinc finger protein	0	3.7805	10.2284	5.45975
chr4	77432349	77432617	10.2284	5.45975	intron (NM_020859, intron 1 of 10)	-62238	MIR4450	microRNA 4450	0	3.61595	10.2284	5.45975
chr5	1685214	1685510	10.2284	5.45975	Intergenic	23621	MIR4277	microRNA 4277	0	4.11505	10.2284	5.45975
chr6	127508130	127508393	10.2284	5.45975	intron (NM_032784, intron 4 of 4)	68213	RSPO3	R-spondin 3	0	3.75925	10.2284	5.45975
chr6	80235447	80235826	10.2284	5.45975	intron (NM_181714, intron 1 of 8)	11511	LCA5	LCA5, lebercilin	0	2.6177	10.2284	5.45975
chr7	145844121	145844780	10.2284	5.45975	intron (NM_014141, intron 1 of 23)	30997	CNTNAP2	contactin associated protein like 2	0	3.26015	10.2284	5.45975
chr7	157530734	157531114	10.2284	5.45975	intron (NM_130843, intron 11 of 21)	-116353	LOC100506585	uncharacterized LOC100506585	0	3.3664	10.2284	5.45975
chr9	137922366	137922990	10.2284	5.45975	Intergenic	-44411	OLFM1	olfactomedin 1	0	4.0088	10.2284	5.45975
chrX	61815022	61815288	10.2284	5.45975	Intergenic	756063	SPIN4	spindlin family member 4	0	3.823	10.2284	5.45975
chr14	95759820	95760136	10.2247	6.3259	intron (NM_024734, intron 1 of 12)	26267	CLMN	calmin	0	5.00705	10.2247	6.3259
chr4	130246242	130246622	10.2223	7.45505	Intergenic	229150	C4orf33	chromosome 4 open reading frame 33	0	5.4637	10.2223	7.45505
chr7	42183697	42184116	10.2205	11.4156	intron (NM_000168, intron 3 of 14)	92712	GLI3	GLI family zinc finger 3	0	7.93265	10.2205	11.4156
chrY	58844735	58845030	10.2177	13.907	Intergenic	-255521	SPRY3	sprouty RTK signaling antagonist 3	0	9.9079	10.2177	13.907
chr19	45754913	45755363	10.2126	10.7441	intron (NM_031417, intron 1 of 17)	622	MARK4	microtubule affinity regulating kinase 4	0	8.1239	10.2126	10.7441
chr5	115716975	115717263	10.2117	7.68815	Intergenic	-6852	LOC101927190	uncharacterized LOC101927190	0	4.27965	10.2117	7.68815
chr11	3116996	3117486	10.2107	8.2035	intron (NM_145638, intron 13 of 20)	-38560	CARS	cysteinyl-tRNA synthetase	0	5.8991	10.2107	8.2035
chr18	9742272	9742647	10.2103	10.8511	intron (NM_006868, intron 1 of 6)	34231	RAB31	RAB31, member RAS oncogene family	0	9.3875	10.2103	10.8511
chr1	202091770	202092117	10.2033	7.40585	promoter-TSS (NM_004767)	-86	GPR37L1	G protein-coupled receptor 37 like 1	0	5.23535	10.2033	7.40585
chr1	200774762	200775070	10.2004	6.9097	intron (NM_203459, intron 2 of 16)	66230	CAMSAP2	calmodulin regulated spectrin associated protein family member 2	0	2.59645	10.2004	6.9097
chr19	16697794	16698091	10.2003	13.5564	intron (NM_004831, intron 1 of 2)	-14749	SLC35E1	solute carrier family 35 member E1	0	8.9734	10.2003	13.5564
chr16	89253390	89254165	10.1948	12.7586	intron (NM_004933, intron 5 of 13)	12752	SLC22A31	solute carrier family 22 member 31	0	7.2902	10.1948	12.7586
chr20	48795075	48795438	10.1932	6.5205	Intergenic	6149	LINC01273	long intergenic non-protein coding RNA 1273	0	6.06365	10.1932	6.5205
chr7	121038474	121038714	10.1909	11.1825	Intergenic	-2172	FAM3C	family with sequence similarity 3 member C	0	10.4707	10.1909	11.1825
chr3	61887587	61887943	10.1876	7.7373	intron (NM_002841, intron 2 of 29)	340522	PTPRG	protein tyrosine phosphatase, receptor type G	0	5.1929	10.1876	7.7373
chrY	2498445	2499303	10.1865	6.80275	intron (NR_033380, intron 8 of 8).2	21568	CD99P1	CD99 molecule pseudogene 1	0	3.5734	10.1865	6.80275
chr16	29471620	29471989	10.1857	8.1265	intron (NM_177552, intron 1 of 7)	597	SULT1A4	sulfotransferase family 1A member 4	0	4.9646	10.1857	8.1265
chr10	42406591	42406805	10.1844	7.5812	Intergenic	456795	LOC441666	zinc finger protein 91 pseudogene	0	4.42295	10.1844	7.5812
chr5	81400833	81401064	10.1825	5.9174	intron (NM_001131028, intron 4 of 8)	133104	ATG10	autophagy related 10	0	5.2566	10.1825	5.9174
chr22	42943530	42943930	10.1813	8.1458	Intergenic	-6138	SERHL2	serine hydrolase like 2	0	6.29195	10.1813	8.1458
chr12	109616456	109616740	10.1756	5.44045	intron (NM_001093, intron 8 of 51)	39396	ACACB	acetyl-CoA carboxylase beta	0	3.0743	10.1756	5.44045
chr13	71187549	71187771	10.1756	5.44045	Intergenic	-401613	LINC00348	long intergenic non-protein coding RNA 348	0	2.90975	10.1756	5.44045
chr18	72687020	72687282	10.1756	5.44045	intron (NM_017757, intron 7 of 7)	230317	ZADH2	zinc binding alcohol dehydrogenase domain containing 2	0	3.0531	10.1756	5.44045
chr20	4408582	4408962	10.1756	5.44045	Intergenic	-179113	ADRA1D	adrenoceptor alpha 1D	0	4.07255	10.1756	5.44045
chr2	33808371	33808621	10.1756	5.44045	TTS (NM_001304538)	15933	FAM98A	family with sequence similarity 98 member A	0	4.77875	10.1756	5.44045
chr3	63122303	63122501	10.1756	5.44045	Intergenic	34038	LINC00698	long intergenic non-protein coding RNA 698	0	3.53095	10.1756	5.44045
chr4	38858391	38858648	10.1756	5.44045	promoter-TSS (NM_006068)	-81	TLR6	toll like receptor 6	0	4.8212	10.1756	5.44045
chr4	48329523	48329799	10.1756	5.44045	Intergenic	-13952	SLAIN2	SLAIN motif family member 2	0	3.1168	10.1756	5.44045
chr7	156359890	156360186	10.1756	5.44045	intron (NR_103858, intron 1 of 1)	26853	LINC00244	long intergenic non-protein coding RNA 244	0	3.75925	10.1756	5.44045
chr7	2070076	2070351	10.1712	6.6274	intron (NM_001013836, intron 12 of 18)	-90027	MAD1L1	mitotic arrest deficient 1 like 1	0	4.9858	10.1712	6.6274
chr18	43845573	43846113	10.1647	5.45975	3' UTR (NM_001008239, exon 4 of 4)	-68344	RNF165	ring finger protein 165	0	3.80175	10.1647	5.45975
chr9	89226322	89226671	10.1647	5.45975	Intergenic	-257094	TUT7	terminal uridylyl transferase 7	0	4.03005	10.1647	5.45975
chr7	373346	373733	10.1641	9.11885	Intergenic	43403	WI2-2373I1.2	forkhead box L1-like	0	6.3557	10.1641	9.11885
chr15	26108491	26108859	10.159	6.99735	promoter-TSS (NM_024490)	-326	ATP10A	ATPase phospholipid transporting 10A (putative)	0	5.12915	10.159	6.99735
chr21	45560097	45560481	10.1544	11.6979	intron (NR_135220, intron 4 of 5)	6795	GATD3A	glutamine amidotransferase like class 1 domain containing 3A	0	7.76805	10.1544	11.6979
chr9	80650369	80650602	10.1502	16.7	Intergenic	-4120	GNAQ	G protein subunit alpha q	0	14.1238	10.1502	16.7
chr5	92249140	92249375	10.1409	8.0196	Intergenic	657792	NR2F1-AS1	NR2F1 antisense RNA 1	0	5.2566	10.1409	8.0196
chr11	125920509	125920913	10.1405	8.7296	intron (NM_016952, intron 1 of 19)	12476	CDON	cell adhesion associated, oncogene regulated	0	8.4159	10.1405	8.7296
chr16	86436699	86437062	10.1396	5.479	Intergenic	-57595	LINC00917	long intergenic non-protein coding RNA 917	0	4.4442	10.1396	5.479
chr10	15761029	15761417	10.1393	8.1458	intron (NM_003638, intron 1 of 29)	1111	ITGA8	integrin subunit alpha 8	0	7.68305	10.1393	8.1458
chr19	2270671	2270980	10.1379	20.2329	intron (NM_001301020, intron 1 of 4)	1340	OAZ1	ornithine decarboxylase antizyme 1	0	17.676	10.1379	20.2329
chr21	38373756	38374150	10.1364	5.97515	Intergenic	-4497	RIPPLY3	ripply transcriptional repressor 3	0	2.82475	10.1364	5.97515
chr7	112145528	112145865	10.1342	5.479	Intergenic	24630	LSMEM1	leucine rich single-pass membrane protein 1	0	3.823	10.1342	5.479
chr11	116095853	116096222	10.1305	8.4473	Intergenic	-414102	LOC101929011	uncharacterized LOC101929011	0	4.715	10.1305	8.4473
chr11	72960876	72961159	10.1297	7.56195	Intergenic	-14533	P2RY6	pyrimidinergic receptor P2Y6	0	4.69375	10.1297	7.56195
chr10	13567723	13567984	10.1277	8.8173	Intergenic	-22877	BEND7	BEN domain containing 7	0	6.16985	10.1277	8.8173
chr1	120618343	120619007	10.1276	7.40585	Intergenic	-6358	NOTCH2	notch 2	0	4.25835	10.1276	7.40585
chr12	114263567	114263827	10.1228	11.221	intron (NM_001146699, intron 23 of 24)	-52209	LINC01234	long intergenic non-protein coding RNA 1234	0	8.83005	10.1228	11.221
chr3	46977024	46977294	10.1191	6.3451	intron (NM_144716, intron 3 of 7)	40832	CCDC12	coiled-coil domain containing 12	0	4.7575	10.1191	6.3451
chr10	105681568	105681808	10.1176	14.1894	Intergenic	-3643	STN1	STN1, CST complex subunit	0	11.9044	10.1176	14.1894
chr5	155381689	155382056	10.117	5.45975	Intergenic	-371895	SGCD	sarcoglycan delta	0	3.5097	10.117	5.45975
chr5	71519977	71520423	10.1161	5.65435	intron (NM_015084, intron 9 of 10)	44745	MAP1B	microtubule associated protein 1B	0	3.823	10.1161	5.65435
chr16	71417394	71417715	10.1156	5.49825	intron (NR_027910, intron 6 of 9)	24938	CALB2	calbindin 2	0	3.0743	10.1156	5.49825
chr2	8856011	8856268	10.112	5.56665	Intergenic	34026	ID2	inhibitor of DNA binding 2	0	4.55045	10.112	5.56665
chr1	147364367	147364612	10.1119	9.29415	Intergenic	-10457	GJA8	gap junction protein alpha 8	0	5.1716	10.1119	9.29415
chrX	106903033	106903305	10.1062	7.47425	Intergenic	31515	PRPS1	phosphoribosyl pyrophosphate synthetase 1	0	6.33985	10.1062	7.47425
chr19	5881922	5882211	10.1047	7.49355	Intergenic	-11515	FUT5	fucosyltransferase 5	0	6.08485	10.1047	7.49355
chr16	2624027	2624394	10.1018	6.2574	intron (NM_001261816, intron 6 of 11)	-29175	LOC652276	potassium channel tetramerization domain containing 5 pseudogene	0	3.75925	10.1018	6.2574
chr4	6564585	6565214	10.1014	7.902	intron (NM_001206994, intron 1 of 9)	428	PPP2R2C	protein phosphatase 2 regulatory subunit Bgamma	0	4.42295	10.1014	7.902
chr7	47366463	47366798	10.0988	10.0726	intron (NM_022748, intron 20 of 30)	255112	TNS3	tensin 3	0	6.4407	10.0988	10.0726
chr16	203848	204142	10.0957	8.165	exon (NM_005332, exon 2 of 3)	1141	HBZ	hemoglobin subunit zeta	0	5.4637	10.0957	8.165
chr6	150358658	150359183	10.0934	5.97515	Intergenic	-12252	RAET1L	retinoic acid early transcript 1L	0	2.36815	10.0934	5.97515
chr11	119190874	119191556	10.0923	20.2907	Intergenic	-3375	MCAM	melanoma cell adhesion molecule	0	13.1256	10.0923	20.2907
chr5	179238304	179238555	10.0913	11.4156	intron (NM_001142299, intron 1 of 8)	4426	SQSTM1	sequestosome 1	0	7.85305	10.0913	11.4156
chr7	30468804	30469018	10.088	6.3943	intron (NM_006092, intron 13 of 13)	38410	LINC01176	long intergenic non-protein coding RNA 1176	0	3.0531	10.088	6.3943
chr14	91684326	91684726	10.0878	5.54745	intron (NM_001286471, intron 13 of 13)	26326	GPR68	G protein-coupled receptor 68	0	3.3451	10.0878	5.54745
chr2	46146012	46146370	10.0843	7.45505	intron (NM_005400, intron 2 of 14)	267148	PRKCE	protein kinase C epsilon	0	5.4637	10.0843	7.45505
chr20	60420142	60420556	10.0791	8.3404	intron (NM_001252338, intron 4 of 14)	108369	MIR1257	microRNA 1257	0	5.1504	10.0791	8.3404
chr8	144371369	144371725	10.077	11.8049	Intergenic	-2012	ZNF696	zinc finger protein 696	0	8.49555	10.077	11.8049
chr14	104976070	104976316	10.0769	9.48875	Intergenic	-69828	C14orf180	chromosome 14 open reading frame 180	0	8.3097	10.0769	9.48875
chr10	124194788	124195094	10.0722	5.37205	Intergenic	18460	MIR3941	microRNA 3941	0	3.5947	10.0722	5.37205
chr11	11200862	11201137	10.0722	5.37205	Intergenic	173905	CSNK2A3	casein kinase 2 alpha 3	0	4.2371	10.0722	5.37205
chr11	14737290	14737562	10.0722	5.37205	intron (NM_000922, intron 1 of 15)	72157	PDE3B	phosphodiesterase 3B	0	3.5734	10.0722	5.37205
chr11	40808833	40809110	10.0722	5.37205	intron (NM_020929, intron 1 of 4)	-494291	LRRC4C	leucine rich repeat containing 4C	0	4.42295	10.0722	5.37205
chr12	114706972	114707361	10.0722	5.37205	Intergenic	136802	TBX5	T-box 5	0	2.6389	10.0722	5.37205
chr12	69647741	69648079	10.0722	5.37205	intron (NM_007007, intron 3 of 9)	14593	CPSF6	cleavage and polyadenylation specific factor 6	0	3.0743	10.0722	5.37205
chr12	85415425	85415754	10.0722	5.37205	intron (NM_001100917, intron 5 of 8)	14466	TSPAN19	tetraspanin 19	0	3.738	10.0722	5.37205
chr13	110768404	110768689	10.0722	5.37205	Intergenic	62914	LINC00396	long intergenic non-protein coding RNA 396	0	4.69375	10.0722	5.37205
chr15	91730537	91730819	10.0722	5.5699	intron (NM_001323040, intron 2 of 12)	85792	SV2B	synaptic vesicle glycoprotein 2B	0	5.5699	10.0722	5.37205
chr18	43175874	43176286	10.0722	5.37205	intron (NM_001242692, intron 2 of 20)	-18686	SLC14A2	solute carrier family 14 member 2	0	3.30265	10.0722	5.37205
chr18	75310234	75310650	10.0722	5.37205	Intergenic	348434	GALR1	galanin receptor 1	0	3.30265	10.0722	5.37205
chr22	21546582	21547083	10.0722	5.37205	TTS (NR_108107)	25640	FAM230B	family with sequence similarity 230 member B (non-protein coding)	0	3.96635	10.0722	5.37205
chr2	11859701	11860037	10.0722	5.37205	intron (NM_001261428, intron 2 of 21)	-4591	LPIN1	lipin 1	0	3.3664	10.0722	5.37205
chr2	173539429	173539838	10.0722	5.3787	Intergenic	-60892	RAPGEF4	Rap guanine nucleotide exchange factor 4	0	5.3787	10.0722	5.37205
chr2	205618533	205618881	10.0722	5.37205	intron (NM_205863, intron 2 of 21)	208191	PARD3B	par-3 family cell polarity regulator beta	0	1.18405	10.0722	5.37205
chr3	16434345	16434613	10.0722	5.37205	intron (NM_015150, intron 4 of 9)	120743	RFTN1	raftlin, lipid raft linker 1	0	3.5097	10.0722	5.37205
chr3	169108745	169109056	10.0722	5.37205	intron (NM_004991, intron 1 of 16)	-56755	LOC105374205	uncharacterized LOC105374205	0	4.5929	10.0722	5.37205
chr4	147016296	147016602	10.0722	5.37205	Intergenic	26616	LINC01095	long intergenic non-protein coding RNA 1095	0	3.98755	10.0722	5.37205
chr4	170453493	170453801	10.0722	5.37205	intron (NM_001199398, intron 18 of 34)	80131	NEK1	NIMA related kinase 1	0	3.32385	10.0722	5.37205
chr5	15194562	15194901	10.0722	5.37205	intron (NR_109944, intron 2 of 2)	71938	LINC02149	long intergenic non-protein coding RNA 2149	0	1.869	10.0722	5.37205
chr5	71218446	71218746	10.0722	5.37205	Intergenic	-184499	MAP1B	microtubule associated protein 1B	0	2.5752	10.0722	5.37205
chr5	82265707	82266020	10.0722	5.37205	Intergenic	94293	SCARNA18	small Cajal body-specific RNA 18	0	4.4442	10.0722	5.37205
chr6	133420785	133421119	10.0722	5.37205	intron (NR_026969, intron 2 of 3)	11733	LINC00326	long intergenic non-protein coding RNA 326	0	2.59645	10.0722	5.37205
chr8	77141122	77141434	10.0722	5.37205	Intergenic	-177611	LINC01111	long intergenic non-protein coding RNA 1111	0	4.0088	10.0722	5.37205
chr8	80313029	80313381	10.0722	5.37205	Intergenic	-209844	STMN2	stathmin 2	0	4.4442	10.0722	5.37205
chr8	86334927	86335262	10.0722	5.37205	Intergenic	-15962	CA3	carbonic anhydrase 3	0	3.75925	10.0722	5.37205
chr9	102261416	102261672	10.0722	5.37205	Intergenic	-124005	NAMA	non-protein coding RNA, associated with MAP kinase pathway and growth arrest	0	4.5929	10.0722	5.37205
chr9	39852019	39852338	10.0722	5.37205	Intergenic	-32764	SPATA31A1	SPATA31 subfamily A member 1	0	3.5947	10.0722	5.37205
chr9	70327352	70327640	10.0722	5.37205	Intergenic	47428	LOC101928381	uncharacterized LOC101928381	0	5.04955	10.0722	5.37205
chr9	8244600	8244909	10.0722	5.37205	Intergenic	-444948	DMAC1	distal membrane arm assembly complex 1	0	4.4442	10.0722	5.37205
chr17	6450563	6450990	10.0695	6.4328	intron (NM_001165966, intron 1 of 18)	9101	PITPNM3	PITPNM family member 3	0	4.3009	10.0695	6.4328
chr9	138494613	138494960	10.0694	6.8712	Intergenic	28015	LINC01502	long intergenic non-protein coding RNA 1502	0	4.27965	10.0694	6.8712
chr20	49379550	49379802	10.0643	6.3451	Intergenic	31595	PARD6B	par-6 family cell polarity regulator beta	0	5.0283	10.0643	6.3451
chr9	129424091	129424360	10.0619	10.2672	intron (NM_001174147, intron 2 of 7)	47503	LMX1B	LIM homeobox transcription factor 1 beta	0	6.6265	10.0619	10.2672
chr20	3837936	3838411	10.0612	6.1505	intron (NM_001206491, intron 2 of 5)	10727	MAVS	mitochondrial antiviral signaling protein	0	4.6725	10.0612	6.1505
chr4	2263017	2263289	10.0594	17.3715	intron (NM_006454, intron 2 of 5)	586	MXD4	MAX dimerization protein 4	0	15.9344	10.0594	17.3715
chrX	70473187	70473405	10.0591	14.0825	intron (NM_001171163, intron 1 of 6)	742	ZMYM3	zinc finger MYM-type containing 3	0	11.5486	10.0591	14.0825
chr9	124498399	124499025	10.0583	8.1843	intron (NM_032552, intron 3 of 16)	-6352	DAB2IP	DAB2 interacting protein	0	4.9646	10.0583	8.1843
chr8	144609473	144609760	10.0572	7.51275	intron (NM_015117, intron 3 of 11)	14004	ZC3H3	zinc finger CCCH-type containing 3	0	3.98755	10.0572	7.51275
chr4	49155107	49155691	10.0544	15.2308	Intergenic	166740	CWH43	cell wall biogenesis 43 C-terminal homolog	0	11.8832	10.0544	15.2308
chr3	64516179	64516440	10.0538	8.7296	intron (NM_182920, intron 38 of 39)	-30713	ADAMTS9-AS1	ADAMTS9 antisense RNA 1	0	7.1469	10.0538	8.7296
chr7	83825532	83825820	10.0511	13.4109	Intergenic	-1459	SEMA3A	semaphorin 3A	0	11.984	10.0511	13.4109
chr6	4157799	4158047	10.048	7.2604	TTS (NR_103764)	21617	LOC100507506	uncharacterized LOC100507506	0	5.9203	10.048	7.2604
chr2	86793626	86793916	10.0386	12.934	intron (NM_001198954, intron 3 of 7)	-3151	CHMP3	charged multivesicular body protein 3	0	8.24595	10.0386	12.934
chr19	18542560	18542815	10.0338	22.5297	intron (NM_001009998, intron 7 of 16)	5432	ISYNA1	inositol-3-phosphate synthase 1	0	7.8318	10.0338	22.5297
chr18	67069821	67070108	10.0195	15.4447	intron (NM_152721, intron 1 of 7)	1680	DOK6	docking protein 6	0	9.53625	10.0195	15.4447
chr1	22963420	22963778	10.0158	6.60815	intron (NM_001347466, intron 1 of 2)	344	C1QA	complement C1q A chain	0	2.80355	10.0158	6.60815
chr13	60943415	60943633	10.0136	5.33355	Intergenic	-27067	TDRD3	tudor domain containing 3	0	3.0531	10.0136	5.33355
chr2	241914866	241915184	10.0027	8.165	Intergenic	-8157	LOC200772	uncharacterized LOC200772	0	5.44245	10.0027	8.165
chr14	38068864	38069357	9.99513	9.63425	intron (NM_001310135, intron 1 of 32)	4706	TTC6	tetratricopeptide repeat domain 6	0	6.584	9.99513	9.63425
chr3	13494257	13494553	9.99329	10.141	Intergenic	27148	HDAC11-AS1	HDAC11 antisense RNA 1	0	9.1592	9.99329	10.141
chr4	154712199	154712503	9.99028	16.5054	Intergenic	-2123	SFRP2	secreted frizzled related protein 2	0	12.1327	9.99028	16.5054
chr20	49677369	49677651	9.98054	7.8635	Intergenic	-37835	KCNG1	potassium voltage-gated channel modifier subfamily G member 1	0	4.77875	9.98054	7.8635
chr10	98272329	98272652	9.97898	14.8994	intron (NM_012465, intron 1 of 20)	1193	TLL2	tolloid like 2	0	11.5486	9.97898	14.8994
chr6	28678310	28678593	9.97795	7.08505	Intergenic	-56199	LINC00533	long intergenic non-protein coding RNA 533	0	4.0088	9.97795	7.08505
chr10	95829661	95829953	9.97002	6.1505	intron (NM_016341, intron 2 of 32)	-18976	PLCE1	phospholipase C epsilon 1	0	5.62825	9.97002	6.1505
chr8	37533737	37534055	9.96861	14.1016	Intergenic	-19373	ZNF703	zinc finger protein 703	0	10.0938	9.96861	14.1016
chr22	44225387	44225655	9.96397	9.2065	intron (NM_014351, intron 5 of 6)	-17304	EFCAB6	EF-hand calcium binding domain 6	0	8.93085	9.96397	9.2065
chr1	14083230	14083455	9.96276	6.7151	intron (NM_001135610, intron 6 of 7)	7466	PRDM2	PR/SET domain 2	0	4.0088	9.96276	6.7151
chr13	45567812	45568092	9.96213	10.8125	intron (NM_001316951, intron 1 of 8)	4287	GPALPP1	GPALPP motifs containing 1	0	7.33265	9.96213	10.8125
chr17	72733731	72734040	9.96199	7.1043	intron (NM_001163990, intron 1 of 7)	529	RAB37	RAB37, member RAS oncogene family	0	6.0424	9.96199	7.1043
chr22	41698290	41698640	9.96071	10.4618	promoter-TSS (NM_001317930)	-248	RANGAP1	Ran GTPase activating protein 1	0	7.10435	9.96071	10.4618
chr10	72847882	72848118	9.95821	10.8125	Intergenic	-124292	UNC5B	unc-5 netrin receptor B	0	7.561	9.95821	10.8125
chr4	132661032	132661255	9.95626	5.93665	Intergenic	-24850	SNHG27	small nucleolar RNA host gene 27	0	4.8212	9.95626	5.93665
chr10	108154080	108154386	9.95096	5.28435	Intergenic	254310	LOC105378470	uncharacterized LOC105378470	0	3.0743	9.95096	5.28435
chr10	122947657	122947910	9.95096	5.28435	Intergenic	-337092	WDR11-AS1	WDR11 antisense RNA 1	0	3.0743	9.95096	5.28435
chr10	7319872	7320259	9.95096	5.28435	intron (NM_001029880, intron 6 of 20)	-91319	SNORD129	small nucleolar RNA, C/D box 129	0	3.75925	9.95096	5.28435
chr11	119316619	119316959	9.95096	5.28435	intron (NR_034160, intron 2 of 3)	-21094	THY1	Thy-1 cell surface antigen	0	3.5522	9.95096	5.28435
chr11	2675224	2675656	9.95096	5.28435	non-coding (NR_002728, exon 1 of 1)	45788	KCNQ1OT1	KCNQ1 opposite strand/antisense transcript 1 (non-protein coding)	0	2.846	9.95096	5.28435
chr11	34706857	34707139	9.95096	5.28435	Intergenic	52987	EHF	ETS homologous factor	0	3.5734	9.95096	5.28435
chr12	19061195	19061475	9.95096	5.28435	Intergenic	170290	CAPZA3	capping actin protein of muscle Z-line subunit alpha 3	0	3.0743	9.95096	5.28435
chr12	45998562	45998976	9.95096	5.28435	Intergenic	122935	LINC00938	long intergenic non-protein coding RNA 938	0	3.98755	9.95096	5.28435
chr12	74902714	74902988	9.95096	5.28435	Intergenic	-28700	ATXN7L3B	ataxin 7 like 3B	0	4.11505	9.95096	5.28435
chr13	30746876	30747152	9.95096	5.28435	Intergenic	-19803	LINC00384	long intergenic non-protein coding RNA 384	0	0.95575	9.95096	5.28435
chr16	82141792	82142104	9.95096	5.28435	Intergenic	61881	MPHOSPH6	M-phase phosphoprotein 6	0	3.5522	9.95096	5.28435
chr18	31331577	31331863	9.95096	5.28435	TTS (NM_030632)	173179	ASXL3	additional sex combs like 3, transcriptional regulator	0	5.04955	9.95096	5.28435
chr19	12313170	12313412	9.95096	5.28435	intron (NR_104179, intron 1 of 1)	7461	LOC100289333	uncharacterized LOC100289333	0	2.5752	9.95096	5.28435
chr19	13541883	13542139	9.95096	5.28435	intron (NM_001127221, intron 3 of 46)	75263	CACNA1A	calcium voltage-gated channel subunit alpha1 A	0	4.8212	9.95096	5.28435
chr1	149326030	149326603	9.95096	5.28435	Intergenic	38865	FAM231D	family with sequence similarity 231 member D	0	3.0531	9.95096	5.28435
chr1	5475712	5476083	9.95096	5.28435	Intergenic	-148234	-	-	0	3.0531	9.95096	5.28435
chr2	122146029	122146306	9.95096	5.28435	intron (NM_001142274, intron 29 of 37)	-103389	TFCP2L1	transcription factor CP2 like 1	0	3.5734	9.95096	5.28435
chr2	163958922	163959197	9.95096	5.28435	Intergenic	-263802	KCNH7	potassium voltage-gated channel subfamily H member 7	0	3.26015	9.95096	5.28435
chr2	183866692	183867047	9.95096	5.28435	exon (NM_013436, exon 5 of 31)	36717	NCKAP1	NCK associated protein 1	0	3.96635	9.95096	5.28435
chr4	149297350	149297661	9.95096	5.28435	intron (NM_000901, intron 2 of 8)	66167	NR3C2	nuclear receptor subfamily 3 group C member 2	0	2.6177	9.95096	5.28435
chr4	176340399	176340863	9.95096	5.28435	Intergenic	368196	GPM6A	glycoprotein M6A	0	2.1186	9.95096	5.28435
chr8	108907489	108907784	9.95096	5.28435	Intergenic	186531	RSPO2	R-spondin 2	0	4.05135	9.95096	5.28435
chr9	16619924	16620288	9.95096	5.28435	intron (NM_001317940, intron 2 of 5)	250680	BNC2	basonuclin 2	0	3.2814	9.95096	5.28435
chrX	68251106	68251374	9.95096	5.28435	Intergenic	134125	PJA1	praja ring finger ubiquitin ligase 1	0	3.0743	9.95096	5.28435
chr1	30144512	30144828	9.94961	5.39135	Intergenic	365789	LINC01648	long intergenic non-protein coding RNA 1648	0	3.53095	9.94961	5.39135
chr19	33893249	33893764	9.94819	9.29415	intron (NM_001166057, intron 9 of 12)	28076	CEBPG	CCAAT enhancer binding protein gamma	0	7.1681	9.94819	9.29415
chr14	69041343	69041608	9.94566	5.56665	intron (NM_001321818, intron 10 of 10)	54029	LOC100996664	uncharacterized LOC100996664	0	5.1504	9.94566	5.56665
chr5	172756707	172757208	9.94536	16.6124	promoter-TSS (NM_003714)	-451	STC2	stanniocalcin 2	0	10.1999	9.94536	16.6124
chr18	12233219	12233477	9.93957	7.08505	Intergenic	-20970	CIDEA	cell death-inducing DFFA-like effector a	0	5.23535	9.93957	7.08505
chr22	27836301	27836583	9.93877	12.6517	Intergenic	129830	LINC02554	long intergenic non-protein coding RNA 2554	0	9.32915	9.93877	12.6517
chr10	105742439	105742669	9.93852	5.35285	intron (NM_001304743, intron 1 of 17)	15611	SLK	STE20 like kinase	0	2.846	9.93852	5.35285
chr10	51924874	51925118	9.93852	5.35285	Intergenic	83374	ASAH2	N-acylsphingosine amidohydrolase 2	0	4.0088	9.93852	5.35285
chr10	95112509	95112737	9.93852	5.35285	intron (NM_013451, intron 32 of 53)	129451	MYOF	myoferlin	0	4.07255	9.93852	5.35285
chr11	112370309	112370627	9.93852	5.35285	intron (NR_120559, intron 2 of 2)	15400	LOC101928823	uncharacterized LOC101928823	0	2.86725	9.93852	5.35285
chr11	24408183	24408386	9.93852	5.35285	Intergenic	-110232	LUZP2	leucine zipper protein 2	0	4.0938	9.93852	5.35285
chr12	127268943	127269175	9.93852	5.35285	Intergenic	-12251	LINC00944	long intergenic non-protein coding RNA 944	0	4.3221	9.93852	5.35285
chr14	107092673	107092880	9.93852	5.35285	promoter-TSS (NR_106988).22	60	-	-	0	3.09555	9.93852	5.35285
chr14	30178761	30179055	9.93852	5.35285	intron (NM_001330069, intron 2 of 18)	217991	PRKD1	protein kinase D1	0	1.66195	9.93852	5.35285
chr14	64266395	64266717	9.93852	5.35285	Intergenic	-53127	SYNE2	spectrin repeat containing nuclear envelope protein 2	0	3.0531	9.93852	5.35285
chr15	101829147	101829440	9.93852	5.35285	intron (NR_135506, intron 1 of 5)	6194	SNRPA1	small nuclear ribonucleoprotein polypeptide A'	0	3.3664	9.93852	5.35285
chr15	78577219	78577466	9.93852	5.35285	intron (NM_025234, intron 10 of 10)	14726	WDR61	WD repeat domain 61	0	4.4442	9.93852	5.35285
chr15	86142102	86142418	9.93852	5.35285	intron (NM_007200, intron 8 of 36)	-20921	AKAP13	A-kinase anchoring protein 13	0	3.5097	9.93852	5.35285
chr1	177770971	177771247	9.93852	5.35285	Intergenic	101450	LINC01741	long intergenic non-protein coding RNA 1741	0	3.7805	9.93852	5.35285
chr1	181607202	181607443	9.93852	5.35285	intron (NM_001205294, intron 6 of 45)	154636	CACNA1E	calcium voltage-gated channel subunit alpha1 E	0	2.66015	9.93852	5.35285
chr1	238078733	238078989	9.93852	5.35285	intron (NR_027247, intron 8 of 11)	-24639	ZP4	zona pellucida glycoprotein 4	0	3.5522	9.93852	5.35285
chr1	245980185	245980549	9.93852	5.35285	intron (NM_001167740, intron 10 of 11)	600347	SMYD3	SET and MYND domain containing 3	0	4.3221	9.93852	5.35285
chr1	88544732	88545031	9.93852	5.35285	Intergenic	-604946	PKN2	protein kinase N2	0	4.3009	9.93852	5.35285
chr2	197770675	197770998	9.93852	5.35285	intron (NM_001321100, intron 4 of 25)	20618	PGAP1	post-GPI attachment to proteins 1	0	3.5522	9.93852	5.35285
chr2	233006908	233007125	9.93852	5.35285	intron (NM_001257281, intron 8 of 13)	180723	DIS3L2	DIS3 like 3'-5' exoribonuclease 2	0	4.8796	9.93852	5.35285
chr3	141564343	141564600	9.93852	5.35285	Intergenic	-30963	ATP1B3	ATPase Na+/K+ transporting subunit beta 3	0	4.05135	9.93852	5.35285
chr3	162751513	162751754	9.93852	5.35285	Intergenic	269456	LINC01192	long intergenic non-protein coding RNA 1192	0	3.09555	9.93852	5.35285
chr3	7186537	7186796	9.93852	5.35285	intron (NM_000844, intron 1 of 9)	-250962	GRM7-AS2	GRM7 antisense RNA 2	0	3.98755	9.93852	5.35285
chr3	88557671	88557907	9.93852	5.35285	Intergenic	-358773	CGGBP1	CGG triplet repeat binding protein 1	0	3.5947	9.93852	5.35285
chr4	24354353	24354734	9.93852	5.35285	intron (NM_001330752, intron 1 of 13)	119909	PPARGC1A	PPARG coactivator 1 alpha	0	3.26015	9.93852	5.35285
chr5	61589412	61589666	9.93852	5.35285	Intergenic	-12450	KIF2A	kinesin family member 2A	0	3.5522	9.93852	5.35285
chr6	104231215	104231481	9.93852	5.35285	Intergenic	1076073	HACE1	HECT domain and ankyrin repeat containing E3 ubiquitin protein ligase 1	0	2.86725	9.93852	5.35285
chr6	137891572	137891863	9.93852	5.35285	Intergenic	-76186	OLIG3	oligodendrocyte transcription factor 3	0	4.34335	9.93852	5.35285
chr6	58440260	58440511	9.93852	5.35285	Intergenic	-152661	LINC00680	long intergenic non-protein coding RNA 680	0	3.3451	9.93852	5.35285
chr6	72077443	72077728	9.93852	5.35285	Intergenic	9149	MIR30C2	microRNA 30c-2	0	2.38935	9.93852	5.35285
chr7	108408927	108409230	9.93852	5.35285	Intergenic	115566	C7orf66	chromosome 7 open reading frame 66	0	3.5097	9.93852	5.35285
chr8	105757438	105757737	9.93852	5.35285	Intergenic	-156335	LRP12	LDL receptor related protein 12	0	3.0531	9.93852	5.35285
chr9	112118391	112118605	9.93852	5.35285	Intergenic	-35254	EPB41L4B	erythrocyte membrane protein band 4.1 like 4B	0	3.5947	9.93852	5.35285
chr9	120041038	120041244	9.93852	5.35285	intron (NM_014010, intron 2 of 21)	-97661	SNORA70C	small nucleolar RNA, H/ACA box 70C	0	3.96635	9.93852	5.35285
chrX	19823216	19823872	9.93852	5.35285	intron (NM_031892, intron 2 of 17)	-5627	SH3KBP1	SH3 domain containing kinase binding protein 1	0	3.3451	9.93852	5.35285
chrX	77444735	77444957	9.93852	5.35285	Intergenic	-49667	TAF9B	TATA-box binding protein associated factor 9b	0	2.846	9.93852	5.35285
chr10	81145746	81146035	9.93427	5.93665	3' UTR (NM_153367, exon 4 of 4)	38670	PPIF	peptidylprolyl isomerase F	0	3.2814	9.93427	5.93665
chr1	4572652	4573109	9.93215	5.9559	Intergenic	100769	LINC01777	long intergenic non-protein coding RNA 1777	0	4.03005	9.93215	5.9559
chrY	13851897	13852178	9.93199	5.56665	Intergenic	681352	GYG2P1	glycogenin 2 pseudogene 1	0	4.57165	9.93199	5.56665
chr12	97527511	97527903	9.93149	6.84125	Intergenic	226463	NEDD1	neural precursor cell expressed, developmentally down-regulated 1	0	5.4212	9.93149	6.84125
chr5	149523974	149524298	9.93097	15.0555	intron (NM_002609, intron 1 of 22)	11286	PDGFRB	platelet derived growth factor receptor beta	0	9.4088	9.93097	15.0555
chr5	102772421	102772650	9.92538	9.66415	Intergenic	105151	LINC02115	long intergenic non-protein coding RNA 2115	0	8.24595	9.92538	9.66415
chr5	150461836	150462088	9.92079	14.6663	intron (NM_001252390, intron 1 of 17)	-1313	TNIP1	TNFAIP3 interacting protein 1	0	13.1522	9.92079	14.6663
chr7	1416727	1417018	9.91831	6.99735	Intergenic	82237	MICALL2	MICAL like 2	0	2.82475	9.91831	6.99735
chr3	49034700	49034950	9.91473	9.29415	intron (NM_177938, intron 2 of 8)	7484	P4HTM	prolyl 4-hydroxylase, transmembrane	0	7.21065	9.91473	9.29415
chr4	17563874	17564127	9.91456	5.37205	Intergenic	-14927	LAP3	leucine aminopeptidase 3	0	3.5734	9.91456	5.37205
chr11	100702137	100702389	9.91378	5.9174	intron (NM_152432, intron 3 of 23)	-143577	LOC100128386	uncharacterized LOC100128386	0	3.8655	9.91378	5.9174
chr1	48462098	48462390	9.90881	9.878	intron (NM_001194986, intron 1 of 6)	318	TRABD2B	TraB domain containing 2B	0	4.9858	9.90881	9.878
chr19	19077046	19077415	9.90723	5.479	Intergenic	-25189	HOMER3	homer scaffold protein 3	0	2.5752	9.90723	5.479
chr12	1312257	1313132	9.90593	5.35285	intron (NM_001301248, intron 11 of 18)	175780	ERC1	ELKS/RAB6-interacting/CAST family member 1	0	5.27785	9.90593	5.35285
chr4	176955790	176956169	9.90593	5.35285	Intergenic	-31006	WDR17	WD repeat domain 17	0	4.77875	9.90593	5.35285
chr6	28956583	28957020	9.89931	10.6372	TTS (NR_135289)	4275	HCG15	HLA complex group 15 (non-protein coding)	0	7.646	9.89931	10.6372
chr2	233361366	233361856	9.89766	12.7586	Intergenic	-9042	ECEL1	endothelin converting enzyme like 1	0	10.285	9.89766	12.7586
chr10	15768491	15768724	9.89265	5.65435	Intergenic	-6273	ITGA8	integrin subunit alpha 8	0	3.90795	9.89265	5.65435
chr10	57387490	57387800	9.8824	15.1624	Intergenic	28895	MTRNR2L5	MT-RNR2 like 5	0	12.0477	9.8824	15.1624
chr9	117798160	117798433	9.88057	11.1825	intron (NM_002160, intron 21 of 27)	82240	TNC	tenascin C	0	6.7911	9.88057	11.1825
chrY	13139993	13140224	9.87114	6.4135	Intergenic	1393281	GYG2P1	glycogenin 2 pseudogene 1	0	3.5734	9.87114	6.4135
chr22	31494547	31495008	9.86952	6.7536	exon (NM_001207018, exon 16 of 20)	8796	SELENOM	selenoprotein M	0	3.5522	9.86952	6.7536
chr1	64708726	64709012	9.86911	8.623	intron (NM_152489, intron 8 of 8)	39568	UBE2U	ubiquitin conjugating enzyme E2 U	0	8.623	9.86911	7.7758
chr5	175598064	175598495	9.86677	6.2707	intron (NR_036494, intron 15 of 25)	28019	LOC643201	centrosomal protein 192kDa pseudogene	0	6.2707	9.86677	5.7613
chr10	29128196	29128505	9.86658	5.19675	Intergenic	-6987	C10orf126	chromosome 10 open reading frame 126	0	3.5097	9.86658	5.19675
chr10	89040584	89040878	9.86658	5.19675	intron (NR_024397, intron 4 of 5)	55526	NUTM2A	NUT family member 2A	0	5.04955	9.86658	5.19675
chr12	45567153	45567474	9.86658	5.19675	non-coding (NR_037144, exon 3 of 3)	13939	RNY5	RNA, Ro-associated Y5	0	4.07255	9.86658	5.19675
chr13	28986115	28986503	9.86658	5.19675	intron (NM_001159920, intron 10 of 12)	82956	FLT1	fms related tyrosine kinase 1	0	3.53095	9.86658	5.19675
chr13	53943124	53943425	9.86658	5.19675	Intergenic	-217239	LINC01065	long intergenic non-protein coding RNA 1065	0	3.3664	9.86658	5.19675
chr14	61999517	61999792	9.86658	5.19675	intron (NM_006255, intron 12 of 13)	37258	LINC01303	long intergenic non-protein coding RNA 1303	0	3.30265	9.86658	5.19675
chr18	48571352	48571651	9.86658	5.19675	intron (NM_005359, intron 1 of 11)	14918	SMAD4	SMAD family member 4	0	2.82475	9.86658	5.19675
chr2	108446199	108446501	9.86658	5.19675	intron (NM_182588, intron 1 of 22)	2962	RGPD4	RANBP2-like and GRIP domain containing 4	0	3.5097	9.86658	5.19675
chr2	115698403	115698707	9.86658	5.19675	intron (NM_001321905, intron 2 of 26)	-107430	DPP10-AS3	DPP10 antisense RNA 3	0	3.84425	9.86658	5.19675
chr3	13221863	13222158	9.86658	5.19675	Intergenic	-107393	IQSEC1	IQ motif and Sec7 domain 1	0	3.32385	9.86658	5.19675
chr5	143335421	143335850	9.86658	5.19675	Intergenic	143909	HMHB1	histocompatibility minor HB-1	0	3.75925	9.86658	5.19675
chr7	77768769	77769048	9.86658	5.19675	intron (NM_001301128, intron 15 of 20)	-207651	RPL13AP17	ribosomal protein L13a pseudogene 17	0	4.4442	9.86658	5.19675
chr9	119987077	119987366	9.86658	5.19675	intron (NM_014010, intron 2 of 21)	-43741	SNORA70C	small nucleolar RNA, H/ACA box 70C	0	2.82475	9.86658	5.19675
chr9	129837955	129838299	9.86658	5.19675	intron (NM_001190728, intron 7 of 16)	46917	ANGPTL2	angiopoietin like 2	0	3.0743	9.86658	5.19675
chrX	12974282	12974635	9.86658	5.19675	Intergenic	-13039	TLR8-AS1	TLR8 antisense RNA 1	0	2.846	9.86658	5.19675
chr5	6198498	6199002	9.8656	7.2052	Intergenic	138655	LINC02145	long intergenic non-protein coding RNA 2145	0	7.2052	9.8656	6.5205
chr17	18087843	18088293	9.86505	19.2107	exon (NM_017758, exon 1 of 4)	1201	ALKBH5	alkB homolog 5, RNA demethylase	0	16.391	9.86505	19.2107
chr11	3071841	3072313	9.86483	7.8635	intron (NM_001014437, intron 1 of 22)	6604	CARS	cysteinyl-tRNA synthetase	0	5.56455	9.86483	7.8635
chr19	46983796	46984100	9.86445	8.4965	TTS (NM_001205281)	-9128	PNMA8A	PNMA family member 8A	0	6.2336	9.86445	8.4965
chr12	52281645	52282011	9.86383	6.0628	promoter-TSS (NM_001130015)	35	ANKRD33	ankyrin repeat domain 33	0	3.32385	9.86383	6.0628
chr7	143058314	143058673	9.86337	10.8511	intron (NM_001031690, intron 1 of 6)	680	FAM131B	family with sequence similarity 131 member B	0	6.6265	9.86337	10.8511
chr5	35345325	35345606	9.86213	6.0053	Intergenic	-114774	PRLR	prolactin receptor	0	6.0053	9.86213	5.9559
chr22	27491895	27492141	9.85751	8.165	Intergenic	-35538	LOC284898	uncharacterized LOC284898	0	5.8353	9.85751	8.165
chr9	67780242	67780686	9.85689	6.3259	intron (NR_121606, intron 2 of 2).2	1341	LOC102723709	uncharacterized LOC102723709	0	3.5522	9.85689	6.3259
chr20	39658118	39658475	9.8566	15.1624	intron (NM_003286, intron 2 of 20)	838	TOP1	DNA topoisomerase I	0	14.7716	9.8566	15.1624
chr16	88601231	88601429	9.85594	11.9802	exon (NM_153813, exon 10 of 10)	-35459	ZC3H18	zinc finger CCCH-type containing 18	0	7.31145	9.85594	11.9802
chr6	170122995	170123234	9.85466	14.2086	intron (NM_133325, intron 1 of 11)	992	PHF10	PHD finger protein 10	0	10.7416	9.85466	14.2086
chr8	46852420	46852652	9.85421	13.4794	Intergenic	-899972	LINC00293	long intergenic non-protein coding RNA 293	0	11.9256	9.85421	13.4794
chr5	172160573	172161003	9.85358	6.3259	Intergenic	-21718	LOC101928093	uncharacterized LOC101928093	0	4.2371	9.85358	6.3259
chr17	71390034	71390349	9.84802	7.01665	intron (NM_001144952, intron 26 of 44)	-82048	CDC42EP4	CDC42 effector protein 4	0	5.04955	9.84802	7.01665
chr4	187620599	187620812	9.83957	12.4379	intron (NM_005245, intron 2 of 26)	24282	FAT1	FAT atypical cadherin 1	0	8.28845	9.83957	12.4379
chr1	64111448	64111818	9.83754	5.6351	intron (NM_001172819, intron 7 of 10)	22746	PGM1	phosphoglucomutase 1	0	5.1504	9.83754	5.6351
chr1	27013467	27013679	9.83731	6.0243	Intergenic	7049	LOC101928728	uncharacterized LOC101928728	0	3.0743	9.83731	6.0243
chr17	27893627	27894382	9.83239	16.7193	promoter-TSS (NM_198147)	38	ABHD15	abhydrolase domain containing 15	0	10.3433	9.83239	16.7193
chr1	18973092	18973360	9.829	10.8511	intron (NM_002584, intron 4 of 7)	15726	PAX7	paired box 7	0	7.7256	9.829	10.8511
chr16	87469785	87470305	9.82687	5.65435	intron (NM_015144, intron 2 of 12)	44244	MAP1LC3B	microtubule associated protein 1 light chain 3 beta	0	4.07255	9.82687	5.65435
chr16	4011503	4011884	9.82433	6.5205	TTS (NM_001116)	-11248	LOC102724927	uncharacterized LOC102724927	0	4.46545	9.82433	6.5205
chr2	19556417	19556726	9.82343	11.5226	intron (NM_145260, intron 1 of 2)	1801	OSR1	odd-skipped related transciption factor 1	0	9.13795	9.82343	11.5226
chr16	12846036	12846355	9.8218	5.10905	intron (NM_018340, intron 2 of 3)	32017	MIR4718	microRNA 4718	0	3.98755	9.8218	5.10905
chr16	18353446	18353802	9.8218	5.35745	Intergenic	72895	NPIPA7	nuclear pore complex interacting protein family member A7	0	5.35745	9.8218	5.10905
chr16	7500465	7500781	9.8218	5.10905	intron (NM_145892, intron 1 of 12)	117872	RBFOX1	RNA binding fox-1 homolog 1	0	4.2159	9.8218	5.10905
chr1	4810281	4810649	9.8218	5.10905	intron (NM_001042478, intron 2 of 5)	95360	AJAP1	adherens junctions associated protein 1	0	3.26015	9.8218	5.10905
chr2	150707292	150707610	9.8218	5.10905	Intergenic	-263121	MMADHC	methylmalonic aciduria and homocystinuria, cblD type	0	3.53095	9.8218	5.10905
chrX	31694097	31694416	9.8218	5.10905	intron (NM_004023, intron 10 of 30)	-167841	DMD	dystrophin	0	4.57165	9.8218	5.10905
chr3	45688637	45688856	9.82114	5.6351	intron (NM_014240, intron 2 of 7)	41628	LIMD1-AS1	LIMD1 antisense RNA 1	0	4.0088	9.82114	5.6351
chr11	107891636	107892059	9.821	5.19675	intron (NM_003478, intron 1 of 18)	12439	CUL5	cullin 5	0	2.59645	9.821	5.19675
chr2	39626120	39626645	9.821	5.19675	intron (NM_003618, intron 1 of 33)	38071	MAP4K3	mitogen-activated protein kinase kinase kinase kinase 3	0	2.90975	9.821	5.19675
chrX	10547685	10548082	9.82019	5.74205	intron (NM_033290, intron 1 of 9)	-2926	MID1	midline 1	0	3.30265	9.82019	5.74205
chr6	74024572	74024980	9.81945	5.479	Intergenic	-4688	KHDC1	KH domain containing 1	0	3.09555	9.81945	5.479
chr19	41119096	41119379	9.81801	9.40115	intron (NM_001042545, intron 16 of 30)	11960	LTBP4	latent transforming growth factor beta binding protein 4	0	6.4194	9.81801	9.40115
chr2	128391589	128391925	9.81709	5.9559	exon (NM_001080527, exon 40 of 47)	-11682	GPR17	G protein-coupled receptor 17	0	4.2371	9.81709	5.9559
chr9	33750404	33751021	9.80523	5.6736	promoter-TSS (NM_001197098)	-107	PRSS3	serine protease 3	0	4.6725	9.80523	5.6736
chr14	70079288	70079595	9.80025	13.304	intron (NM_014734, intron 1 of 5)	1131	SUSD6	sushi domain containing 6	0	10.115	9.80025	13.304
chr9	138019829	138020230	9.79914	8.3404	Intergenic	40515	OLFM1	olfactomedin 1	0	5.87785	9.79914	8.3404
chr9	42206652	42207138	9.79873	5.19675	Intergenic	-161408	ANKRD20A2	ankyrin repeat domain 20 family member A2	0	4.0088	9.79873	5.19675
chr1	36032284	36032597	9.79838	9.43965	TTS (NM_001014839)	-6531	TFAP2E	transcription factor AP-2 epsilon	0	5.692	9.79838	9.43965
chr10	498825	499355	9.79831	8.4281	intron (NM_014974, intron 3 of 36)	-171064	-	-	0	6.1911	9.79831	8.4281
chr16	21530258	21530604	9.79807	22.7629	non-coding (NR_002594, exon 1 of 1)	1334	SLC7A5P2	solute carrier family 7 member 5 pseudogene 2	0	18.4672	9.79807	22.7629
chrX	9615380	9615868	9.79331	9.74115	intron (NM_001139468, intron 4 of 17)	118381	GPR143	G protein-coupled receptor 143	0	5.39995	9.79331	9.74115
chr4	149768804	149769478	9.79288	5.28435	Intergenic	94389	LOC105377480	uncharacterized LOC105377480	0	3.0743	9.79288	5.28435
chr9	140476767	140477042	9.78741	11.328	3' UTR (NM_138462, exon 6 of 6)	-3517	DPH7	diphthamide biosynthesis 7	0	8.7663	9.78741	11.328
chr18	75472812	75473158	9.78504	8.03885	Intergenic	232698	LINC01029	long intergenic non-protein coding RNA 1029	0	6.3132	9.78504	8.03885
chr7	102072220	102072531	9.78097	11.328	Intergenic	-1602	ORAI2	ORAI calcium release-activated calcium modulator 2	0	7.10435	9.78097	11.328
chr6	167023623	167024009	9.7806	5.58575	intron (NM_001006932, intron 2 of 21)	16949	RPS6KA2	ribosomal protein S6 kinase A2	0	5.58575	9.7806	5.35285
chr13	97875314	97875581	9.77778	13.8194	intron (NM_001306070, intron 1 of 7)	897	MBNL2	muscleblind like splicing regulator 2	0	9.3875	9.77778	13.8194
chr5	166431634	166431967	9.77628	5.19675	Intergenic	-78425	LINC01947	long intergenic non-protein coding RNA 1947	0	2.78225	9.77628	5.19675
chr8	72129376	72129633	9.77421	5.45975	intron (NM_172059, intron 10 of 15)	139242	EYA1	EYA transcriptional coactivator and phosphatase 1	0	2.86725	9.77421	5.45975
chr21	32359361	32359695	9.77362	5.10905	Intergenic	51267	KRTAP19-8	keratin associated protein 19-8	0	2.1823	9.77362	5.10905
chr11	70812478	70812880	9.77027	6.1505	intron (NM_012309, intron 5 of 22)	-94206	MIR3664	microRNA 3664	0	2.38935	9.77027	6.1505
chr2	197955816	197956039	9.77016	10.1603	intron (NM_001195144, intron 10 of 27)	-106788	LOC101927596	uncharacterized LOC101927596	0	6.83355	9.77016	10.1603
chr12	6876880	6877163	9.76536	28.8941	intron (NM_001330333, intron 1 of 4)	1538	PTMS	parathymosin	0	22.1627	9.76536	28.8941
chr9	79280903	79281192	9.76417	6.3186	intron (NM_001308047, intron 9 of 17)	26284	PRUNE2	prune homolog 2	0	6.3186	9.76417	5.10905
chr7	158359987	158360409	9.76216	5.6736	intron (NM_130843, intron 1 of 21)	20296	PTPRN2	protein tyrosine phosphatase, receptor type N2	0	5.3787	9.76216	5.6736
chr6	3750601	3751065	9.76213	12.564	intron (NM_183373, intron 1 of 4)	1413	PXDC1	PX domain containing 1	0	9.5946	9.76213	12.564
chr15	38369045	38369313	9.76133	13.381	Intergenic	36585	LINC02345	long intergenic non-protein coding RNA 2345	0	11.5911	9.76133	13.381
chr19	39965987	39966209	9.75731	8.1458	intron (NM_003169, intron 27 of 28)	-4954	TIMM50	translocase of inner mitochondrial membrane 50	0	5.27785	9.75731	8.1458
chr4	140148947	140149224	9.75456	5.84895	Intergenic	-50713	ELF2	E74 like ETS transcription factor 2	0	3.3451	9.75456	5.84895
chr12	5019073	5019462	9.75423	11.1334	5' UTR (NM_000217, exon 1 of 2)	194	KCNA1	potassium voltage-gated channel subfamily A member 1	0	10.3008	9.75423	11.1334
chr8	76723222	76723504	9.75236	6.1505	Intergenic	271160	HNF4G	hepatocyte nuclear factor 4 gamma	0	5.50615	9.75236	6.1505
chr15	93451257	93451542	9.74867	15.9216	intron (NM_001042572, intron 2 of 12)	3770	MIR3175	microRNA 3175	0	11.8194	9.74867	15.9216
chr12	52295323	52295575	9.74733	6.9097	Intergenic	-5753	ACVRL1	activin A receptor like type 1	0	5.692	9.74733	6.9097
chr17	77898244	77898517	9.74682	10.4426	TTS (NR_110851)	2144	LINC01979	long intergenic non-protein coding RNA 1979	0	10.2637	9.74682	10.4426
chr2	207082461	207082955	9.7455	7.12355	promoter-TSS (NM_001261453)	63	GPR1	G protein-coupled receptor 1	0	5.23535	9.7455	7.12355
chr8	37498133	37498834	9.74548	6.0436	Intergenic	-54786	ZNF703	zinc finger protein 703	0	2.846	9.74548	6.0436
chr9	115683814	115684163	9.74515	5.479	Intergenic	-30795	SLC46A2	solute carrier family 46 member 2	0	4.0088	9.74515	5.479
chr16	9401443	9401684	9.74496	12.8463	Intergenic	-47882	LINC02177	long intergenic non-protein coding RNA 2177	0	10.115	9.74496	12.8463
chr4	53907217	53907459	9.74266	9.85875	intron (NM_152540, intron 5 of 8)	178843	RASL11B	RAS like family 11 member B	0	7.0831	9.74266	9.85875
chr11	70262035	70262352	9.74253	5.28435	intron (NM_005231, intron 7 of 17)	17581	CTTN	cortactin	0	3.2814	9.74253	5.28435
chr10	1421743	1422227	9.74169	5.84895	intron (NM_018702, intron 1 of 9)	-146840	ADARB2-AS1	ADARB2 antisense RNA 1	0	5.39995	9.74169	5.84895
chr2	26730019	26730314	9.73996	7.8635	intron (NM_001287489, intron 5 of 45)	-29256	OTOF	otoferlin	0	5.1716	9.73996	7.8635
chr8	144818726	144818987	9.73833	8.74885	intron (NR_033849, intron 2 of 3)	2546	FAM83H-AS1	FAM83H antisense RNA 1 (head to head)	0	5.94155	9.73833	8.74885
chr9	95090615	95090813	9.73625	12.6517	intron (NM_001286969, intron 1 of 6)	-2838	NOL8	nucleolar protein 8	0	12.3398	9.73625	12.6517
chr10	24512997	24513316	9.73497	5.26515	intron (NM_001098500, intron 3 of 18)	15436	KIAA1217	KIAA1217	0	2.66015	9.73497	5.26515
chr10	92079358	92079618	9.73497	5.26515	Intergenic	221074	LOC101926942	uncharacterized LOC101926942	0	5.12915	9.73497	5.26515
chr11	14874163	14874378	9.73497	5.26515	intron (NM_000922, intron 12 of 15)	39481	CYP2R1	cytochrome P450 family 2 subfamily R member 1	0	2.36815	9.73497	5.26515
chr12	15737375	15737637	9.73497	5.26515	intron (NM_030667, intron 23 of 26)	38228	PTPRO	protein tyrosine phosphatase, receptor type O	0	3.30265	9.73497	5.26515
chr13	111261984	111262258	9.73497	5.26515	Intergenic	-5686	NAXD	NAD(P)HX dehydratase	0	4.4442	9.73497	5.26515
chr13	20071270	20071529	9.73497	5.26515	intron (NR_073487, intron 2 of 14)	6018	TPTE2	transmembrane phosphoinositide 3-phosphatase and tensin homolog 2	0	2.5752	9.73497	5.26515
chr13	39272150	39272426	9.73497	5.26515	intron (NM_207361, intron 2 of 23)	11115	FREM2	FRAS1 related extracellular matrix protein 2	0	3.32385	9.73497	5.26515
chr13	82561399	82561614	9.73497	5.26515	Intergenic	-760388	LINC00564	long intergenic non-protein coding RNA 564	0	2.88845	9.73497	5.26515
chr14	80921471	80921729	9.73497	5.26515	non-coding (NR_038355, exon 9 of 9)	-224203	DIO2	iodothyronine deiodinase 2	0	4.11505	9.73497	5.26515
chr15	76102340	76102722	9.73497	5.26515	Intergenic	-33096	UBE2Q2	ubiquitin conjugating enzyme E2 Q2	0	3.7805	9.73497	5.26515
chr16	20274439	20274826	9.73497	5.26515	Intergenic	64310	GP2	glycoprotein 2	0	4.19465	9.73497	5.26515
chr17	43679369	43679771	9.73497	5.26515	promoter-TSS (NR_026901).2	-342	MAPK8IP1P2	mitogen-activated protein kinase 8 interacting protein 1 pseudogene 2	0	4.55045	9.73497	5.26515
chr18	3856070	3856484	9.73497	5.26515	intron (NM_004746, intron 4 of 12)	-10919	DLGAP1	DLG associated protein 1	0	4.55045	9.73497	5.26515
chr1	215319632	215319842	9.73497	5.26515	intron (NM_014217, intron 3 of 6)	63177	KCNK2	potassium two pore domain channel subfamily K member 2	0	3.30265	9.73497	5.26515
chr1	217821187	217821656	9.73497	5.26515	intron (NM_138796, intron 1 of 10)	16755	SPATA17	spermatogenesis associated 17	0	3.32385	9.73497	5.26515
chr1	49795443	49795702	9.73497	5.26515	intron (NR_136623, intron 2 of 12)	72489	LOC101929721	uncharacterized LOC101929721	0	3.2814	9.73497	5.26515
chr20	47788502	47788784	9.73497	5.26515	intron (NM_001322930, intron 1 of 12)	16264	STAU1	staufen double-stranded RNA binding protein 1	0	3.5734	9.73497	5.26515
chr20	52565800	52566190	9.73497	5.26515	intron (NM_001316361, intron 9 of 9)	-73747	SUMO1P1	SUMO1 pseudogene 1	0	4.2371	9.73497	5.26515
chr2	52744114	52744401	9.73497	5.26515	Intergenic	146471	LINC01867	long intergenic non-protein coding RNA 1867	0	2.80355	9.73497	5.26515
chr4	135183958	135184285	9.73497	5.26515	Intergenic	-61218	PABPC4L	poly(A) binding protein cytoplasmic 4 like	0	2.86725	9.73497	5.26515
chr4	172182559	172182908	9.73497	5.26515	Intergenic	75398	MIR6082	microRNA 6082	0	2.82475	9.73497	5.26515
chr4	19284589	19284934	9.73497	5.26515	Intergenic	-968767	SLIT2	slit guidance ligand 2	0	3.80175	9.73497	5.26515
chr5	13358101	13358389	9.73497	5.26515	Intergenic	586344	DNAH5	dynein axonemal heavy chain 5	0	4.55045	9.73497	5.26515
chr6	165823002	165823205	9.73497	5.26515	promoter-TSS (NR_106988).17	13	-	-	0	3.3876	9.73497	5.26515
chr6	69023838	69024144	9.73497	5.26515	intron (NR_125854, intron 2 of 3)	15800	LINC02549	long intergenic non-protein coding RNA 2549	0	4.05135	9.73497	5.26515
chr7	53835876	53836204	9.73497	5.26515	intron (NR_038371, intron 2 of 5)	43584	LINC01446	long intergenic non-protein coding RNA 1446	0	3.09555	9.73497	5.26515
chr8	6776843	6777165	9.73497	5.26515	Intergenic	6594	DEFA6	defensin alpha 6	0	4.0938	9.73497	5.26515
chr8	92248817	92249092	9.73497	5.26515	intron (NM_001282357, intron 2 of 18)	-12562	SLC26A7	solute carrier family 26 member 7	0	4.4442	9.73497	5.26515
chr9	114812856	114813337	9.73497	5.26515	intron (NM_001282640, intron 15 of 17)	118716	MIR4668	microRNA 4668	0	3.738	9.73497	5.26515
chr9	136493771	136494223	9.73497	5.26515	Intergenic	-7488	DBH	dopamine beta-hydroxylase	0	2.761	9.73497	5.26515
chrX	23026654	23026930	9.73497	5.26515	intron (NR_073010, intron 3 of 11)	8714	DDX53	DEAD-box helicase 53	0	3.3451	9.73497	5.26515
chrX	44813820	44814166	9.73497	5.26515	intron (NM_001291421, intron 2 of 26)	81572	KDM6A	lysine demethylase 6A	0	3.823	9.73497	5.26515
chrX	64718066	64718375	9.73497	5.26515	intron (NM_001010888, intron 2 of 4)	9605	ZC3H12B	zinc finger CCCH-type containing 12B	0	3.823	9.73497	5.26515
chr12	125087827	125088149	9.73472	7.24775	Intergenic	-35978	NCOR2	nuclear receptor corepressor 2	0	7.24775	9.73472	6.0243
chr11	117588866	117589164	9.73255	13.1094	intron (NM_020693, intron 3 of 32)	78961	DSCAML1	DS cell adhesion molecule like 1	0	8.9734	9.73255	13.1094
chr12	51786453	51786675	9.73204	9.09955	intron (NM_001258401, intron 1 of 24)	-1364	GALNT6	polypeptide N-acetylgalactosaminyltransferase 6	0	5.8991	9.73204	9.09955
chr1	22468154	22468598	9.73128	10.6372	intron (NM_030761, intron 1 of 4)	1143	WNT4	Wnt family member 4	0	7.8743	9.73128	10.6372
chr21	45188573	45188845	9.72794	9.40115	Intergenic	7547	CSTB	cystatin B	0	7.9539	9.72794	9.40115
chr10	74215847	74216387	9.72645	5.24585	intron (NM_006077, intron 8 of 11)	67627	MICU1	mitochondrial calcium uptake 1	0	2.1398	9.72645	5.24585
chr12	14817504	14817702	9.72645	5.24585	intron (NM_004963, intron 10 of 26)	31916	GUCY2C	guanylate cyclase 2C	0	3.40885	9.72645	5.24585
chr15	61508681	61508882	9.72645	5.24585	intron (NM_134261, intron 1 of 10)	12721	RORA	RAR related orphan receptor A	0	3.96635	9.72645	5.24585
chr19	55187790	55187988	9.72645	5.24585	Intergenic	13618	LILRB4	leukocyte immunoglobulin like receptor B4	0	2.6177	9.72645	5.24585
chr2	161821868	161822090	9.72645	5.24585	Intergenic	-171487	TANK	TRAF family member associated NFKB activator	0	3.30265	9.72645	5.24585
chr3	75050638	75050872	9.72645	5.24585	Intergenic	-212872	MIR4444-2	microRNA 4444-2	0	5.09205	9.72645	5.24585
chr5	115367875	115368163	9.72645	5.24585	Intergenic	-19144	ARL14EPL	ADP ribosylation factor like GTPase 14 effector protein like	0	3.738	9.72645	5.24585
chr5	79324660	79324893	9.72645	5.24585	intron (NM_001306213, intron 2 of 22)	-6346	THBS4	thrombospondin 4	0	2.846	9.72645	5.24585
chr7	138202060	138202272	9.72645	5.24585	intron (NM_003852, intron 3 of 18)	57087	TRIM24	tripartite motif containing 24	0	4.3009	9.72645	5.24585
chr9	37337323	37337695	9.72645	5.24585	intron (NM_001289121, intron 6 of 8)	-85198	GRHPR	glyoxylate and hydroxypyruvate reductase	0	3.3664	9.72645	5.24585
chr11	125983489	125983742	9.72484	11.7172	Intergenic	-50428	CDON	cell adhesion associated, oncogene regulated	0	6.60525	9.72484	11.7172
chr7	2972343	2972863	9.72368	9.98495	intron (NM_032415, intron 10 of 24)	-88644	GNA12	G protein subunit alpha 12	0	7.4973	9.72368	9.98495
chr12	116077076	116077621	9.72208	5.8682	Intergenic	509111	MIR620	microRNA 620	0	4.9858	9.72208	5.8682
chr1	91195020	91195285	9.72146	10.5688	Intergenic	-12358	BARHL2	BarH like homeobox 2	0	6.8548	9.72146	10.5688
chr2	91961938	91962237	9.71038	5.54745	Intergenic	-1281	GGT8P	gamma-glutamyltransferase 8 pseudogene	0	4.03005	9.71038	5.54745
chr9	109691850	109692136	9.70801	5.39135	exon (NM_021224, exon 3 of 13)	66615	ZNF462	zinc finger protein 462	0	4.85835	9.70801	5.39135
chr10	62058127	62058467	9.70774	5.28435	intron (NM_001204403, intron 2 of 43)	91445	ANK3	ankyrin 3	0	3.3451	9.70774	5.28435
chr10	82779387	82779601	9.70715	5.44045	Intergenic	478919	SH2D4B	SH2 domain containing 4B	0	4.8	9.70715	5.44045
chr4	170236876	170237258	9.70691	8.1458	Intergenic	-44818	SH3RF1	SH3 domain containing ring finger 1	0	5.4212	9.70691	8.1458
chr15	69832972	69833249	9.7067	5.26515	Intergenic	-20949	DRAIC	downregulated RNA in cancer, inhibitor of cell invasion and migration	0	4.85835	9.7067	5.26515
chr7	2874440	2874707	9.7067	5.26515	intron (NM_007353, intron 1 of 3)	9386	GNA12	G protein subunit alpha 12	0	2.88845	9.7067	5.26515
chr9	89561376	89561685	9.70574	22.1406	exon (NM_002048, exon 1 of 1)	574	GAS1	growth arrest specific 1	0	17.5752	9.70574	22.1406
chr6	61912837	61913112	9.70544	5.78055	Intergenic	-371034	MTRNR2L9	MT-RNR2 like 9	0	3.53095	9.70544	5.78055
chr11	35857870	35858331	9.70246	5.28435	Intergenic	-107431	LDLRAD3	low density lipoprotein receptor class A domain containing 3	0	3.26015	9.70246	5.28435
chr5	138290852	138291108	9.70205	13.0409	intron (NM_001037633, intron 8 of 10)	79891	CTNNA1	catenin alpha 1	0	9.4088	9.70205	13.0409
chr17	7077582	7077831	9.69779	13.8002	exon (NM_001197216, exon 5 of 8)	5177	ASGR1	asialoglycoprotein receptor 1	0	9.65835	9.69779	13.8002
chr19	53688374	53688668	9.69524	5.65435	intron (NM_024733, intron 1 of 3)	8098	ZNF665	zinc finger protein 665	0	4.05135	9.69524	5.65435
chr7	157611895	157612370	9.69199	5.39135	intron (NM_130843, intron 11 of 21)	-35145	LOC100506585	uncharacterized LOC100506585	0	4.4442	9.69199	5.39135
chr9	116916627	116916951	9.69019	14.0825	Intergenic	-1036	COL27A1	collagen type XXVII alpha 1 chain	0	11.9627	9.69019	14.0825
chr15	38848152	38848476	9.68989	6.2382	intron (NM_001306086, intron 2 of 14)	8693	RASGRP1	RAS guanyl releasing protein 1	0	4.05135	9.68989	6.2382
chr5	141613087	141613459	9.68976	7.47425	Intergenic	84614	SPRY4-IT1	SPRY4 intronic transcript 1	0	1.9115	9.68976	7.47425
chr9	116379802	116380158	9.68887	11.4156	Intergenic	23546	RGS3	regulator of G protein signaling 3	0	7.8318	9.68887	11.4156
chr2	29245466	29245896	9.68821	5.37205	intron (NM_001321538, intron 10 of 18)	41517	TOGARAM2	TOG array regulator of axonemal microtubules 2	0	3.9451	9.68821	5.37205
chr2	240186167	240186560	9.68819	6.92895	intron (NM_006037, intron 2 of 26)	-40794	MIR4269	microRNA 4269	0	3.80175	9.68819	6.92895
chr10	713189	713396	9.68553	9.0803	intron (NM_014974, intron 1 of 36)	17275	-	-	0	3.96635	9.68553	9.0803
chr9	82196669	82197084	9.68299	6.6958	intron (NR_104239, intron 4 of 20)	10188	TLE4	transducin like enhancer of split 4	0	3.53095	9.68299	6.6958
chr19	18451964	18452243	9.68181	10.3549	intron (NM_001329477, intron 1 of 3)	706	PGPEP1	pyroglutamyl-peptidase I	0	4.715	9.68181	10.3549
chr11	121290651	121290915	9.68154	5.74205	Intergenic	-32129	SORL1	sortilin related receptor 1	0	4.0938	9.68154	5.74205
chr3	72871519	72871839	9.68076	6.3259	intron (NM_018130, intron 6 of 10)	25919	SHQ1	SHQ1, H/ACA ribonucleoprotein assembly factor	0	5.71325	9.68076	6.3259
chr10	46982486	46982737	9.68073	8.535	Intergenic	-10935	GPRIN2	G protein regulated inducer of neurite outgrowth 2	0	5.71325	9.68073	8.535
chr1	23037688	23037901	9.67719	12.5833	intron (NM_017449, intron 1 of 15)	463	EPHB2	EPH receptor B2	0	9.26545	9.67719	12.5833
chr8	72639139	72639612	9.67057	5.78055	Intergenic	-115983	MSC-AS1	MSC antisense RNA 1	0	4.6725	9.67057	5.78055
chrX	148712457	148712896	9.66944	9.18725	intron (NM_001282302, intron 1 of 3)	892	TMEM185A	transmembrane protein 185A	0	5.27785	9.66944	9.18725
chr18	76960620	76960887	9.66529	5.26515	intron (NM_198531, intron 9 of 29)	131478	ATP9B	ATPase phospholipid transporting 9B (putative)	0	4.3009	9.66529	5.26515
chr7	36646641	36646941	9.66315	5.10905	intron (NM_001637, intron 11 of 20)	-7065	AOAH-IT1	AOAH intronic transcript 1	0	3.5097	9.66315	5.10905
chr7	73607471	73607871	9.65901	6.2382	intron (NM_022170, intron 5 of 6)	2143	MIR590	microRNA 590	0	2.36815	9.65901	6.2382
chr22	49812775	49813061	9.65811	5.479	intron (NR_110522, intron 1 of 2)	124196	MIR3667	microRNA 3667	0	3.0531	9.65811	5.479
chr13	45243050	45243368	9.65677	9.43965	Intergenic	-92508	TSC22D1	TSC22 domain family member 1	0	7.0619	9.65677	9.43965
chr7	2753094	2753426	9.65545	8.83655	3' UTR (NM_133463, exon 7 of 7)	25424	AMZ1	archaelysin family metallopeptidase 1	0	6.3557	9.65545	8.83655
chr4	17470232	17470566	9.65093	6.13125	Intergenic	43458	QDPR	quinoid dihydropteridine reductase	0	3.80175	9.65093	6.13125
chr3	131725574	131725837	9.64947	5.50615	intron (NM_001289112, intron 1 of 15)	-20930	MIR5704	microRNA 5704	0	5.50615	9.64947	5.35285
chr1	29699552	29699898	9.64887	5.8682	Intergenic	-23099	LINC01756	long intergenic non-protein coding RNA 1756	0	4.5292	9.64887	5.8682
chr14	27341707	27342076	9.64812	6.5205	promoter-TSS (NR_110041)	-448	MIR4307HG	MIR4307 host gene	0	5.94155	9.64812	6.5205
chr15	99550155	99550419	9.64805	5.9559	intron (NM_001167902, intron 1 of 4)	737	PGPEP1L	pyroglutamyl-peptidase I like	0	3.3876	9.64805	5.9559
chr12	125577888	125578334	9.64624	5.7613	intron (NM_023928, intron 5 of 17)	28198	AACS	acetoacetyl-CoA synthetase	0	1.89025	9.64624	5.7613
chr2	65839701	65840403	9.64566	5.24585	Intergenic	-180396	SPRED2	sprouty related EVH1 domain containing 2	0	3.5734	9.64566	5.24585
chr1	25881581	25881815	9.64479	5.93665	intron (NM_015627, intron 3 of 8)	11622	LDLRAP1	low density lipoprotein receptor adaptor protein 1	0	4.25835	9.64479	5.93665
chr14	92795197	92795426	9.64259	5.45975	intron (NM_153646, intron 2 of 16)	5159	SLC24A4	solute carrier family 24 member 4	0	3.53095	9.64259	5.45975
chr1	99257874	99258074	9.63231	5.6351	Intergenic	130738	SNX7	sorting nexin 7	0	3.3451	9.63231	5.6351
chr2	37642708	37642970	9.6319	7.01665	Intergenic	71086	QPCT	glutaminyl-peptide cyclotransferase	0	5.23535	9.6319	7.01665
chr9	70427490	70427897	9.63153	7.27965	TTS (NM_199244).2	1206	FOXD4L4	forkhead box D4 like 4	0	3.5522	9.63153	7.27965
chr11	17565736	17566120	9.62938	6.6274	promoter-TSS (NM_005709)	35	USH1C	USH1 protein network component harmonin	0	4.03005	9.62938	6.6274
chr22	21679613	21679811	9.62893	6.6958	intron (NR_136559, intron 1 of 11)	1213	LOC100996335	uncharacterized LOC100996335	0	3.2814	9.62893	6.6958
chr7	157652622	157653380	9.62884	6.0243	intron (NR_038966, intron 3 of 3)	5724	LOC100506585	uncharacterized LOC100506585	0	4.3221	9.62884	6.0243
chr17	28695992	28696253	9.62669	5.44045	Intergenic	-9820	CPD	carboxypeptidase D	0	3.5097	9.62669	5.44045
chr13	74880042	74880345	9.62251	6.4328	Intergenic	74612	LINC00402	long intergenic non-protein coding RNA 402	0	5.52745	9.62251	6.4328
chr12	99124291	99124670	9.62241	6.0436	intron (NM_001160, intron 25 of 25)	85402	APAF1	apoptotic peptidase activating factor 1	0	4.4442	9.62241	6.0436
chr1	173496368	173496683	9.62217	6.1505	intron (NM_178527, intron 18 of 27)	50039	PRDX6	peroxiredoxin 6	0	4.25835	9.62217	6.1505
chr10	134823221	134823536	9.62165	7.1043	Intergenic	44340	LINC01168	long intergenic non-protein coding RNA 1168	0	4.7575	9.62165	7.1043
chr2	64750026	64750393	9.61554	14.8117	non-coding (NR_136167, exon 1 of 1)	1080	LOC101927402	uncharacterized LOC101927402	0	10.9062	9.61554	14.8117
chr14	105809542	105809824	9.61419	5.7613	intron (NM_015197, intron 1 of 23)	-27769	BRF1	BRF1, RNA polymerase III transcription initiation factor subunit	0	2.36815	9.61419	5.7613
chr17	30610884	30611181	9.61074	12.5833	intron (NM_138328, intron 2 of 8)	17837	RHBDL3	rhomboid like 3	0	8.47425	9.61074	12.5833
chr20	57439502	57439779	9.60777	5.6351	intron (NR_126334, intron 4 of 4)	11604	GNAS	GNAS complex locus	0	2.4106	9.60777	5.6351
chr2	55105385	55105671	9.6061	6.5257	intron (NM_001039753, intron 15 of 40)	131942	RTN4	reticulon 4	0	6.5257	9.6061	5.6736
chr7	77776828	77777107	9.60338	5.479	intron (NM_001301128, intron 15 of 20)	-199592	RPL13AP17	ribosomal protein L13a pseudogene 17	0	3.32385	9.60338	5.479
chr4	28353441	28353784	9.6019	6.0628	Intergenic	-467592	MIR4275	microRNA 4275	0	3.09555	9.6019	6.0628
chr16	8076498	8076712	9.59986	5.13895	Intergenic	511223	TMEM114	transmembrane protein 114	0	3.4672	9.59986	5.13895
chr1	217128079	217128324	9.59986	5.13895	intron (NM_001243510, intron 1 of 8)	-15186	ESRRG	estrogen related receptor gamma	0	2.59645	9.59986	5.13895
chr20	35294873	35295128	9.59986	5.13895	intron (NM_032013, intron 9 of 15)	-20381	SLA2	Src like adaptor 2	0	3.823	9.59986	5.13895
chr17	30239840	30240077	9.59972	7.17275	Intergenic	-11229	UTP6	UTP6, small subunit processome component	0	6.69025	9.59972	7.17275
chr2	68509981	68510281	9.59942	7.18935	Intergenic	-30480	PPP3R1	protein phosphatase 3 regulatory subunit B, alpha	0	7.18935	9.59942	7.17275
chr3	5021966	5022221	9.59913	20.203	promoter-TSS (NR_037903)	-447	BHLHE40-AS1	BHLHE40 antisense RNA 1	0	17.4901	9.59913	20.203
chr6	42016236	42016529	9.59791	14.4524	5' UTR (NM_001136017, exon 1 of 5)	250	CCND3	cyclin D3	0	10.9911	9.59791	14.4524
chr3	77304414	77304718	9.59126	8.9363	intron (NM_001128929, intron 1 of 24)	157403	ROBO2	roundabout guidance receptor 2	0	8.9363	9.59126	6.7151
chr17	74679527	74679825	9.58873	10.2865	intron (NM_198530, intron 3 of 3)	5293	MXRA7	matrix remodeling associated 7	0	8.0389	9.58873	10.2865
chr9	130887352	130887590	9.58654	14.2086	intron (NM_198938, intron 2 of 7)	2996	PTGES2	prostaglandin E synthase 2	0	12.8389	9.58654	14.2086
chr7	90798310	90798731	9.57946	5.37205	intron (NM_001287137, intron 12 of 12)	-95263	FZD1	frizzled class receptor 1	0	4.3009	9.57946	5.37205
chr9	80592206	80592534	9.57304	6.3259	intron (NM_002072, intron 1 of 6)	53995	GNAQ	G protein subunit alpha q	0	5.4849	9.57304	6.3259
chr6	42725774	42726371	9.57142	5.78055	intron (NM_001318819, intron 1 of 13)	11376	BICRAL	BRD4 interacting chromatin remodeling complex associated protein like	0	4.69375	9.57142	5.78055
chr3	182692960	182693208	9.56873	7.1043	intron (NM_001308101, intron 1 of 6)	5305	DCUN1D1	defective in cullin neddylation 1 domain containing 1	0	4.77875	9.56873	7.1043
chr14	100086259	100086608	9.56833	5.8297	intron (NM_001329411, intron 1 of 8)	15599	HHIPL1	HHIP like 1	0	3.80175	9.56833	5.8297
chr15	63341226	63341519	9.56581	12.5448	intron (NM_001018008, intron 1 of 7)	736	TPM1	tropomyosin 1	0	8.453	9.56581	12.5448
chr11	38075460	38075786	9.56577	5.17745	Intergenic	115472	LOC105376633	uncharacterized LOC105376633	0	2.6177	9.56577	5.17745
chr12	99834393	99834664	9.56577	5.17745	intron (NM_152788, intron 11 of 25)	-207000	FAM71C	family with sequence similarity 71 member C	0	3.53095	9.56577	5.17745
chr14	41339511	41339752	9.56577	5.17745	Intergenic	-84285	LINC02315	long intergenic non-protein coding RNA 2315	0	3.0743	9.56577	5.17745
chr14	43324413	43324706	9.56577	5.17745	Intergenic	1248500	LRFN5	leucine rich repeat and fibronectin type III domain containing 5	0	3.5947	9.56577	5.17745
chr14	44786167	44786450	9.56577	5.79825	Intergenic	190191	FSCB	fibrous sheath CABYR binding protein	0	5.79825	9.56577	5.17745
chr15	24058667	24059056	9.56577	5.17745	Intergenic	-126411	NDN	necdin, MAGE family member	0	3.0531	9.56577	5.17745
chr15	99270882	99271265	9.56577	5.17745	intron (NM_000875, intron 2 of 20)	-56582	MIR4714	microRNA 4714	0	2.0973	9.56577	5.17745
chr17	9458120	9458386	9.56577	5.17745	intron (NM_004853, intron 3 of 7)	21022	STX8	syntaxin 8	0	4.0938	9.56577	5.17745
chr18	10323057	10323301	9.56577	5.17745	Intergenic	91188	LINC01254	long intergenic non-protein coding RNA 1254	0	3.3451	9.56577	5.17745
chr1	153571291	153571649	9.56577	5.17745	Intergenic	10361	S100A16	S100 calcium binding protein A16	0	2.80355	9.56577	5.17745
chr1	155349463	155349789	9.56577	5.17745	intron (NM_018489, intron 8 of 27)	-33390	MIR555	microRNA 555	0	2.88845	9.56577	5.17745
chr1	41343337	41343747	9.56577	5.17745	Intergenic	-15524	CITED4	Cbp/p300 interacting transactivator with Glu/Asp rich carboxy-terminal domain 4	0	3.09555	9.56577	5.17745
chr1	88253376	88253606	9.56577	5.17745	Intergenic	-416153	LINC01364	long intergenic non-protein coding RNA 1364	0	3.80175	9.56577	5.17745
chr21	39939627	39939967	9.56577	5.17745	intron (NR_111949, intron 3 of 4)	17072	ERG	ERG, ETS transcription factor	0	4.6725	9.56577	5.17745
chr22	47935904	47936148	9.56577	5.17745	Intergenic	-53166	LINC01644	long intergenic non-protein coding RNA 1644	0	3.1168	9.56577	5.17745
chr2	177110995	177111421	9.56577	5.17745	Intergenic	-22915	MTX2	metaxin 2	0	3.8655	9.56577	5.17745
chr2	198593956	198594302	9.56577	5.17745	intron (NM_197970, intron 10 of 10)	24101	MARS2	methionyl-tRNA synthetase 2, mitochondrial	0	4.5292	9.56577	5.17745
chr2	231989673	231989929	9.56577	5.17745	promoter-TSS (NM_001320758)	23	HTR2B	5-hydroxytryptamine receptor 2B	0	3.823	9.56577	5.17745
chr3	101808926	101809361	9.56577	5.17745	Intergenic	-73406	LOC101929411	uncharacterized LOC101929411	0	3.823	9.56577	5.17745
chr3	103761835	103762265	9.56577	5.17745	Intergenic	184055	MIR548A3	microRNA 548a-3	0	4.6725	9.56577	5.17745
chr3	153740439	153740663	9.56577	5.17745	Intergenic	-98241	ARHGEF26	Rho guanine nucleotide exchange factor 26	0	4.2371	9.56577	5.17745
chr3	162180535	162180906	9.56577	5.17745	Intergenic	840369	LINC01192	long intergenic non-protein coding RNA 1192	0	4.0938	9.56577	5.17745
chr4	143761753	143762045	9.56577	5.17745	intron (NM_003866, intron 1 of 26)	5789	INPP4B	inositol polyphosphate-4-phosphatase type II B	0	3.32385	9.56577	5.17745
chr5	142303750	142304056	9.56577	5.17745	intron (NM_015071, intron 10 of 22)	-55428	ARHGAP26-AS1	ARHGAP26 antisense RNA 1	0	3.3451	9.56577	5.17745
chr5	175123582	175123842	9.56577	5.17745	Intergenic	15248	HRH2	histamine receptor H2	0	3.75925	9.56577	5.17745
chr5	4614303	4614545	9.56577	5.17745	Intergenic	-159170	LINC02114	long intergenic non-protein coding RNA 2114	0	3.2814	9.56577	5.17745
chr5	80716077	80716358	9.56577	5.17745	3' UTR (NM_001256732, exon 17 of 17)	-26229	ACOT12	acyl-CoA thioesterase 12	0	3.5947	9.56577	5.17745
chr6	153874825	153875150	9.56577	5.17745	Intergenic	133375	-	-	0	4.3009	9.56577	5.17745
chr6	17442139	17442586	9.56577	5.3787	intron (NM_006366, intron 3 of 12)	48626	CAP2	cyclase associated actin cytoskeleton regulatory protein 2	0	5.3787	9.56577	5.17745
chr6	38682988	38683465	9.56577	5.17745	intron (NM_001206927, intron 1 of 92)	109	DNAH8	dynein axonemal heavy chain 8	0	3.09555	9.56577	5.17745
chr7	70301537	70301755	9.56577	5.17745	Intergenic	-295877	GALNT17	polypeptide N-acetylgalactosaminyltransferase 17	0	2.4106	9.56577	5.17745
chr8	19579041	19579423	9.56577	5.17745	Intergenic	-38971	CSGALNACT1	chondroitin sulfate N-acetylgalactosaminyltransferase 1	0	2.6177	9.56577	5.17745
chr8	817367	817633	9.56577	5.17745	intron (NR_073397, intron 2 of 3)	128952	LOC401442	uncharacterized LOC401442	0	3.53095	9.56577	5.17745
chr8	99986623	99986992	9.56577	5.17745	Intergenic	30176	OSR2	odd-skipped related transciption factor 2	0	3.738	9.56577	5.17745
chr9	109345290	109345659	9.56577	5.17745	Intergenic	-17735	MIR8081	microRNA 8081	0	3.5097	9.56577	5.17745
chr9	75884419	75884727	9.56577	5.17745	Intergenic	117926	ANXA1	annexin A1	0	4.8212	9.56577	5.17745
chrX	2658781	2659022	9.56577	5.17745	non-coding (NR_135623, exon 11 of 11)	-11192	XG	Xg glycoprotein (Xg blood group)	0	2.6177	9.56577	5.17745
chr14	100874867	100875143	9.56554	5.17745	intron (NM_024515, intron 2 of 6)	32172	WDR25	WD repeat domain 25	0	3.738	9.56554	5.17745
chr7	68867778	68868050	9.56444	5.26515	Intergenic	194567	LOC100507468	uncharacterized LOC100507468	0	4.6725	9.56444	5.26515
chr19	31847935	31848284	9.5631	6.5205	Intergenic	-7678	TSHZ3	teashirt zinc finger homeobox 3	0	3.0531	9.5631	6.5205
chr6	50787382	50787680	9.56183	7.12355	intron (NM_003221, intron 1 of 6)	1092	TFAP2B	transcription factor AP-2 beta	0	5.12915	9.56183	7.12355
chr14	77118241	77119055	9.56104	6.60815	Intergenic	-109587	VASH1	vasohibin 1	0	3.0531	9.56104	6.60815
chr16	1764023	1764392	9.561	5.19675	intron (NM_001040439, intron 1 of 30)	7986	MAPK8IP3	mitogen-activated protein kinase 8 interacting protein 3	0	2.36815	9.561	5.19675
chr1	18214314	18214610	9.561	5.19675	Intergenic	132654	ACTL8	actin like 8	0	4.0088	9.561	5.19675
chr2	208029824	208030057	9.55911	19.1038	intron (NM_001270943, intron 1 of 3)	800	KLF7	Kruppel like factor 7	0	16.3698	9.55911	19.1038
chrY	1318104	1318325	9.55799	7.64965	Intergenic	-19479	CSF2RA	colony stimulating factor 2 receptor alpha subunit	0	2.3469	9.55799	7.64965
chr1	113157133	113157371	9.55641	9.57645	intron (NM_138729, intron 2 of 13)	4509	ST7L	suppression of tumorigenicity 7 like	0	7.31145	9.55641	9.57645
chr4	117279868	117280098	9.55466	6.0436	Intergenic	59102	MIR1973	microRNA 1973	0	4.50795	9.55466	6.0436
chr6	150598029	150598353	9.55432	6.7486	Intergenic	-91837	IYD	iodotyrosine deiodinase	0	6.7486	9.55432	5.78055
chr1	49341250	49342222	9.55409	5.19675	intron (NM_001323573, intron 5 of 12)	-99095	BEND5	BEN domain containing 5	0	3.32385	9.55409	5.19675
chr6	50521328	50521727	9.55368	5.37205	Intergenic	-159730	TFAP2D	transcription factor AP-2 delta	0	3.5734	9.55368	5.37205
chr19	39226728	39226976	9.55363	7.47425	exon (NM_144691, exon 12 of 21)	8262	CAPN12	calpain 12	0	3.80175	9.55363	7.47425
chr7	100169986	100170305	9.55324	11.9118	exon (NM_001168682, exon 6 of 6)	1125	SAP25	Sin3A associated protein 25	0	7.1469	9.55324	11.9118
chr15	99600974	99601184	9.55297	8.90495	Intergenic	43146	LUNAR1	leukemia-associated non-coding IGF1R activator RNA 1	0	4.715	9.55297	8.90495
chr22	20394530	20394820	9.55135	5.65435	intron (NR_003563, intron 4 of 14)	4020	PI4KAP1	phosphatidylinositol 4-kinase alpha pseudogene 1	0	3.84425	9.55135	5.65435
chr1	9750015	9750297	9.5495	13.4494	intron (NM_005026, intron 1 of 23)	-2524	PIK3CD-AS2	PIK3CD antisense RNA 2	0	7.66725	9.5495	13.4494
chr11	111671778	111672160	9.54678	5.45975	intron (NM_001077690, intron 15 of 15)	-34800	PPP2R1B	protein phosphatase 2 scaffold subunit Abeta	0	3.5734	9.54678	5.45975
chr10	82214902	82215187	9.54522	12.564	intron (NM_030927, intron 1 of 8)	1006	TSPAN14	tetraspanin 14	0	8.0176	9.54522	12.564
chr13	52529832	52530275	9.53576	5.84895	intron (NM_001330578, intron 8 of 19)	55577	ATP7B	ATPase copper transporting beta	0	3.26015	9.53576	5.84895
chr3	194823416	194823640	9.53372	10.5303	intron (NM_152531, intron 3 of 3)	8211	XXYLT1-AS1	XXYLT1 antisense RNA 1	0	5.1716	9.53372	10.5303
chr2	240017466	240017798	9.53305	6.4328	intron (NM_006037, intron 16 of 26)	-10010	MIR4441	microRNA 4441	0	3.01055	9.53305	6.4328
chr22	37813910	37814165	9.53253	15.5324	intron (NM_052906, intron 1 of 2)	9468	ELFN2	extracellular leucine rich repeat and fibronectin type III domain containing 2	0	12.7114	9.53253	15.5324
chr9	126449144	126449516	9.53125	6.6274	intron (NM_024820, intron 5 of 20)	-201429	MIR7150	microRNA 7150	0	4.715	9.53125	6.6274
chr19	49944703	49944981	9.5306	17.5662	promoter-TSS (NM_020309)	-34	SLC17A7	solute carrier family 17 member 7	0	13.0247	9.5306	17.5662
chr17	30617424	30617761	9.52908	6.7151	intron (NM_001330181, intron 3 of 7)	24397	RHBDL3	rhomboid like 3	0	4.5292	9.52908	6.7151
chr2	225224345	225224562	9.52069	5.6351	Intergenic	42258	FAM124B	family with sequence similarity 124 member B	0	4.2159	9.52069	5.6351
chr11	64657884	64658278	9.52055	11.4156	TTS (NR_029578)	637	MIR192	microRNA 192	0	5.4637	9.52055	11.4156
chr22	19938903	19939215	9.51965	9.2065	promoter-TSS (NM_001135162)	14	COMT	catechol-O-methyltransferase	0	6.5415	9.51965	9.2065
chr3	179687354	179687636	9.51647	5.8875	intron (NM_001256750, intron 1 of 14)	4513	PEX5L	peroxisomal biogenesis factor 5 like	0	5.75575	9.51647	5.8875
chr7	17342509	17342717	9.51539	11.0071	intron (NM_001621, intron 1 of 10)	4337	AHR	aryl hydrocarbon receptor	0	9.2442	9.51539	11.0071
chr13	79182903	79183285	9.51398	8.8173	intron (NR_047001, intron 5 of 5)	-5399	POU4F1	POU class 4 homeobox 1	0	6.2124	9.51398	8.8173
chr3	45210721	45211065	9.51151	7.47425	Intergenic	-22979	CDCP1	CUB domain containing protein 1	0	5.00705	9.51151	7.47425
chr12	111850134	111850519	9.50982	7.7758	intron (NM_005475, intron 1 of 7)	6574	SH2B3	SH2B adaptor protein 3	0	6.08485	9.50982	7.7758
chr15	31600563	31600812	9.50828	15.0555	Intergenic	-18371	KLF13	Kruppel like factor 13	0	12.9822	9.50828	15.0555
chrX	110040879	110041273	9.5076	8.1458	Intergenic	-1790	CHRDL1	chordin like 1	0	6.4407	9.5076	8.1458
chr10	102413677	102414131	9.5	7.66885	Intergenic	-81562	PAX2	paired box 2	0	4.77875	9.5	7.66885
chr10	98524321	98524751	9.49871	5.10905	Intergenic	-44257	PIK3AP1	phosphoinositide-3-kinase adaptor protein 1	0	4.6513	9.49871	5.10905
chr21	37407746	37408111	9.49739	5.479	non-coding (NR_040087, exon 11 of 11)	24734	SETD4	SET domain containing 4	0	4.0088	9.49739	5.479
chr11	119211166	119211579	9.49454	13.4301	intron (NM_001278431, intron 1 of 2)	221	C1QTNF5	C1q and TNF related 5	0	8.3097	9.49454	13.4301
chr2	150384461	150384806	9.49334	6.0436	Intergenic	-59239	LOC101929231	uncharacterized LOC101929231	0	4.6725	9.49334	6.0436
chr4	86849884	86850311	9.48958	8.07735	intron (NM_001346093, intron 2 of 6)	-1329	ARHGAP24	Rho GTPase activating protein 24	0	6.08485	9.48958	8.07735
chr1	6500335	6500567	9.48708	13.5371	exon (NM_031475, exon 3 of 13)	-10495	MIR4252	microRNA 4252	0	12.3185	9.48708	13.5371
chr17	48775282	48775592	9.48597	5.35285	intron (NM_052855, intron 3 of 4)	9833	ANKRD40	ankyrin repeat domain 40	0	4.0088	9.48597	5.35285
chr10	42384379	42384767	9.47964	25.498	Intergenic	478920	LOC441666	zinc finger protein 91 pseudogene	0	20.8141	9.47964	25.498
chr9	140610635	140611032	9.47823	5.65435	intron (NM_024757, intron 2 of 26)	-46641	EHMT1	euchromatic histone lysine methyltransferase 1	0	3.5097	9.47823	5.65435
chr1	23809741	23810128	9.47533	13.8579	intron (NM_017707, intron 1 of 24)	816	ASAP3	ArfGAP with SH3 domain, ankyrin repeat and PH domain 3	0	11.214	9.47533	13.8579
chr2	10460373	10460728	9.47493	5.74205	intron (NM_134421, intron 1 of 5)	-9739	HPCAL1	hippocalcin like 1	0	3.30265	9.47493	5.74205
chr11	56093326	56093723	9.4736	5.1582	Intergenic	7741	OR8K3	olfactory receptor family 8 subfamily K member 3 (gene/pseudogene)	0	3.5522	9.4736	5.1582
chr12	12313892	12314236	9.4736	5.1582	intron (NM_002336, intron 10 of 22)	49178	MIR1244-4	microRNA 1244-4	0	4.6513	9.4736	5.1582
chr12	51200018	51200267	9.4736	5.1582	intron (NM_005171, intron 3 of 6)	-36559	TMPRSS12	transmembrane serine protease 12	0	4.0088	9.4736	5.1582
chr13	67812485	67812683	9.4736	5.1582	Intergenic	-8116	PCDH9	protocadherin 9	0	3.1168	9.4736	5.1582
chr16	83912500	83912731	9.4736	5.1582	Intergenic	-20115	MLYCD	malonyl-CoA decarboxylase	0	2.16105	9.4736	5.1582
chr18	54870236	54870513	9.4736	5.1582	Intergenic	56081	BOD1L2	biorientation of chromosomes in cell division 1 like 2	0	3.32385	9.4736	5.1582
chr1	236484084	236484350	9.4736	5.1582	Intergenic	-38878	ERO1B	endoplasmic reticulum oxidoreductase 1 beta	0	3.5522	9.4736	5.1582
chr1	86362728	86363040	9.4736	5.1582	intron (NM_152890, intron 28 of 59)	-188768	ZNHIT6	zinc finger HIT-type containing 6	0	3.0743	9.4736	5.1582
chr2	101701911	101702239	9.4736	5.1582	intron (NR_138475, intron 2 of 18)	65834	TBC1D8	TBC1 domain family member 8	0	2.82475	9.4736	5.1582
chr2	12172559	12172845	9.4736	5.1582	intron (NR_110196, intron 2 of 5)	25460	MIR3681HG	MIR3681 host gene	0	3.5522	9.4736	5.1582
chr2	141763508	141763791	9.4736	5.1582	intron (NM_018557, intron 14 of 90)	-419395	MIR7157	microRNA 7157	0	3.96635	9.4736	5.1582
chr2	182179297	182179584	9.4736	5.1582	intron (NR_130784, intron 3 of 4)	-9061	MIR4437	microRNA 4437	0	2.6177	9.4736	5.1582
chr2	5469065	5469330	9.4736	5.1582	Intergenic	362053	LINC01248	long intergenic non-protein coding RNA 1248	0	3.0531	9.4736	5.1582
chr3	135069100	135069302	9.4736	5.1582	Intergenic	555102	EPHB1	EPH receptor B1	0	2.931	9.4736	5.1582
chr3	150776588	150776896	9.4736	5.1582	intron (NR_024066, intron 1 of 5)	-27843	MED12L	mediator complex subunit 12 like	0	3.32385	9.4736	5.1582
chr3	22929193	22929408	9.4736	5.1582	Intergenic	314769	UBE2E2-AS1	UBE2E2 antisense RNA 1 (head to head)	0	4.46545	9.4736	5.1582
chr7	88176190	88176403	9.4736	5.1582	Intergenic	-212386	ZNF804B	zinc finger protein 804B	0	3.7805	9.4736	5.1582
chr8	129844522	129844726	9.4736	5.1582	Intergenic	-267699	LINC00824	long intergenic non-protein coding RNA 824	0	3.98755	9.4736	5.1582
chr9	132992877	132993095	9.4736	5.1582	intron (NM_001128826, intron 7 of 7)	30114	NCS1	neuronal calcium sensor 1	0	4.05135	9.4736	5.1582
chr9	22119618	22119862	9.4736	5.1582	intron (NR_047543, intron 7 of 8)	-110428	CDKN2B	cyclin dependent kinase inhibitor 2B	0	3.90795	9.4736	5.1582
chr9	69167348	69167546	9.4736	5.1582	Intergenic	13594	LOC440896	uncharacterized LOC440896	0	3.98755	9.4736	5.1582
chrX	41543507	41543724	9.4736	5.1582	intron (NM_003688, intron 5 of 26)	-4611	GPR34	G protein-coupled receptor 34	0	4.3009	9.4736	5.1582
chrX	70985616	70985856	9.4736	5.1582	intron (NM_001145140, intron 2 of 5).2	2596	CXorf49	chromosome X open reading frame 49	0	2.88845	9.4736	5.1582
chrX	83473946	83474144	9.4736	5.1582	Intergenic	6791	MIR548I4	microRNA 548i-4	0	3.823	9.4736	5.1582
chr1	58095098	58095416	9.47343	5.1582	intron (NM_021080, intron 3 of 16)	-230958	DAB1-AS1	DAB1 antisense RNA 1	0	3.30265	9.47343	5.1582
chr12	651074	651403	9.47317	8.94345	intron (NM_173593, intron 3 of 19)	44414	LOC105369595	uncharacterized LOC105369595	0	5.1929	9.47317	8.94345
chr16	69895400	69895851	9.47106	5.8682	intron (NM_007014, intron 7 of 24)	22985	WWP2	WW domain containing E3 ubiquitin protein ligase 2	0	4.0088	9.47106	5.8682
chrX	9309607	9310207	9.4695	9.31345	Intergenic	-121428	TBL1X	transducin beta like 1 X-linked	0	5.44245	9.4695	9.31345
chr6	21191641	21191927	9.46738	5.26515	intron (NM_017774, intron 13 of 15)	320339	LINC00581	long intergenic non-protein coding RNA 581	0	3.7168	9.46738	5.26515
chr11	133874399	133874951	9.45837	6.0243	Intergenic	-27492	LOC100128239	uncharacterized LOC100128239	0	5.1716	9.45837	6.0243
chr8	38258244	38258552	9.45743	7.7758	exon (NM_001199659, exon 6 of 11)	13749	LETM2	leucine zipper and EF-hand containing transmembrane protein 2	0	5.4849	9.45743	7.7758
chr1	226005270	226005654	9.45676	6.3451	intron (NM_001291163, intron 1 of 8)	-7540	EPHX1	epoxide hydrolase 1	0	4.92205	9.45676	6.3451
chr10	38777946	38778178	9.45436	5.17745	Intergenic	60988	LINC00999	long intergenic non-protein coding RNA 999	0	3.5522	9.45436	5.17745
chr3	187920260	187920622	9.45436	5.17745	intron (NM_001167672, intron 1 of 9)	-10280	LPP	LIM domain containing preferred translocation partner in lipoma	0	3.75925	9.45436	5.17745
chr22	36725519	36725833	9.45416	7.95115	intron (NM_002473, intron 3 of 40)	-42723	MIR6819	microRNA 6819	0	5.692	9.45416	7.95115
chr2	68679303	68679598	9.45331	6.3066	Intergenic	14999	FBXO48	F-box protein 48	0	3.0531	9.45331	6.3066
chr7	302827	303134	9.45013	8.8558	Intergenic	-27156	WI2-2373I1.2	forkhead box L1-like	0	6.584	9.45013	8.8558
chr9	138600939	138601272	9.44473	6.5889	intron (NM_001272003, intron 1 of 30)	7074	KCNT1	potassium sodium-activated channel subfamily T member 1	0	5.79825	9.44473	6.5889
chr17	37180475	37180761	9.4443	7.47425	Intergenic	2745	LINC02079	long intergenic non-protein coding RNA 2079	0	5.71325	9.4443	7.47425
chr2	123685509	123685707	9.44098	9.66415	Intergenic	-1097256	CNTNAP5	contactin associated protein like 5	0	8.06015	9.44098	9.66415
chr7	6913829	6914199	9.43834	5.479	Intergenic	-48088	CCZ1B	CCZ1 homolog B, vacuolar protein trafficking and biogenesis associated	0	3.0743	9.43834	5.479
chr19	13153228	13153465	9.43703	5.58595	intron (NM_001271043, intron 2 of 10)	17951	NFIX	nuclear factor I X	0	0.9345	9.43703	5.58595
chr15	61438785	61439326	9.43381	5.17745	intron (NM_134261, intron 1 of 10)	82447	RORA	RAR related orphan receptor A	0	4.4442	9.43381	5.17745
chr11	102556522	102556771	9.43222	5.08975	Intergenic	19822	MMP27	matrix metallopeptidase 27	0	1.89025	9.43222	5.08975
chr12	114359324	114359608	9.43222	5.08975	intron (NM_001146699, intron 18 of 24)	44710	RBM19	RNA binding motif protein 19	0	1.89025	9.43222	5.08975
chr12	127738448	127738736	9.43222	5.08975	Intergenic	86025	LINC02375	long intergenic non-protein coding RNA 2375	0	2.6177	9.43222	5.08975
chr12	51232608	51233070	9.43222	5.08975	Intergenic	-3862	TMPRSS12	transmembrane serine protease 12	0	4.05135	9.43222	5.08975
chr12	88036127	88036457	9.43222	5.08975	Intergenic	142196	MKRN9P	makorin ring finger protein 9, pseudogene	0	3.80175	9.43222	5.08975
chr13	37049683	37049906	9.43222	5.08975	Intergenic	43385	CCNA1	cyclin A1	0	2.6177	9.43222	5.08975
chr14	84378454	84378862	9.43222	5.08975	Intergenic	-1474961	LINC02329	long intergenic non-protein coding RNA 2329	0	1.41235	9.43222	5.08975
chr17	29448351	29448677	9.43222	5.08975	intron (NM_001128147, intron 1 of 14)	26569	NF1	neurofibromin 1	0	3.09555	9.43222	5.08975
chr17	40382275	40382578	9.43222	5.08975	intron (NM_012448, intron 2 of 18)	-35876	GHDC	GH3 domain containing	0	1.66195	9.43222	5.08975
chr18	5684974	5685331	9.43222	5.08975	Intergenic	-56162	EPB41L3	erythrocyte membrane protein band 4.1 like 3	0	2.59645	9.43222	5.08975
chr1	104628694	104628996	9.43222	5.1079	Intergenic	13200	LOC100129138	THAP domain containing 3 pseudogene	0	5.1079	9.43222	5.08975
chr1	5702158	5702508	9.43222	5.08975	Intergenic	78202	-	-	0	2.59645	9.43222	5.08975
chr20	35252878	35253274	9.43222	5.08975	intron (NM_175077, intron 5 of 7)	18939	RAB5IF	RAB5 interacting factor	0	2.846	9.43222	5.08975
chr21	14359121	14359381	9.43222	5.08975	Intergenic	-51236	ANKRD30BP2	ankyrin repeat domain 30B pseudogene 2	0	3.823	9.43222	5.08975
chr2	169134929	169135228	9.43222	5.08975	Intergenic	-30973	STK39	serine/threonine kinase 39	0	3.5522	9.43222	5.08975
chr3	141065514	141065993	9.43222	5.08975	intron (NM_001080412, intron 1 of 7)	22698	ZBTB38	zinc finger and BTB domain containing 38	0	3.2814	9.43222	5.08975
chr3	178276524	178276783	9.43222	5.08975	5' UTR (NM_001278911, exon 1 of 5)	165	KCNMB2	potassium calcium-activated channel subfamily M regulatory beta subunit 2	0	3.75925	9.43222	5.08975
chr3	76569047	76569349	9.43222	5.08975	Intergenic	-520096	ROBO2	roundabout guidance receptor 2	0	3.0743	9.43222	5.08975
chr4	106654653	106654974	9.43222	5.08975	intron (NM_001031720, intron 5 of 11)	22843	GSTCD	glutathione S-transferase C-terminal domain containing	0	2.82475	9.43222	5.08975
chr4	150292137	150292590	9.43222	5.08975	Intergenic	216916	LINC02355	long intergenic non-protein coding RNA 2355	0	3.8655	9.43222	5.08975
chr5	45447103	45447583	9.43222	5.08975	intron (NM_021072, intron 3 of 7)	248877	HCN1	hyperpolarization activated cyclic nucleotide gated potassium channel 1	0	3.30265	9.43222	5.08975
chr6	126978711	126979063	9.43222	5.08975	Intergenic	173110	MIR588	microRNA 588	0	4.4442	9.43222	5.08975
chr6	80482580	80482913	9.43222	5.08975	Intergenic	31110	RNY4	RNA, Ro-associated Y4	0	3.5734	9.43222	5.08975
chr8	101031420	101031729	9.43222	5.08975	intron (NM_015668, intron 14 of 27)	4738	-	-	0	3.7805	9.43222	5.08975
chrX	121801567	121801884	9.43222	5.08975	Intergenic	-516371	GRIA3	glutamate ionotropic receptor AMPA type subunit 3	0	3.98755	9.43222	5.08975
chrX	123122400	123122873	9.43222	5.08975	intron (NM_001282418, intron 2 of 33)	27080	STAG2	stromal antigen 2	0	1.66195	9.43222	5.08975
chrX	766138	766670	9.43222	5.08975	Intergenic	181325	SHOX	short stature homeobox	0	3.26015	9.43222	5.08975
chr20	3293666	3294035	9.42945	6.6274	intron (NM_001009984, intron 20 of 36)	-73963	SLC4A11	solute carrier family 4 member 11	0	4.42295	9.42945	6.6274
chr1	31894306	31894593	9.42909	7.8635	intron (NM_001199039, intron 2 of 10)	7789	SERINC2	serine incorporator 2	0	4.3009	9.42909	7.8635
chr14	61531658	61531911	9.42847	5.35285	intron (NM_001172702, intron 15 of 16)	83819	SLC38A6	solute carrier family 38 member 6	0	2.1398	9.42847	5.35285
chr11	78948788	78949159	9.42804	6.60815	intron (NM_001098816, intron 2 of 33)	164180	MIR708	microRNA 708	0	3.7805	9.42804	6.60815
chr2	192182916	192183144	9.42578	5.44045	intron (NM_001130158, intron 3 of 30)	73028	MYO1B	myosin IB	0	5.23535	9.42578	5.44045
chr8	22871971	22872212	9.42276	8.7788	intron (NM_001160036, intron 9 of 11)	14999	RHOBTB2	Rho related BTB domain containing 2	0	5.1929	9.42276	8.7788
chr2	110786686	110786952	9.42223	5.44045	Intergenic	40800	MIR4267	microRNA 4267	0	3.30265	9.42223	5.44045
chr8	53458615	53459266	9.41656	5.17745	intron (NM_207413, intron 1 of 4)	19081	ALKAL1	ALK and LTK ligand 1	0	2.86725	9.41656	5.17745
chr22	49421927	49422338	9.41293	8.6227	Intergenic	159550	LINC01310	long intergenic non-protein coding RNA 1310	0	6.3982	9.41293	8.6227
chr16	21522856	21523209	9.41231	11.221	Intergenic	-5576	MIR3680-2	microRNA 3680-2	0	5.9203	9.41231	11.221
chr20	44598529	44598801	9.41208	13.8002	intron (NM_022095, intron 2 of 27)	2168	ZNF335	zinc finger protein 335	0	12.0053	9.41208	13.8002
chr1	162136677	162137090	9.40873	5.56665	intron (NM_014697, intron 2 of 9)	9986	MIR4654	microRNA 4654	0	4.46545	9.40873	5.56665
chr19	1864847	1865045	9.40839	16.1846	Intergenic	-1382	KLF16	Kruppel like factor 16	0	13.2317	9.40839	16.1846
chr1	41129699	41130090	9.40837	15.4447	intron (NM_014747, intron 1 of 7)	1430	RIMS3	regulating synaptic membrane exocytosis 3	0	11.5698	9.40837	15.4447
chr9	130485655	130485990	9.40803	6.6274	intron (NM_144965, intron 7 of 13)	7479	TTC16	tetratricopeptide repeat domain 16	0	4.2159	9.40803	6.6274
chr11	64066731	64066998	9.408	9.9165	promoter-TSS (NM_001039496)	-999	CATSPERZ	catsper channel auxiliary subunit zeta	0	8.0176	9.408	9.9165
chr5	180217009	180217325	9.40783	7.66885	TTS (NM_002406)	12881	MGAT1	mannosyl (alpha-1,3-)-glycoprotein beta-1,2-N-acetylglucosaminyltransferase	0	5.1929	9.40783	7.66885
chr19	14379891	14380194	9.40774	6.92895	Intergenic	-63045	ADGRL1	adhesion G protein-coupled receptor L1	0	5.692	9.40774	6.92895
chr3	134049477	134049851	9.40736	6.112	Intergenic	37040	MIR6827	microRNA 6827	0	3.9451	9.40736	6.112
chr11	119895657	119896029	9.40639	6.5012	Intergenic	103778	TRIM29	tripartite motif containing 29	0	3.80175	9.40639	6.5012
chr19	56602549	56602961	9.40321	5.1582	intron (NM_001002836, intron 2 of 3)	24705	LINC01864	long intergenic non-protein coding RNA 1864	0	4.4442	9.40321	5.1582
chr2	85408451	85408748	9.40317	5.58595	intron (NM_031283, intron 3 of 11)	-32176	LOC102724579	uncharacterized LOC102724579	0	3.0743	9.40317	5.58595
chr1	23919032	23919342	9.401	6.6274	Intergenic	-32902	ID3	inhibitor of DNA binding 3, HLH protein	0	3.98755	9.401	6.6274
chr1	4697412	4698085	9.3984	6.1505	Intergenic	-17357	AJAP1	adherens junctions associated protein 1	0	3.53095	9.3984	6.1505
chr9	138262734	138263468	9.39752	14.4225	Intergenic	28006	C9orf62	chromosome 9 open reading frame 62	0	10.5503	9.39752	14.4225
chrX	39964709	39965058	9.3974	18.9969	intron (NM_001123384, intron 1 of 13)	-8164	BCOR	BCL6 corepressor	0	14.5379	9.3974	18.9969
chr3	42647305	42647585	9.395	8.6227	intron (NM_005385, intron 2 of 16)	-4873	SEC22C	SEC22 homolog C, vesicle trafficking protein	0	4.7575	9.395	8.6227
chr18	77611993	77612361	9.39277	7.49355	Intergenic	-11491	KCNG2	potassium voltage-gated channel modifier subfamily G member 2	0	3.75925	9.39277	7.49355
chr1	214381788	214382222	9.39184	5.08975	Intergenic	-72560	SMYD2	SET and MYND domain containing 2	0	3.75925	9.39184	5.08975
chr20	30639993	30640273	9.39184	5.08975	5' UTR (NM_001172131, exon 1 of 13)	142	HCK	HCK proto-oncogene, Src family tyrosine kinase	0	2.82475	9.39184	5.08975
chr1	52425996	52426296	9.39007	5.9559	intron (NM_002867, intron 2 of 4)	30290	RAB3B	RAB3B, member RAS oncogene family	0	4.3221	9.39007	5.9559
chr20	57122185	57122546	9.3888	7.95115	intron (NR_034147, intron 5 of 6)	31930	APCDD1L-DT	APCDD1L divergent transcript	0	7.45475	9.3888	7.95115
chr16	72872269	72872650	9.38852	5.37205	intron (NM_001164766, intron 3 of 8)	-173551	LINC01572	long intergenic non-protein coding RNA 1572	0	3.2814	9.38852	5.37205
chr1	25991274	25991766	9.38571	7.29895	intron (NM_020379, intron 1 of 11)	47561	MAN1C1	mannosidase alpha class 1C member 1	0	5.8991	9.38571	7.29895
chr14	20917017	20917261	9.38518	5.1582	exon (NM_017807, exon 5 of 11)	6128	OSGEP	O-sialoglycoprotein endopeptidase	0	4.19465	9.38518	5.1582
chr3	129312109	129312454	9.38507	11.0457	intron (NM_015103, intron 1 of 35)	13301	PLXND1	plexin D1	0	9.2442	9.38507	11.0457
chr22	21679158	21679452	9.38476	6.3644	intron (NR_136559, intron 1 of 11)	1620	LOC100996335	uncharacterized LOC100996335	0	4.92205	9.38476	6.3644
chr7	43049478	43049690	9.38451	7.75655	Intergenic	77645	MRPL32	mitochondrial ribosomal protein L32	0	5.692	9.38451	7.75655
chr18	74203762	74204355	9.38186	24.1251	intron (NR_136504, intron 1 of 1)	450	LOC101927989	uncharacterized LOC101927989	0	18.1538	9.38186	24.1251
chr4	156680977	156681352	9.37932	12.0187	intron (NM_001291954, intron 2 of 13)	1039	GUCY1B1	guanylate cyclase 1 soluble subunit beta 1	0	11.8832	9.37932	12.0187
chr21	47738100	47738415	9.37863	7.64965	promoter-TSS (NM_001286463)	-123	C21orf58	chromosome 21 open reading frame 58	0	5.3787	9.37863	7.64965
chr9	67343393	67343598	9.3782	16.2039	Intergenic	53044	LOC102724580	methylenetetrahydrofolate dehydrogenase (NADP+ dependent) 1 like pseudogene	0	14.6654	9.3782	16.2039
chr1	121102739	121103111	9.37797	8.165	non-coding (NR_104189, exon 4 of 4)	-4227	SRGAP2C	SLIT-ROBO Rho GTPase activating protein 2C	0	6.33445	9.37797	8.165
chr2	44906879	44907111	9.36887	5.24585	intron (NM_024766, intron 3 of 10)	261651	SIX3-AS1	SIX3 antisense RNA 1	0	3.80175	9.36887	5.24585
chr1	201655899	201656351	9.36663	6.5397	intron (NM_020443, intron 1 of 29)	-32511	MIR5191	microRNA 5191	0	5.1504	9.36663	6.5397
chr15	92169024	92169287	9.36058	12.7971	Intergenic	162586	CRAT37	cervical cancer-associated transcript 37	0	9.6371	9.36058	12.7971
chr18	43881111	43881352	9.35902	7.12355	Intergenic	-32956	RNF165	ring finger protein 165	0	4.50795	9.35902	7.12355
chr15	26907518	26907796	9.35857	6.3066	intron (NM_001278631, intron 3 of 9)	-33332	GABRB3	gamma-aminobutyric acid type A receptor beta3 subunit	0	4.4442	9.35857	6.3066
chr11	69536630	69536828	9.35819	6.6766	Intergenic	-17623	FGF19	fibroblast growth factor 19	0	3.30265	9.35819	6.6766
chr16	82501924	82502222	9.35712	7.38655	Intergenic	-158326	CDH13	cadherin 13	0	6.6265	9.35712	7.38655
chr17	60783167	60783615	9.3544	10.4811	intron (NM_001288780, intron 10 of 10)	78629	MRC2	mannose receptor C type 2	0	6.7911	9.3544	10.4811
chr19	8154191	8154673	9.35412	5.08975	exon (NM_032447, exon 51 of 64)	36786	CCL25	C-C motif chemokine ligand 25	0	3.30265	9.35412	5.08975
chr1	4815428	4815798	9.35412	5.08975	intron (NM_001042478, intron 2 of 5)	100508	AJAP1	adherens junctions associated protein 1	0	2.80355	9.35412	5.08975
chr8	28565996	28566363	9.35382	9.57645	intron (NR_073468, intron 1 of 4)	7189	EXTL3	exostosin like glycosyltransferase 3	0	8.1026	9.35382	9.57645
chr6	37212564	37212849	9.35382	6.3066	intron (NM_001286401, intron 1 of 2)	12707	TMEM217	transmembrane protein 217	0	4.8796	9.35382	6.3066
chr9	117270068	117270311	9.34961	12.9533	Intergenic	-2453	WHRN	whirlin	0	10.6566	9.34961	12.9533
chr9	134898866	134899140	9.34774	5.35285	intron (NM_004269, intron 2 of 7)	56271	MED27	mediator complex subunit 27	0	4.3009	9.34774	5.35285
chr14	76777941	76778221	9.34658	5.44045	Intergenic	-59609	ESRRB	estrogen related receptor beta	0	3.0531	9.34658	5.44045
chr20	48063376	48063641	9.34488	15.0063	intron (NM_004975, intron 1 of 1)	35673	KCNB1	potassium voltage-gated channel subfamily B member 1	0	14.3521	9.34488	15.0063
chr12	53616233	53616619	9.34351	25.0789	intron (NM_001243730, intron 2 of 8)	-2229	RARG	retinoic acid receptor gamma	0	18.6318	9.34351	25.0789
chr21	38819006	38819503	9.34342	5.26515	intron (NM_001347721, intron 2 of 11)	26653	DYRK1A	dual specificity tyrosine phosphorylation regulated kinase 1A	0	3.738	9.34342	5.26515
chrX	39537260	39537639	9.34315	6.0436	Intergenic	16979	MIR3937	microRNA 3937	0	3.1168	9.34315	6.0436
chr15	101790589	101790907	9.34284	11.5034	intron (NM_014918, intron 1 of 2)	1389	CHSY1	chondroitin sulfate synthase 1	0	7.31145	9.34284	11.5034
chr1	22881166	22881712	9.3425	6.73435	Intergenic	-8556	EPHA8	EPH receptor A8	0	4.48665	9.3425	6.73435
chr19	51045631	51045892	9.34023	8.23345	intron (NM_001080457, intron 2 of 2)	25541	LRRC4B	leucine rich repeat containing 4B	0	4.3009	9.34023	8.23345
chr11	64111311	64111519	9.33971	10.5495	intron (NM_032251, intron 13 of 26)	-2039	MIR7155	microRNA 7155	0	8.5805	9.33971	10.5495
chr19	62120	62990	9.33863	6.5205	intron (NR_033266, intron 2 of 2)	8411	WASH5P	WAS protein family homolog 5 pseudogene	0	5.04955	9.33863	6.5205
chr10	36011294	36011650	9.33621	5.0021	Intergenic	-55758	PCAT5	prostate cancer associated transcript 5 (non-protein coding)	0	2.80355	9.33621	5.0021
chr10	65695559	65695790	9.33621	5.0021	Intergenic	-413839	JMJD1C	jumonji domain containing 1C	0	2.6177	9.33621	5.0021
chr12	51961802	51962118	9.33621	5.0021	Intergenic	-23060	SCN8A	sodium voltage-gated channel alpha subunit 8	0	1.89025	9.33621	5.0021
chr16	20877422	20877850	9.33621	5.0021	intron (NM_173475, intron 1 of 2)	-33554	LYRM1	LYR motif containing 1	0	2.80355	9.33621	5.0021
chr16	54466324	54466746	9.33621	5.0021	Intergenic	-61924	LINC02140	long intergenic non-protein coding RNA 2140	0	3.09555	9.33621	5.0021
chr1	166448237	166448555	9.33621	5.0021	Intergenic	-124757	FMO9P	flavin containing monooxygenase 9 pseudogene	0	4.5292	9.33621	5.0021
chr20	42824956	42825303	9.33621	5.0021	3' UTR (NM_016470, exon 4 of 4)	-8911	JPH2	junctophilin 2	0	3.5734	9.33621	5.0021
chr2	204987086	204987405	9.33621	5.0021	Intergenic	185774	ICOS	inducible T cell costimulator	0	3.32385	9.33621	5.0021
chr2	235389036	235389304	9.33621	5.0021	Intergenic	16523	ARL4C	ADP ribosylation factor like GTPase 4C	0	3.5522	9.33621	5.0021
chr2	237051853	237052116	9.33621	5.0021	Intergenic	24668	GBX2	gastrulation brain homeobox 2	0	4.3009	9.33621	5.0021
chr3	180821486	180821745	9.33621	5.04955	intron (NR_075092, intron 2 of 6)	47147	SOX2-OT	SOX2 overlapping transcript	0	5.04955	9.33621	5.0021
chr3	184210038	184210480	9.33621	6.29195	Intergenic	64447	LINC01840	long intergenic non-protein coding RNA 1840	0	6.29195	9.33621	5.0021
chr4	166994969	166995258	9.33621	5.0021	intron (NM_012464, intron 16 of 20)	200703	TLL1	tolloid like 1	0	3.53095	9.33621	5.0021
chr4	40889538	40889863	9.33621	5.0021	intron (NM_001166050, intron 12 of 17)	-30491	APBB2	amyloid beta precursor protein binding family B member 2	0	2.0973	9.33621	5.0021
chr5	107190863	107191135	9.33621	5.0021	Intergenic	-184403	EFNA5	ephrin A5	0	3.5734	9.33621	5.0021
chr5	54040230	54040524	9.33621	5.0021	promoter-TSS (NR_104658)	-291	LOC102467080	uncharacterized LOC102467080	0	2.36815	9.33621	5.0021
chr5	56378333	56378635	9.33621	5.0021	Intergenic	-91291	GPBP1	GC-rich promoter binding protein 1	0	3.0743	9.33621	5.0021
chr6	27688781	27689174	9.33621	5.0021	Intergenic	27119	LINC01012	long intergenic non-protein coding RNA 1012	0	1.6832	9.33621	5.0021
chr7	131031796	131032290	9.33621	5.0021	intron (NM_001321316, intron 1 of 17)	19448	MKLN1	muskelin 1	0	3.5734	9.33621	5.0021
chr7	3105343	3105638	9.33621	5.0021	Intergenic	-21911	CARD11	caspase recruitment domain family member 11	0	3.738	9.33621	5.0021
chr7	35638807	35639158	9.33621	5.0021	Intergenic	95790	HERPUD2	HERPUD family member 2	0	3.80175	9.33621	5.0021
chr7	38560386	38560682	9.33621	5.0021	intron (NM_139316, intron 2 of 19)	110633	AMPH	amphiphysin	0	3.2814	9.33621	5.0021
chr8	28129102	28129459	9.33621	5.0021	Intergenic	-45369	PNOC	prepronociceptin	0	3.84425	9.33621	5.0021
chr8	5543457	5543764	9.33621	5.12915	Intergenic	-691282	CSMD1	CUB and Sushi multiple domains 1	0	5.12915	9.33621	5.0021
chr9	1454429	1455044	9.33621	5.0021	Intergenic	404116	DMRT2	doublesex and mab-3 related transcription factor 2	0	3.3451	9.33621	5.0021
chr9	66051032	66051308	9.33621	5.0021	Intergenic	-406119	LINC01410	long intergenic non-protein coding RNA 1410	0	2.36815	9.33621	5.0021
chr9	86180749	86181057	9.33621	5.0021	Intergenic	-27555	FRMD3	FERM domain containing 3	0	3.1168	9.33621	5.0021
chrX	149589084	149589379	9.33621	5.0021	intron (NM_001177465, intron 1 of 4)	-24489	MAMLD1	mastermind like domain containing 1	0	3.5097	9.33621	5.0021
chrX	1932825	1933155	9.33621	5.0021	Intergenic	198964	ASMT	acetylserotonin O-methyltransferase	0	2.36815	9.33621	5.0021
chrX	74157561	74158098	9.33621	5.0021	Intergenic	-12542	NEXMIF	neurite extension and migration factor	0	2.0973	9.33621	5.0021
chr6	6193750	6194015	9.33596	5.0021	intron (NM_000129, intron 10 of 14)	-24214	MIR7853	microRNA 7853	0	2.82475	9.33596	5.0021
chr20	47116595	47116873	9.33465	8.6227	Intergenic	128080	LINC00494	long intergenic non-protein coding RNA 494	0	7.5185	9.33465	8.6227
chr1	218205156	218205600	9.33451	6.3451	Intergenic	-11469	LINC01653	long intergenic non-protein coding RNA 1653	0	4.25835	9.33451	6.3451
chr13	42270595	42270975	9.32717	5.28435	intron (NM_015058, intron 29 of 44)	-128254	MIR5006	microRNA 5006	0	3.5522	9.32717	5.28435
chr1	205538704	205539066	9.32362	6.7151	intron (NM_181644, intron 1 of 9)	773	MFSD4A	major facilitator superfamily domain containing 4A	0	3.96635	9.32362	6.7151
chr20	14690732	14690935	9.31903	6.60815	intron (NM_080676, intron 5 of 16)	155803	MACROD2-IT1	MACROD2 intronic transcript 1	0	5.23535	9.31903	6.60815
chr1	228094559	228094860	9.31897	6.7151	Intergenic	34675	MIR5008	microRNA 5008	0	3.823	9.31897	6.7151
chr19	9180795	9181054	9.31793	5.26515	Intergenic	-22997	OR1M1	olfactory receptor family 1 subfamily M member 1	0	4.05135	9.31793	5.26515
chr20	51758859	51759249	9.31694	7.19195	intron (NM_173485, intron 1 of 2)	-42768	TSHZ2	teashirt zinc finger homeobox 2	0	5.04955	9.31694	7.19195
chr4	151935667	151936090	9.31525	12.9725	5' UTR (NM_001199282, exon 2 of 57)	541	LRBA	LPS responsive beige-like anchor protein	0	12.191	9.31525	12.9725
chr10	8309775	8310311	9.31314	5.35745	intron (NR_108058, intron 1 of 4)	225	LINC00708	long intergenic non-protein coding RNA 708	0	5.35745	9.31314	5.08975
chr3	128211721	128211983	9.3115	15.0555	5' UTR (NM_032638, exon 1 of 6)	178	GATA2	GATA binding protein 2	0	8.80885	9.3115	15.0555
chr2	232460965	232461273	9.30907	5.65435	Intergenic	3544	TEX44	testis expressed 44	0	3.5097	9.30907	5.65435
chr6	17450604	17450866	9.30751	5.54745	intron (NM_006366, intron 3 of 12)	56999	CAP2	cyclase associated actin cytoskeleton regulatory protein 2	0	4.57165	9.30751	5.54745
chr5	94488002	94488769	9.30159	7.66885	intron (NM_024717, intron 1 of 22)	-70815	MCTP1	multiple C2 and transmembrane domain containing 1	0	4.69375	9.30159	7.66885
chr17	1882948	1883291	9.30139	7.47425	intron (NM_178568, intron 1 of 1)	-37891	LOC105371485	uncharacterized LOC105371485	0	5.9203	9.30139	7.47425
chr17	42636011	42636637	9.29983	20.1453	exon (NM_001466, exon 1 of 1)	1512	FZD2	frizzled class receptor 2	0	16.4919	9.29983	20.1453
chr20	352450	352910	9.29823	5.56665	Intergenic	-8593	TRIB3	tribbles pseudokinase 3	0	3.98755	9.29823	5.56665
chr21	44509588	44509926	9.29818	6.4328	Intergenic	-12786	CBS	cystathionine-beta-synthase	0	4.5929	9.29818	6.4328
chr16	19787978	19788245	9.29724	7.49355	intron (NM_001305122, intron 7 of 8)	-58619	KNOP1	lysine rich nucleolar protein 1	0	4.25835	9.29724	7.49355
chr19	5563986	5564226	9.29649	8.55425	intron (NR_027064, intron 1 of 2)	3939	TINCR	TINCR ubiquitin domain containing	0	5.21415	9.29649	8.55425
chr18	8655120	8655410	9.29448	7.19195	Intergenic	45822	RAB12	RAB12, member RAS oncogene family	0	3.5734	9.29448	7.19195
chr13	71543627	71543825	9.29433	5.05125	Intergenic	-45547	LINC00348	long intergenic non-protein coding RNA 348	0	2.82475	9.29433	5.05125
chr13	75213424	75213701	9.29433	5.05125	Intergenic	86582	LINC00347	long intergenic non-protein coding RNA 347	0	2.82475	9.29433	5.05125
chr15	39996957	39997239	9.29433	5.05125	intron (NM_152597, intron 10 of 11)	77941	FSIP1	fibrous sheath interacting protein 1	0	2.1186	9.29433	5.05125
chr8	132411569	132411773	9.29433	5.05125	Intergenic	-358836	ADCY8	adenylate cyclase 8	0	4.4442	9.29433	5.05125
chr9	44391406	44391627	9.29433	5.05125	TTS (NR_121564)	6931	LOC101927827	uncharacterized LOC101927827	0	3.53095	9.29433	5.05125
chrX	135550863	135551193	9.29433	5.05125	Intergenic	-19097	BRS3	bombesin receptor subtype 3	0	3.30265	9.29433	5.05125
chr17	77370139	77370738	9.29259	5.78055	intron (NM_001082575, intron 2 of 14)	141792	RBFOX3	RNA binding fox-1 homolog 3	0	4.27965	9.29259	5.78055
chr17	36720215	36720492	9.29223	11.3472	intron (NM_025248, intron 4 of 18)	41830	SRCIN1	SRC kinase signaling inhibitor 1	0	7.74685	9.29223	11.3472
chr10	1258593	1259028	9.29198	5.28435	intron (NM_018702, intron 7 of 9)	53102	LINC00200	long intergenic non-protein coding RNA 200	0	4.90085	9.29198	5.28435
chr1	1173410	1174038	9.29073	9.61495	Intergenic	6095	B3GALT6	beta-1,3-galactosyltransferase 6	0	5.21415	9.29073	9.61495
chr5	134889640	134889886	9.29056	7.9319	Intergenic	-18124	NEUROG1	neurogenin 1	0	4.7575	9.29056	7.9319
chr4	94748467	94748746	9.28886	12.301	Intergenic	-1472	ATOH1	atonal bHLH transcription factor 1	0	8.99465	9.28886	12.301
chr22	28144948	28145215	9.28836	9.0119	3' UTR (NM_002430, exon 2 of 2)	52405	MN1	MN1 proto-oncogene, transcriptional regulator	0	5.62825	9.28836	9.0119
chr5	133772099	133772626	9.28509	5.26515	Intergenic	-1624	LOC102546229	uncharacterized LOC102546229	0	4.69375	9.28509	5.26515
chr5	121501551	121501889	9.28475	5.84895	intron (NM_001195535, intron 1 of 2)	5849	LOC100505841	zinc finger protein 474-like	0	4.05135	9.28475	5.84895
chr2	233367748	233368117	9.2817	12.9725	Intergenic	-15363	ECEL1	endothelin converting enzyme like 1	0	10.529	9.2817	12.9725
chr10	119337399	119337980	9.28041	4.91445	Intergenic	-33110	EMX2OS	EMX2 opposite strand/antisense RNA	0	3.823	9.28041	4.91445
chr14	102197520	102197962	9.28041	4.91445	non-coding (NR_026774, exon 2 of 4)	967	LINC00239	long intergenic non-protein coding RNA 239	0	4.19465	9.28041	4.91445
chr20	35357377	35357696	9.28041	4.91445	intron (NM_032013, intron 1 of 15)	17005	NDRG3	NDRG family member 3	0	2.846	9.28041	4.91445
chr12	95599513	95599846	9.27834	5.19675	intron (NM_018351, intron 2 of 20)	11561	FGD6	FYVE, RhoGEF and PH domain containing 6	0	2.55395	9.27834	5.19675
chr4	178362274	178362507	9.27654	11.5909	intron (NR_033655, intron 1 of 7)	1267	AGA	aspartylglucosaminidase	0	5.8991	9.27654	11.5909
chr1	208144346	208144577	9.27575	6.13125	Intergenic	-59778	CD34	CD34 molecule	0	4.05135	9.27575	6.13125
chr8	19616137	19616366	9.27233	8.4965	Intergenic	-58667	INTS10	integrator complex subunit 10	0	7.35395	9.27233	8.4965
chr1	26333230	26333461	9.27044	6.9781	Intergenic	-8697	PAFAH2	platelet activating factor acetylhydrolase 2	0	4.9433	9.27044	6.9781
chr13	51889981	51890253	9.26966	5.8297	Intergenic	-25051	SERPINE3	serpin family E member 3	0	3.53095	9.26966	5.8297
chr2	121522257	121522652	9.26945	7.21125	Intergenic	-32413	GLI2	GLI family zinc finger 2	0	4.48665	9.26945	7.21125
chr8	5574909	5575217	9.26846	4.82675	Intergenic	689006	LOC100287015	uncharacterized LOC100287015	0	3.5522	9.26846	4.82675
chr5	176909291	176909634	9.26618	6.45205	TTS (NM_005451)	-8768	DBN1	drebrin 1	0	6.2707	9.26618	6.45205
chr17	27435635	27435861	9.26492	9.48875	intron (NM_001346768, intron 19 of 40)	31649	MYO18A	myosin XVIIIA	0	7.35395	9.26492	9.48875
chr9	117264531	117264768	9.26291	15.4447	intron (NM_015404, intron 1 of 11)	846	WHRN	whirlin	0	12.9185	9.26291	15.4447
chrY	635612	636060	9.26285	7.40585	Intergenic	100757	SHOX	short stature homeobox	0	3.3451	9.26285	7.40585
chr11	44781720	44782015	9.26159	9.70265	Intergenic	-4109	TSPAN18	tetraspanin 18	0	9.45125	9.26159	9.70265
chr2	75063650	75063873	9.2604	14.7504	intron (NM_000189, intron 1 of 17)	3979	HK2	hexokinase 2	0	14.7504	9.2604	14.4717
chr2	74419285	74419840	9.25976	5.479	Intergenic	-6128	MTHFD2	methylenetetrahydrofolate dehydrogenase (NADP+ dependent) 2, methenyltetrahydrofolate cyclohydrolase	0	3.98755	9.25976	5.479
chr3	75501015	75501360	9.25898	5.6736	Intergenic	-16921	FAM86DP	family with sequence similarity 86 member D, pseudogene	0	4.7575	9.25898	5.6736
chr9	131908979	131909211	9.25851	8.07735	intron (NM_001271832, intron 8 of 8)	31445	IER5L	immediate early response 5 like	0	3.0743	9.25851	8.07735
chr1	17306459	17306798	9.25843	10.1795	intron (NM_001135247, intron 1 of 8)	545	MFAP2	microfibril associated protein 2	0	9.30795	9.25843	10.1795
chr5	727267	727465	9.25729	6.9781	Intergenic	-33856	TPPP	tubulin polymerization promoting protein	0	4.5292	9.25729	6.9781
chr20	50002543	50002760	9.25597	5.6351	TTS (NM_001136021)	66863	MIR3194	microRNA 3194	0	4.3221	9.25597	5.6351
chr10	10574288	10574517	9.25531	5.07055	intron (NM_001326319, intron 1 of 16)	69924	CELF2	CUGBP Elav-like family member 2	0	4.5929	9.25531	5.07055
chr10	134135249	134135685	9.25531	5.07055	intron (NM_001318878, intron 1 of 11)	9912	STK32C	serine/threonine kinase 32C	0	4.3009	9.25531	5.07055
chr10	3437607	3437938	9.25531	5.35745	intron (NR_131187, intron 1 of 1)	76885	LOC105376360	uncharacterized LOC105376360	0	5.35745	9.25531	5.07055
chr10	62281907	62282142	9.25531	5.07055	intron (NM_001204403, intron 2 of 43)	50690	ANK3	ankyrin 3	0	4.0088	9.25531	5.07055
chr10	80579755	80579975	9.25531	5.07055	Intergenic	247340	ZMIZ1-AS1	ZMIZ1 antisense RNA 1	0	3.5734	9.25531	5.07055
chr10	94959183	94959558	9.25531	5.07055	Intergenic	125723	CYP26A1	cytochrome P450 family 26 subfamily A member 1	0	4.2159	9.25531	5.07055
chr12	116704158	116704378	9.25531	5.07055	intron (NM_015335, intron 1 of 30)	10723	MED13L	mediator complex subunit 13 like	0	3.53095	9.25531	5.07055
chr12	128274985	128275346	9.25531	5.07055	Intergenic	-90997	LINC02393	long intergenic non-protein coding RNA 2393	0	4.05135	9.25531	5.07055
chr12	60358633	60358980	9.25531	5.07055	Intergenic	275688	SLC16A7	solute carrier family 16 member 7	0	3.1168	9.25531	5.07055
chr14	26331332	26331560	9.25531	5.07055	Intergenic	735514	NOVA1	NOVA alternative splicing regulator 1	0	3.5522	9.25531	5.07055
chr14	38154097	38154305	9.25531	5.07055	intron (NM_001310135, intron 5 of 32)	89797	TTC6	tetratricopeptide repeat domain 6	0	3.5947	9.25531	5.07055
chr14	75172389	75173053	9.25531	5.07055	intron (NM_001039479, intron 1 of 19)	7086	AREL1	apoptosis resistant E3 ubiquitin protein ligase 1	0	2.86725	9.25531	5.07055
chr14	97605228	97605433	9.25531	5.07055	Intergenic	195414	LINC00618	long intergenic non-protein coding RNA 618	0	3.3664	9.25531	5.07055
chr15	68741844	68742086	9.25531	5.07055	Intergenic	-17473	ITGA11	integrin subunit alpha 11	0	3.75925	9.25531	5.07055
chr16	60429567	60429819	9.25531	5.07055	Intergenic	-35996	LOC729159	UPF0607 protein ENSP00000381418-like	0	2.90975	9.25531	5.07055
chr17	12935135	12935355	9.25531	5.07055	Intergenic	-13864	ELAC2	elaC ribonuclease Z 2	0	3.98755	9.25531	5.07055
chr17	45213800	45214011	9.25531	5.07055	intron (NM_001114091, intron 14 of 18)	52773	CDC27	cell division cycle 27	0	2.80355	9.25531	5.07055
chr17	5782816	5783077	9.25531	5.07055	intron (NR_040000, intron 2 of 3)	107392	LOC339166	uncharacterized LOC339166	0	2.1186	9.25531	5.07055
[truncated: 7,015 more rows]
