# Supplementary material for: Impact of alcohol exposure on neural development and network formation in human cortical organoids
Source: Mol Psychiatry. 2022 Nov 16;28(4):1571–84. doi: 10.1038/s41380-022-01862-7 (PMC10208963; doi:10.1038/s41380-022-01862-7)
Supplement: Supplementary file 9 — Supplementary Table S3_ATACseq EtOH_only [file 41380_2022_1862_MOESM9_ESM.csv]

Chr	Start	End	Best Score	Max Height	Annotation	Distance	Gene Name	Description	etoh score	etoh height	control score	control height
chr2	22878830	22879667	35.9829	16.9061	Intergenic	119897	LINC01884	long intergenic non-protein coding RNA 1884	35.9829	16.9061	0	4.4375
chr12	76262236	76262742	29.9495	14.0388	Intergenic	163067	PHLDA1	pleckstrin homology like domain family A member 1	29.9495	14.0388	0	5.39135
chr7	15168320	15168761	28.7987	14.6867	Intergenic	-287465	DGKB	diacylglycerol kinase beta	28.7987	14.6867	0	5.8875
chr3	6748998	6749413	27.9914	12.2548	intron (NR_110123, intron 2 of 3)	97931	GRM7-AS3	GRM7 antisense RNA 3	27.9914	12.2548	0	3.35755
chr8	53947109	53947916	26.951	13.2317	Intergenic	95044	NPBWR1	neuropeptides B and W receptor 1	26.951	13.2317	0	2.8614
chr5	114369603	114369951	26.2535	11.2194	Intergenic	135883	TRIM36	tripartite motif containing 36	26.2535	11.2194	0	4.5744
chr7	109910754	109911216	26.2512	11.3628	Intergenic	-310715	EIF3IP1	eukaryotic translation initiation factor 3 subunit I pseudogene 1	26.2512	11.3628	0	4.4375
chr14	29508425	29508785	26.2352	11.9044	Intergenic	-253612	LINC02282	long intergenic non-protein coding RNA 2282	26.2352	11.9044	0	4.4375
chr7	7435875	7436730	26.0918	13.8105	intron (NM_001037763, intron 27 of 34)	139158	COL28A1	collagen type XXVIII alpha 1 chain	26.0918	13.8105	0	3.9414
chr11	92856331	92856912	25.5605	11.4477	Intergenic	74000	SLC36A4	solute carrier family 36 member 4	25.5605	11.4477	0	3.26985
chr2	115872604	115873585	24.6533	13.1468	intron (NM_001178037, intron 1 of 25)	45826	DPP10-AS1	DPP10 antisense RNA 1	24.6533	13.1468	0	3.8537
chr9	7579162	7579837	24.4381	10.9062	Intergenic	220307	DMAC1	distal membrane arm assembly complex 1	24.4381	10.9062	0	3.6591
chr12	47963905	47964297	24.3022	10.8211	Intergenic	135743	RPAP3	RNA polymerase II associated protein 3	24.3022	10.8211	0	4.2429
chr5	86161868	86162360	24.2405	22.4335	Intergenic	119479	LINC02059	long intergenic non-protein coding RNA 2059	24.2405	22.4335	0	5.35285
chr3	8094175	8094816	24.1301	11.4848	Intergenic	-36501	LOC101927394	uncharacterized LOC101927394	24.1301	11.4848	0	5.10905
chr16	20703011	20703397	23.5827	10.285	promoter-TSS (NM_052956)	-626	ACSM1	acyl-CoA synthetase medium chain family member 1	23.5827	10.285	0	4.2237
chr5	38071908	38072321	23.4386	10.4707	Intergenic	-76468	LINC02119	long intergenic non-protein coding RNA 2119	23.4386	10.4707	0	3.9221
chr16	59941394	59941933	23.3314	10.7362	intron (NR_110917, intron 1 of 3)	52406	LINC02141	long intergenic non-protein coding RNA 2141	23.3314	10.7362	0	4.63215
chr15	53910692	53911051	22.8564	10.1999	intron (NR_102334, intron 14 of 19)	-77571	WDR72	WD repeat domain 72	22.8564	10.1999	0	3.83445
chr3	152611367	152612098	22.5294	10.9857	Intergenic	59250	P2RY1	purinergic receptor P2Y1	22.5294	10.9857	0	3.26985
chr20	30533529	30533948	22.5162	10.492	TTS (NR_134519)	6145	PDRG1	p53 and DNA damage regulated 1	22.5162	10.492	0	3.25065
chr10	109308101	109308567	22.5138	10.1362	Intergenic	-383868	SORCS1	sortilin related VPS10 domain containing receptor 1	22.5138	10.1362	0	3.25065
chr16	48863292	48863685	22.4357	10.4282	Intergenic	-219368	N4BP1	NEDD4 binding protein 1	22.4357	10.4282	0	4.5744
chr9	11199373	11199745	22.3996	11.0707	Intergenic	586353	PTPRD-AS2	PTPRD antisense RNA 2 (head to head)	22.3996	11.0707	0	4.0975
chr12	15066325	15066846	22.266	10.1787	TTS (NM_001300784)	15474	ERP27	endoplasmic reticulum protein 27	22.266	10.1787	0	3.9414
chr20	38343447	38343840	22.1319	11.1769	Intergenic	-289460	LINC01370	long intergenic non-protein coding RNA 1370	22.1319	11.1769	0	4.7198
chr1	30658683	30659068	22.114	10.3645	Intergenic	-148416	LINC01648	long intergenic non-protein coding RNA 1648	22.114	10.3645	0	3.18215
chr10	4872155	4872500	22.1057	13.0672	intron (NM_001040177, intron 1 of 9)	3958	AKR1E2	aldo-keto reductase family 1 member E2	22.1057	13.0672	0	5.58595
chr8	68484441	68484850	21.9596	9.9291	intron (NM_020361, intron 2 of 10)	173975	CPA6	carboxypeptidase A6	21.9596	9.9291	0	5.78055
chr1	80313384	80313995	21.9373	10.4495	Intergenic	-687751	LINC01781	long intergenic non-protein coding RNA 1781	21.9373	10.4495	0	3.9414
chr6	107974439	107974797	21.881	12.7751	intron (NM_018013, intron 6 of 6)	78982	SCML4	Scm polycomb group protein like 4	21.881	12.7751	0	6.2574
chr10	57369844	57370338	21.8576	9.9079	Intergenic	11341	MTRNR2L5	MT-RNR2 like 5	21.8576	9.9079	0	3.07525
chr15	98364560	98364942	21.7701	9.76455	intron (NR_024172, intron 1 of 2)	52908	LINC00923	long intergenic non-protein coding RNA 923	21.7701	9.76455	0	3.83445
chr12	100847644	100848136	21.7287	11.0495	Intergenic	-19661	NR1H4	nuclear receptor subfamily 1 group H member 4	21.7287	11.0495	0	2.8614
chr12	95567610	95567988	21.6215	10.0141	intron (NM_018351, intron 2 of 20)	43441	FGD6	FYVE, RhoGEF and PH domain containing 6	21.6215	10.0141	0	5.02135
chr7	82234601	82234977	21.6168	9.8283	Intergenic	-161667	CACNA2D1	calcium voltage-gated channel auxiliary subunit alpha2delta 1	21.6168	9.8283	0	5.30365
chr7	38715027	38715444	21.411	10.0724	Intergenic	11454	FAM183BP	acyloxyacyl hydrolase (neutrophil)	21.411	10.0724	0	5.10905
chr4	127459957	127460457	21.3367	9.9929	Intergenic	1031793	MIR2054	microRNA 2054	21.3367	9.9929	0	4.3306
chr3	138698614	138698999	21.3188	9.7008	Intergenic	26304	PRR23A	proline rich 23A	21.3188	9.7008	0	3.46445
chr7	142525741	142526131	21.3188	9.7008	Intergenic	-26840	EPHB6	EPH receptor B6	21.3188	9.7008	0	4.3306
chr15	28210672	28211036	21.1887	9.67955	intron (NM_001300984, intron 14 of 22)	133604	OCA2	OCA2 melanosomal transmembrane protein	21.1887	9.67955	0	3.42595
chr11	20678201	20678714	21.131	10.1999	Intergenic	-12640	NELL1	neural EGFL like 1	21.131	10.1999	0	5.10905
chr4	73835674	73836138	21.1202	9.65835	Intergenic	99570	COX18	COX18, cytochrome c oxidase assembly factor	21.1202	9.65835	0	2.88065
chr2	213291707	213292227	21.0951	9.9291	promoter-TSS (NR_031643)	-883	MIR548F2	microRNA 548f-2	21.0951	9.9291	0	3.8537
chr4	89647117	89647496	21.0773	9.9079	3' UTR (NM_014883, exon 24 of 24)	16366	FAM13A-AS1	FAM13A antisense RNA 1	21.0773	9.9079	0	4.2429
chr4	172969859	172970221	20.99	10.5503	intron (NM_001034845, intron 2 of 12)	-235282	LOC441052	uncharacterized LOC441052	20.99	10.5503	0	3.55215
chrY	14357128	14357470	20.9844	9.515	Intergenic	176090	GYG2P1	glycogenin 2 pseudogene 1	20.9844	9.515	0	3.44525
chr6	107506817	107507214	20.967	9.515	intron (NM_020381, intron 7 of 7)	-71379	BEND3	BEN domain containing 3	20.967	9.515	0	4.3306
chr1	22834129	22834533	20.825	9.4938	intron (NM_001330398, intron 4 of 15)	-55664	EPHA8	EPH receptor A8	20.825	9.4938	0	3.7275
chr18	1488759	1489265	20.7275	9.515	Intergenic	-129382	LINC00470	long intergenic non-protein coding RNA 470	20.7275	9.515	0	5.3229
chr8	105996694	105997312	20.7063	9.65835	Intergenic	-334144	ZFPM2	zinc finger protein, FOG family member 2	20.7063	9.65835	0	3.26985
chr16	9650646	9651383	20.6082	10.6353	Intergenic	-101652	LINC01195	long intergenic non-protein coding RNA 1195	20.6082	10.6353	0	2.2091
chr17	11043382	11043724	20.5675	9.30795	Intergenic	-101187	SHISA6	shisa family member 6	20.5675	9.30795	0	2.98755
chr12	98378706	98379169	20.5163	9.6371	Intergenic	10289	MIR4303	microRNA 4303	20.5163	9.6371	0	5.21595
chr14	45930669	45930971	20.4716	9.43	Intergenic	-208215	MIS18BP1	MIS18 binding protein 1	20.4716	9.43	0	4.0483
chr16	83453856	83454253	20.4716	9.43	intron (NM_001257, intron 6 of 13)	-87897	MIR3182	microRNA 3182	20.4716	9.43	0	3.83445
chr2	239670439	239670935	20.4716	9.43	Intergenic	-85986	TWIST2	twist family bHLH transcription factor 2	20.4716	9.43	0	4.399
chr1	162304832	162305256	20.423	9.9504	intron (NM_014697, intron 5 of 9)	-7292	MIR556	microRNA 556	20.423	9.9504	0	3.9414
chr13	53296910	53297344	20.3967	9.4088	intron (NM_001011705, intron 4 of 6)	16820	CNMD	chondromodulin	20.3967	9.4088	0	4.7198
chr4	177899558	177899995	20.3967	9.4088	Intergenic	-185877	VEGFC	vascular endothelial growth factor C	20.3967	9.4088	0	5.39135
chrY	9713422	9713798	20.3967	9.4088	Intergenic	-34797	TTTY23B	testis-specific transcript, Y-linked 23B (non-protein coding)	20.3967	9.4088	0	6.6659
chr3	140003073	140003547	20.3225	9.9291	intron (NM_022131, intron 2 of 16)	224321	CLSTN2-AS1	CLSTN2 antisense RNA 1	20.3225	9.9291	0	4.91445
chrX	99909260	99909637	20.2097	9.26545	intron (NM_014467, intron 3 of 10)	10285	SRPX2	sushi repeat containing protein, X-linked 2	20.2097	9.26545	0	5.0021
chr12	53926685	53927082	20.1225	10.3221	intron (NM_001130060, intron 7 of 11)	19115	LOC100652999	uncharacterized LOC100652999	20.1225	10.3221	0	3.35755
chr2	122668425	122668901	20.0829	11.1132	Intergenic	155542	TSN	translin	20.0829	11.1132	0	5.479
chr4	66381442	66381831	20.0621	9.2442	intron (NM_004439, intron 3 of 17)	153570	EPHA5	EPH receptor A5	20.0621	9.2442	0	4.7198
chr5	160577523	160577931	20.0621	9.2442	Intergenic	-212094	LINC02159	long intergenic non-protein coding RNA 2159	20.0621	9.2442	0	5.0021
chr6	84075563	84076114	20.0347	9.6158	intron (NM_002395, intron 3 of 13)	65100	ME1	malic enzyme 1	20.0347	9.6158	0	4.3306
chr6	90217117	90217426	19.9973	9.4725	intron (NM_014942, intron 1 of 15)	-54766	ANKRD6	ankyrin repeat domain 6	19.9973	9.4725	0	4.7198
chr2	194880395	194880927	19.9829	9.4088	Intergenic	-328332	LINC01821	long intergenic non-protein coding RNA 1821	19.9829	9.4088	0	3.9414
chr18	4238938	4239306	19.9356	9.22295	intron (NM_004746, intron 1 of 12)	-25480	DLGAP1-AS5	DLGAP1 antisense RNA 5	19.9356	9.22295	0	3.7275
chr2	12730452	12730894	19.9356	9.22295	Intergenic	-126325	TRIB2	tribbles pseudokinase 2	19.9356	9.22295	0	4.7198
chr5	138903713	138904113	19.9171	10.3857	Intergenic	-36838	UBE2D2	ubiquitin conjugating enzyme E2 D2	19.9171	10.3857	0	3.6591
chr5	5763905	5764647	19.8733	10.1999	Intergenic	341490	ICE1	interactor of little elongation complex ELL subunit 1	19.8733	10.1999	0	4.6129
chr6	141722529	141723364	19.7818	9.0584	Intergenic	686990	NMBR	neuromedin B receptor	19.7818	9.0584	0	2.8614
chr13	39984282	39984657	19.7481	9.18045	intron (NM_005780, intron 2 of 3)	192887	LHFPL6	LHFPL tetraspan subfamily member 6	19.7481	9.18045	0	5.05125
chr6	22680479	22681050	19.7115	9.45125	intron (NR_134614, intron 1 of 2)	37389	LOC105374972	uncharacterized LOC105374972	19.7115	9.45125	0	4.1552
chr2	152458300	152458686	19.6881	9.1592	exon (NM_001271208, exon 88 of 183)	132508	NEB	nebulin	19.6881	9.1592	0	4.91445
chr8	95338083	95338673	19.6143	9.65835	Intergenic	-63831	GEM	GTP binding protein overexpressed in skeletal muscle	19.6143	9.65835	0	4.3306
chr8	15752161	15752547	19.6036	9.03715	Intergenic	297946	MSR1	macrophage scavenger receptor 1	19.6036	9.03715	0	3.26985
chr8	80590264	80590644	19.6036	9.03715	Intergenic	67405	STMN2	stathmin 2	19.6036	9.03715	0	3.74675
chr14	32876330	32876735	19.5663	10.1575	intron (NM_004274, intron 1 of 13)	78053	AKAP6	A-kinase anchoring protein 6	19.5663	10.1575	0	5.6052
chr7	68194429	68194761	19.4882	9.2442	Intergenic	709355	LOC102723427	uncharacterized LOC102723427	19.4882	9.2442	0	4.9636
chr3	144606225	144606598	19.4468	9.01585	Intergenic	914244	C3orf58	chromosome 3 open reading frame 58	19.4468	9.01585	0	2.88065
chr2	159037407	159037849	19.3868	10.5716	intron (NM_138803, intron 11 of 13)	14466	CCDC148-AS1	CCDC148 antisense RNA 1	19.3868	10.5716	0	7.53205
chr16	19590296	19590883	19.3863	12.2548	intron (NM_001300743, intron 6 of 27)	23852	VPS35L	VPS35 endosomal protein sorting factor like	19.3863	12.2548	0	3.5329
chr5	125450589	125451165	19.3115	8.99465	Intergenic	-64393	LINC02039	long intergenic non-protein coding RNA 2039	19.3115	8.99465	0	5.49825
chr8	108172243	108172651	19.3115	8.99465	Intergenic	176296	ANGPT1	angiopoietin 1	19.3115	8.99465	0	3.83445
chrX	109910970	109911314	19.3058	9.01585	Intergenic	127934	CHRDL1	chordin like 1	19.3058	9.01585	0	2.96835
chr15	73326514	73326984	19.2993	9.01585	Intergenic	-18076	NEO1	neogenin 1	19.2993	9.01585	0	4.7198
chr6	20099403	20099881	19.248	9.2017	TTS (NM_001080480)	113053	MBOAT1	membrane bound O-acyltransferase domain containing 1	19.248	9.2017	0	3.44525
chr8	135140308	135140757	19.212	9.2017	Intergenic	241793	LOC101927822	uncharacterized LOC101927822	19.212	9.2017	0	3.6591
chr4	181319751	181320052	19.1982	8.9734	Intergenic	760401	LINC00290	long intergenic non-protein coding RNA 290	19.1982	8.9734	0	3.44525
chrX	119848057	119848713	19.1982	8.9734	Intergenic	-84380	C1GALT1C1	C1GALT1 specific chaperone 1	19.1982	8.9734	0	3.74675
chr5	109690652	109691570	19.1801	10.4707	Intergenic	158505	MIR548F3	microRNA 548f-3	19.1801	10.4707	0	3.35755
chr11	34852190	34852553	19.1795	8.9734	Intergenic	-85306	PDHX	pyruvate dehydrogenase complex component X	19.1795	8.9734	0	5.05125
chr11	14210794	14211183	19.178	8.83005	intron (NM_006108, intron 7 of 16)	169043	RRAS2	RAS related 2	19.178	8.83005	0	2.2968
chr14	78914846	78915226	19.125	9.45125	intron (NM_004796, intron 1 of 16)	44962	NRXN3	neurexin 3	19.125	9.45125	0	4.82675
chr10	69005877	69006321	19.1073	8.95215	intron (NM_001127384, intron 5 of 17)	157069	MIR7151	microRNA 7151	19.1073	8.95215	0	4.5252
chr2	51102790	51103244	19.1073	8.95215	intron (NM_001135659, intron 5 of 23)	156657	NRXN1	neurexin 1	19.1073	8.95215	0	6.2767
chr5	159964118	159964507	19.1073	8.95215	Intergenic	51953	MIR146A	microRNA 146a	19.1073	8.95215	0	3.46445
chr7	55725330	55725875	19.0395	8.93085	Intergenic	30123	FKBP9P1	FK506 binding protein 9 pseudogene 1	19.0395	8.93085	0	3.46445
chr11	35296966	35297685	19.017	9.9079	intron (NM_001252652, intron 10 of 11)	136908	CD44	CD44 molecule (Indian blood group)	19.017	9.9079	0	4.6129
chr8	55913911	55914237	19.0071	8.80885	Intergenic	-100943	XKR4	XK related 4	19.0071	8.80885	0	4.85665
chr12	79015619	79015989	18.9955	8.90965	Intergenic	-241969	SYT1	synaptotagmin 1	18.9955	8.90965	0	4.91445
chr6	24864573	24864907	18.9307	9.5575	intron (NM_001346031, intron 7 of 21)	12853	RIPOR2	RHO family interacting cell polarization regulator 2	18.9307	9.5575	0	2.1022
chr13	113822576	113822898	18.8756	11.007	intron (NM_001256134, intron 7 of 8)	9769	PROZ	protein Z, vitamin K dependent plasma glycoprotein	18.8756	11.007	0	4.73905
chr9	72045132	72045502	18.8674	9.9291	3' UTR (NM_001163, exon 13 of 13)	101076	FAM189A2	family with sequence similarity 189 member A2	18.8674	9.9291	0	5.30365
chr2	239305822	239306376	18.8407	8.78755	intron (NM_015650, intron 15 of 16)	-29470	ASB1	ankyrin repeat and SOCS box containing 1	18.8407	8.78755	0	3.5714
chr2	53821544	53821946	18.8407	8.78755	Intergenic	-173175	CHAC2	ChaC cation transport regulator homolog 2	18.8407	8.78755	0	4.136
chr1	82015233	82015569	18.8402	8.623	intron (NR_125943, intron 1 of 3)	7986	LOC101927434	uncharacterized LOC101927434	18.8402	8.623	0	3.62055
chr4	4620612	4621008	18.8208	8.43715	intron (NR_037888, intron 2 of 5)	-76737	STX18	syntaxin 18	18.8208	8.43715	0	3.44525
chr2	55383454	55383986	18.776	15.4936	Intergenic	-18753	RTN4	reticulon 4	18.776	15.4936	0	6.45205
chr7	18098553	18099178	18.7617	8.78755	Intergenic	-27700	HDAC9	histone deacetylase 9	18.7617	8.78755	0	3.9414
chr14	96095702	96096431	18.736	8.93085	Intergenic	-21449	TCL6	T cell leukemia/lymphoma 6 (non-protein coding)	18.736	8.93085	0	2.88065
chr11	20348968	20349424	18.6962	8.7663	Intergenic	-36035	HTATIP2	HIV-1 Tat interactive protein 2	18.6962	8.7663	0	3.9414
chr18	32353930	32354485	18.6962	8.7663	intron (NM_001128175, intron 4 of 11)	18267	DTNA	dystrobrevin alpha	18.6962	8.7663	0	4.5252
chr7	28401164	28401547	18.6599	9.4725	intron (NM_182899, intron 1 of 9)	-50789	CREB5	cAMP responsive element binding protein 5	18.6599	9.4725	0	3.18215
chr3	133167334	133168076	18.6378	11.5698	non-coding (NR_135278, exon 3 of 5)	6915	BFSP2-AS1	BFSP2 antisense RNA 1	18.6378	11.5698	0	3.35755
chr1	24769792	24770197	18.4747	8.72385	intron (NM_001330409, intron 5 of 12)	27479	NIPAL3	NIPA like domain containing 3	18.4747	8.72385	0	5.42125
chr10	97148264	97148595	18.4701	11.092	intron (NM_001034955, intron 12 of 30)	52508	SORBS1	sorbin and SH3 domain containing 1	18.4701	11.092	0	1.51835
chr11	122763872	122764265	18.4207	8.5805	intron (NM_024806, intron 2 of 8)	10832	JHY	junctional cadherin complex regulator	18.4207	8.5805	0	4.2622
chr9	120297730	120298091	18.4207	8.5805	Intergenic	-112974	LOC101928797	uncharacterized LOC101928797	18.4207	8.5805	0	4.4867
chr11	100291829	100292185	18.3987	8.70255	Intergenic	-266400	ARHGAP42	Rho GTPase activating protein 42	18.3987	8.70255	0	4.4867
chr18	26906121	26906493	18.3987	8.70255	Intergenic	-972569	MIR302F	microRNA 302f	18.3987	8.70255	0	3.83445
chr5	88166121	88166493	18.3987	8.70255	intron (NM_001193347, intron 2 of 11)	-12840	MEF2C-AS1	MEF2C antisense RNA 1	18.3987	8.70255	0	5.41055
chr18	42175062	42175408	18.2442	8.55925	Intergenic	63491	LINC01601	long intergenic non-protein coding RNA 1601	18.2442	8.55925	0	4.0098
chr3	79846364	79846859	18.2442	8.55925	Intergenic	-29552	ROBO1	roundabout guidance receptor 1	18.2442	8.55925	0	3.16295
chr1	162360589	162360988	18.2364	12.2548	Intergenic	9268	C1orf226	chromosome 1 open reading frame 226	18.2364	12.2548	0	4.3113
chr8	108294970	108295644	18.2345	9.1592	intron (NM_001199859, intron 7 of 8)	53436	ANGPT1	angiopoietin 1	18.2345	9.1592	0	3.35755
chr11	40753774	40754244	18.2308	8.70255	intron (NM_020929, intron 1 of 4)	-439329	LRRC4C	leucine rich repeat containing 4C	18.2308	8.70255	0	3.16295
chr6	155843376	155843955	18.1839	11.299	intron (NR_134597, intron 2 of 2)	7687	LOC105378068	uncharacterized LOC105378068	18.1839	11.299	0	4.2237
chr1	221079055	221079515	18.103	10.1575	Intergenic	-25803	HLX-AS1	HLX antisense RNA 1	18.103	10.1575	0	5.0021
chr5	35171154	35171559	18.0953	8.7451	intron (NM_000949, intron 1 of 9)	-53132	PRLR	prolactin receptor	18.0953	8.7451	0	2.0145
chr13	63165929	63166227	18.0902	8.538	Intergenic	204747	LINC00448	long intergenic non-protein coding RNA 448	18.0902	8.538	0	4.5936
chr14	26007087	26007349	18.0902	8.538	Intergenic	-487715	STXBP6	syntaxin binding protein 6	18.0902	8.538	0	4.1167
chr14	87906989	87907333	18.0902	8.538	Intergenic	535039	LINC01148	long intergenic non-protein coding RNA 1148	18.0902	8.538	0	4.3306
chr1	103646171	103646622	18.0902	8.538	Intergenic	-72344	COL11A1	collagen type XI alpha 1 chain	18.0902	8.538	0	3.55215
chr1	44334258	44334649	18.0902	8.538	intron (NR_073021, intron 6 of 9)	30159	MIR6079	microRNA 6079	18.0902	8.538	0	3.3768
chr7	11996638	11997032	18.0902	8.538	Intergenic	-125011	THSD7A	thrombospondin type 1 domain containing 7A	18.0902	8.538	0	3.74675
chr14	71597488	71597916	18.0545	8.37345	Intergenic	223580	PCNX1	pecanex homolog 1	18.0545	8.37345	0	4.6514
chr18	2147900	2148274	17.9588	8.51675	Intergenic	423415	METTL4	methyltransferase like 4	17.9588	8.51675	0	2.2968
chr21	22391210	22391539	17.9588	8.51675	intron (NM_004540, intron 1 of 17)	20741	NCAM2	neural cell adhesion molecule 2	17.9588	8.51675	0	3.6591
chr4	21820767	21821140	17.9588	8.51675	intron (NM_147182, intron 1 of 8)	33858	KCNIP4-IT1	KCNIP4 intronic transcript 1	17.9588	8.51675	0	3.5329
chr4	23719131	23719501	17.9588	8.51675	Intergenic	163599	PPARGC1A	PPARG coactivator 1 alpha	17.9588	8.51675	0	3.26985
chr8	35772732	35773285	17.9588	8.51675	Intergenic	-205170	LOC101929550	uncharacterized LOC101929550	17.9588	8.51675	0	3.07525
chr8	92692921	92693276	17.9588	8.51675	Intergenic	336810	RUNX1T1	RUNX1 translocation partner 1	17.9588	8.51675	0	2.7737
chr9	119797172	119797503	17.9588	8.51675	intron (NM_014010, intron 5 of 21)	146143	SNORA70C	small nucleolar RNA, H/ACA box 70C	17.9588	8.51675	0	3.9221
chrX	137954848	137955289	17.9588	8.51675	intron (NM_001139500, intron 2 of 6)	-5351	FGF13	fibroblast growth factor 13	17.9588	8.51675	0	6.189
chr12	20422441	20422865	17.9494	8.538	Intergenic	-99526	PDE3A	phosphodiesterase 3A	17.9494	8.538	0	5.02135
chr7	78096430	78096885	17.8506	8.49555	intron (NM_001301128, intron 6 of 20)	120098	RPL13AP17	ribosomal protein L13a pseudogene 17	17.8506	8.49555	0	3.18215
chr9	113490362	113490758	17.8506	8.49555	intron (NM_005592, intron 5 of 13)	59509	MUSK	muscle associated receptor tyrosine kinase	17.8506	8.49555	0	3.7275
chr2	217264346	217264749	17.8455	10.8849	Intergenic	-12590	SMARCAL1	SWI/SNF related, matrix associated, actin dependent regulator of chromatin, subfamily a like 1	17.8455	10.8849	0	5.479
chr18	72173866	72174307	17.8449	8.538	intron (NM_018235, intron 4 of 11)	7263	CNDP2	carnosine dipeptidase 2	17.8449	8.538	0	4.0098
chrX	14494174	14494713	17.8447	8.3522	Intergenic	-52977	GLRA2	glycine receptor alpha 2	17.8447	8.3522	0	3.26985
chr9	100348675	100349017	17.7661	8.47425	intron (NM_003275, intron 8 of 9)	-46859	NCBP1	nuclear cap binding protein subunit 1	17.7661	8.47425	0	5.58595
chr6	170672395	170672682	17.764	8.49555	intron (NM_032448, intron 6 of 10)	32689	MIR4644	microRNA 4644	17.764	8.49555	0	3.25065
chr7	65178895	65179334	17.7062	8.453	TTS (NR_103527)	36797	LOC441242	uncharacterized LOC441242	17.7062	8.453	0	2.0145
chr10	116898284	116898664	17.6999	8.60175	intron (NM_207303, intron 5 of 28)	45350	ATRNL1	attractin like 1	17.6999	8.60175	0	5.05125
chr18	65123054	65123637	17.6846	8.51675	Intergenic	-60438	LOC643542	uncharacterized LOC643542	17.6846	8.51675	0	3.74675
chr1	108212682	108213067	17.6846	8.51675	intron (NM_006113, intron 19 of 26)	18252	VAV3	vav guanine nucleotide exchange factor 3	17.6846	8.51675	0	4.9636
chr2	102649851	102650193	17.6716	8.43175	Intergenic	34598	IL1R2	interleukin 1 receptor type 2	17.6716	8.43175	0	3.55215
chr11	20875802	20876191	17.6578	8.3309	intron (NM_201551, intron 4 of 18)	184899	NELL1	neural EGFL like 1	17.6578	8.3309	0	3.62055
chr11	44776555	44777395	17.6546	13.2742	Intergenic	-9001	TSPAN18	tetraspanin 18	17.6546	13.2742	0	6.7151
chr1	37804207	37804657	17.5864	8.3309	Intergenic	135612	LINC01137	long intergenic non-protein coding RNA 1137	17.5864	8.3309	0	2.8999
chr10	122942756	122943140	17.5464	8.453	Intergenic	-332257	WDR11-AS1	WDR11 antisense RNA 1	17.5464	8.453	0	5.69285
chr15	77892195	77892523	17.5354	14.2937	Intergenic	32510	LINGO1	leucine rich repeat and Ig domain containing 1	17.5354	14.2937	0	8.23345
chr10	125310085	125310455	17.4936	8.3097	Intergenic	-115601	GPR26	G protein-coupled receptor 26	17.4936	8.3097	0	4.769
chr3	59646911	59647372	17.4936	8.3097	Intergenic	419712	FHIT	fragile histidine triad	17.4936	8.3097	0	2.96835
chr4	60530525	60530855	17.4936	8.3097	Intergenic	651399	LINC02429	long intergenic non-protein coding RNA 2429	17.4936	8.3097	0	3.8152
chrX	41593860	41594131	17.4936	8.3097	intron (NM_003688, intron 5 of 26)	10587	GPR82	G protein-coupled receptor 82	17.4936	8.3097	0	6.3644
chr11	109720741	109721051	17.4783	11.8832	Intergenic	-243191	ZC3H12C	zinc finger CCCH-type containing 12C	17.4783	11.8832	0	3.8537
chr4	161466672	161467138	17.4612	8.6813	Intergenic	1277907	RAPGEF2	Rap guanine nucleotide exchange factor 2	17.4612	8.6813	0	3.18215
chr2	67494575	67495024	17.4405	8.3522	intron (NR_110564, intron 2 of 4)	-52348	LINC01829	long intergenic non-protein coding RNA 1829	17.4405	8.3522	0	4.5744
chrX	7556367	7556927	17.4166	8.453	Intergenic	-253656	VCX	variable charge, X-linked	17.4166	8.453	0	3.26985
chr10	73083233	73083510	17.4092	14.5433	intron (NR_033414, intron 2 of 3)	4361	SLC29A3	solute carrier family 29 member 3	17.4092	14.5433	0	6.92895
chr16	71352314	71352736	17.4021	8.78755	Intergenic	-28907	CMTR2	cap methyltransferase 2	17.4021	8.78755	0	4.7198
chr1	119890640	119891157	17.3527	8.28845	Intergenic	-20501	HAO2	hydroxyacid oxidase 2	17.3527	8.28845	0	5.10905
chr3	29696483	29696905	17.3527	8.28845	intron (NM_001003793, intron 4 of 14)	278953	RBMS3-AS1	RBMS3 antisense RNA 1	17.3527	8.28845	0	2.96835
chr9	129858506	129858903	17.3527	8.28845	intron (NM_012098, intron 2 of 4)	26340	ANGPTL2	angiopoietin like 2	17.3527	8.28845	0	4.2429
chr1	200504774	200505053	17.3274	8.3097	Intergenic	83053	KIF14	kinesin family member 14	17.3274	8.3097	0	4.5252
chr6	64526991	64527396	17.3173	9.43	intron (NM_001292009, intron 36 of 43)	170762	PHF3	PHD finger protein 3	17.3173	9.43	0	3.07525
chr6	159723684	159724063	17.3029	8.14515	Intergenic	-80690	LINC02529	long intergenic non-protein coding RNA 2529	17.3029	8.14515	0	4.136
chr3	140804413	140804830	17.2907	10.3857	intron (NM_080862, intron 2 of 2)	34377	SPSB4	splA/ryanodine receptor domain and SOCS box containing 4	17.2907	10.3857	0	4.34985
chr7	106551850	106552206	17.2799	8.1239	Intergenic	46104	PIK3CG	phosphatidylinositol-4,5-bisphosphate 3-kinase catalytic subunit gamma	17.2799	8.1239	0	3.35755
chr7	135069994	135070366	17.2447	8.3097	intron (NM_001190849, intron 10 of 11)	124695	CNOT4	CCR4-NOT transcription complex subunit 4	17.2447	8.3097	0	3.63985
chr15	30829373	30829725	17.2353	8.2672	Intergenic	-35209	ULK4P1	ULK4 pseudogene 1	17.2353	8.2672	0	3.056
chr3	106176095	106176509	17.2353	8.2672	Intergenic	-588036	CBLB	Cbl proto-oncogene B	17.2353	8.2672	0	4.3306
chr3	84056105	84056695	17.2353	8.2672	Intergenic	862326	LINC00971	long intergenic non-protein coding RNA 971	17.2353	8.2672	0	3.8537
chr4	16848225	16848564	17.2353	8.2672	intron (NM_001130834, intron 1 of 8)	52038	LDB2	LIM domain binding 2	17.2353	8.2672	0	4.769
chr4	30069794	30070291	17.2353	8.2672	Intergenic	-651988	PCDH7	protocadherin 7	17.2353	8.2672	0	5.39135
chr11	96520034	96520406	17.1643	9.1592	Intergenic	278631	LOC105369443	uncharacterized LOC105369443	17.1643	9.1592	0	5.6052
chr3	61448878	61449297	17.142	8.24595	Intergenic	-98156	PTPRG	protein tyrosine phosphatase, receptor type G	17.142	8.24595	0	5.19675
chr6	49295669	49296052	17.142	8.24595	Intergenic	135181	MUT	methylmalonyl-CoA mutase	17.142	8.24595	0	4.63215
chr8	94416862	94417312	17.1339	8.2672	intron (NR_033858, intron 7 of 10)	-238008	C8orf87	chromosome 8 open reading frame 87	17.1339	8.2672	0	3.8537
chr11	110225790	110226200	17.0818	8.1026	non-coding (NR_135100, exon 1 of 4)	156	LOC105369486	uncharacterized LOC105369486	17.0818	8.1026	0	5.10905
chrX	109485066	109485416	17.0818	8.1026	intron (NM_001025580, intron 1 of 4)	-16953	SNORD96B	small nucleolar RNA, C/D box 96B	17.0818	8.1026	0	5.72275
chrX	32542524	32542896	17.0818	8.1026	intron (NM_004006, intron 17 of 78)	59159	MIR3915	microRNA 3915	17.0818	8.1026	0	3.99055
chr10	92477966	92478317	17.0736	8.2247	Intergenic	139530	HTR7	5-hydroxytryptamine receptor 7	17.0736	8.2247	0	4.6813
chr14	99021259	99021635	17.0736	8.2247	Intergenic	-156503	C14orf177	chromosome 14 open reading frame 177	17.0736	8.2247	0	3.7275
chr16	52587281	52587591	17.038	9.30795	intron (NR_033920, intron 3 of 3)	-5722	TOX3	TOX high mobility group box family member 3	17.038	9.30795	0	4.1167
chr4	2810613	2810986	17.0311	13.3963	intron (NM_001122681, intron 1 of 12)	-3147	SH3BP2	SH3 domain binding protein 2	17.0311	13.3963	0	8.8558
chr6	114517006	114517468	17.0308	8.20345	intron (NR_125845, intron 8 of 9)	-133196	HS3ST5	heparan sulfate-glucosamine 3-sulfotransferase 5	17.0308	8.20345	0	2.59835
chr5	131730370	131730797	17.0285	8.72385	3' UTR (NM_003060, exon 10 of 10)	-15882	-	-	17.0285	8.72385	0	5.10905
chr3	189010664	189011188	17.0276	8.161	intron (NM_198485, intron 4 of 5)	-52543	TPRG1-AS2	TPRG1 antisense RNA 2	17.0276	8.161	0	3.26985
chr10	92811615	92811985	17.0239	10.1362	intron (NR_047467, intron 3 of 3)	6235	LINC00502	long intergenic non-protein coding RNA 502	17.0239	10.1362	0	4.18515
chr2	78826068	78826481	17.015	8.1822	Intergenic	53617	LOC105374820	uncharacterized LOC105374820	17.015	8.1822	0	4.2921
chr7	32101815	32102132	17.0143	8.1026	intron (NM_005020, intron 2 of 17)	8501	PDE1C	phosphodiesterase 1C	17.0143	8.1026	0	4.769
chr5	145774744	145775091	16.9684	8.24595	Intergenic	-51956	TCERG1	transcription elongation regulator 1	16.9684	8.24595	0	4.0098
chr1	205882681	205883160	16.9417	8.55925	3' UTR (NM_052934, exon 21 of 21)	29668	SLC26A9	solute carrier family 26 member 9	16.9417	8.55925	0	4.3306
chr15	99143191	99144007	16.9209	8.24595	Intergenic	-48169	IGF1R	insulin like growth factor 1 receptor	16.9209	8.24595	0	7.53205
chr1	44261727	44262154	16.9072	8.08135	intron (NM_001270459, intron 3 of 11)	-42354	MIR6079	microRNA 6079	16.9072	8.08135	0	3.25065
chr2	135549742	135550014	16.9072	8.08135	Intergenic	-46308	ACMSD	aminocarboxymuconate semialdehyde decarboxylase	16.9072	8.08135	0	3.8537
chr2	197471833	197472195	16.9072	8.08135	Intergenic	-14679	HECW2	HECT, C2 and WW domain containing E3 ubiquitin protein ligase 2	16.9072	8.08135	0	3.35755
chr11	92243809	92244211	16.8655	9.18045	intron (NM_001008781, intron 1 of 24)	158748	FAT3	FAT atypical cadherin 3	16.8655	9.18045	0	3.6591
chr7	14878950	14879296	16.8491	12.2335	intron (NM_145695, intron 1 of 23)	1952	DGKB	diacylglycerol kinase beta	16.8491	12.2335	0	5.37205
chr21	21887686	21888071	16.8358	8.08135	Intergenic	287548	LINC00320	long intergenic non-protein coding RNA 320	16.8358	8.08135	0	2.98755
chr18	44939543	44940134	16.8306	8.28845	Intergenic	32971	MIR4527	microRNA 4527	16.8306	8.28845	0	3.74675
chr18	4256829	4257147	16.8288	8.47425	intron (NM_004746, intron 1 of 12)	-7614	DLGAP1-AS5	DLGAP1 antisense RNA 5	16.8288	8.47425	0	4.91445
chr9	103064436	103065294	16.8216	11.0707	TTS (NM_001318381)	49988	TEX10	testis expressed 10	16.8216	11.0707	0	2.7737
chrY	21980110	21980730	16.82	8.20345	Intergenic	-73595	KDM5D	lysine demethylase 5D	16.82	8.20345	0	2.2091
chr16	56081198	56081849	16.7949	8.3097	Intergenic	-91580	CES5A	carboxylesterase 5A	16.7949	8.3097	0	2.98755
chr12	55427947	55428374	16.769	8.72385	Intergenic	14431	NEUROD4	neuronal differentiation 4	16.769	8.72385	0	4.7198
chr10	14346086	14346453	16.7672	8.28845	intron (NR_134578, intron 2 of 3)	26614	FRMD4A	FERM domain containing 4A	16.7672	8.28845	0	4.4375
chr3	36361043	36361488	16.7562	8.06015	Intergenic	-60714	STAC	SH3 and cysteine rich domain	16.7562	8.06015	0	3.7275
chr6	2397161	2397512	16.7562	8.06015	intron (NR_046229, intron 4 of 6)	151349	GMDS-DT	GMDS divergent transcript	16.7562	8.06015	0	4.82675
chrY	9656291	9656709	16.7562	8.06015	Intergenic	17738	TTTY22	testis-specific transcript, Y-linked 22 (non-protein coding)	16.7562	8.06015	0	4.769
chr18	7681249	7681635	16.7506	8.1026	intron (NM_001105244, intron 1 of 32)	114128	PTPRM	protein tyrosine phosphatase, receptor type M	16.7506	8.1026	0	2.2091
chr11	91974108	91974482	16.748	11.5273	Intergenic	-110967	FAT3	FAT atypical cadherin 3	16.748	11.5273	0	6.112
chr3	31239079	31239576	16.7405	8.93085	Intergenic	-36048	MIR466	microRNA 466	16.7405	8.93085	0	3.6591
chr12	100628488	100628841	16.7266	7.8956	intron (NR_135073, intron 9 of 10)	32193	DEPDC4	DEP domain containing 4	16.7266	7.8956	0	4.769
chr13	46292169	46292555	16.7266	7.8956	Intergenic	15758	SPERT	spermatid associated	16.7266	7.8956	0	5.24585
chr8	73517348	73517751	16.7266	7.8956	intron (NM_004770, intron 2 of 2)	67923	KCNB2	potassium voltage-gated channel subfamily B member 2	16.7266	7.8956	0	4.0483
chr8	93721778	93722157	16.7266	7.8956	Intergenic	-54245	LOC102724710	uncharacterized LOC102724710	16.7266	7.8956	0	2.98755
chr3	31964492	31964911	16.6292	8.0389	intron (NM_017784, intron 1 of 11)	-58565	ZNF860	zinc finger protein 860	16.6292	8.0389	0	3.74675
chr3	84732787	84733176	16.6292	8.0389	intron (NR_033860, intron 15 of 20)	185745	LINC00971	long intergenic non-protein coding RNA 971	16.6292	8.0389	0	3.8537
chr5	56024586	56024977	16.6292	8.0389	Intergenic	-86119	MAP3K1	mitogen-activated protein kinase kinase kinase 1	16.6292	8.0389	0	2.88065
chr7	94132429	94132770	16.6292	8.0389	Intergenic	-6571	CASD1	CAS1 domain containing 1	16.6292	8.0389	0	3.6591
chr16	49487741	49488159	16.6289	9.45125	Intergenic	64546	ADAM3B	ADAM metallopeptidase domain 3B (pseudogene)	16.6289	9.45125	0	2.96835
chr1	54647339	54647769	16.6179	9.10085	intron (NM_001031672, intron 6 of 7)	18192	CYB5RL	cytochrome b5 reductase like	16.6179	9.10085	0	4.2921
chr9	110014283	110014784	16.6175	8.08135	Intergenic	-30984	RAD23B	RAD23 homolog B, nucleotide excision repair protein	16.6175	8.08135	0	3.26985
chr7	11752570	11752965	16.6129	8.0389	intron (NM_015204, intron 1 of 26)	119057	THSD7A	thrombospondin type 1 domain containing 7A	16.6129	8.0389	0	4.4183
chr11	94572748	94573321	16.6099	8.99465	intron (NM_001301007, intron 5 of 11)	71526	AMOTL1	angiomotin like 1	16.6099	8.99465	0	2.6668
chr9	110473523	110474168	16.5376	8.0389	Intergenic	-221844	KLF4	Kruppel like factor 4	16.5376	8.0389	0	3.18215
chr19	857085	857331	16.5329	11.6548	TTS (NM_001972)	-2451	CFD	complement factor D	16.5329	11.6548	0	10.141
chr3	158765158	158765584	16.5296	10.1362	Intergenic	-21670	IQCJ	IQ motif containing J	16.5296	10.1362	0	4.82675
chr6	37341913	37342304	16.5267	8.0176	intron (NM_003958, intron 4 of 7)	20360	RNF8	ring finger protein 8	16.5267	8.0176	0	3.6591
chr9	18767657	18768186	16.5267	8.0176	intron (NM_001040272, intron 16 of 28)	194617	MIR3152	microRNA 3152	16.5267	8.0176	0	3.83445
chrX	29268470	29269218	16.5267	8.0176	intron (NM_014271, intron 2 of 10)	-323551	MIR4666B	microRNA 4666b	16.5267	8.0176	0	4.4183
chr10	109865850	109866256	16.5169	7.8743	Intergenic	-37002	LINC01435	long intergenic non-protein coding RNA 1435	16.5169	7.8743	0	3.18215
chr12	63478952	63479421	16.5096	8.0176	Intergenic	67404	AVPR1A	arginine vasopressin receptor 1A	16.5096	8.0176	0	3.5329
chr18	71943755	71944248	16.4754	8.64425	intron (NM_148923, intron 1 of 4)	15250	CYB5A	cytochrome b5 type A	16.4754	8.64425	0	3.46445
chr2	112327627	112328247	16.4495	7.9964	Intergenic	-75199	MIR4435-2HG	MIR4435-2 host gene	16.4495	7.9964	0	2.88065
chr4	168349358	168349763	16.4495	7.9964	Intergenic	-193819	SPOCK3	SPARC (osteonectin), cwcv and kazal like domains proteoglycan 3	16.4495	7.9964	0	4.1552
chr10	45146078	45146396	16.4005	8.83005	Intergenic	-260527	TMEM72	transmembrane protein 72	16.4005	8.83005	0	3.9606
chr15	33534329	33534682	16.3983	7.97515	intron (NR_046005, intron 6 of 8)	5251	TMCO5B	transmembrane and coiled-coil domains 5B (pseudogene)	16.3983	7.97515	0	3.8152
chr16	59544075	59544420	16.3983	7.97515	Intergenic	244848	APOOP5	apolipoprotein O pseudogene 5	16.3983	7.97515	0	3.056
chr17	68362444	68362889	16.379	7.93265	Intergenic	196990	KCNJ2	potassium voltage-gated channel subfamily J member 2	16.379	7.93265	0	3.07525
chr8	62884917	62885263	16.379	7.93265	Intergenic	257743	MIR4470	microRNA 4470	16.379	7.93265	0	3.35755
chr11	71900468	71900834	16.3743	7.9539	promoter-TSS (NM_016724)	49	FOLR1	folate receptor 1	16.3743	7.9539	0	3.74675
chr8	28025508	28026000	16.367	13.938	intron (NM_018091, intron 14 of 14)	75170	ELP3	elongator acetyltransferase complex subunit 3	16.367	13.938	0	10.2373
chr9	112224842	112225318	16.3408	8.06015	intron (NM_001145368, intron 2 of 24)	-11416	PTPN3	protein tyrosine phosphatase, non-receptor type 3	16.3408	8.06015	0	5.0021
chr16	68918663	68919089	16.3313	7.85305	intron (NM_024562, intron 7 of 17)	41367	TANGO6	transport and golgi organization 6 homolog	16.3313	7.85305	0	3.07525
chr2	125195421	125195849	16.3313	7.85305	intron (NM_130773, intron 5 of 23)	412771	CNTNAP5	contactin associated protein like 5	16.3313	7.85305	0	4.91445
chr3	26014512	26014807	16.3313	7.85305	Intergenic	-99473	LINC00692	long intergenic non-protein coding RNA 692	16.3313	7.85305	0	3.6591
chr3	98062796	98063109	16.3313	7.85305	Intergenic	-9746	OR5K4	olfactory receptor family 5 subfamily K member 4	16.3313	7.85305	0	4.1552
chr2	128471708	128472117	16.3203	8.7451	intron (NM_018383, intron 17 of 21)	13315	SFT2D3	SFT2 domain containing 3	16.3203	8.7451	0	3.83445
chr3	115598330	115598680	16.3191	10.0938	intron (NM_002338, intron 3 of 6)	256354	GAP43	growth associated protein 43	16.3191	10.0938	0	5.1582
chr1	90900026	90900399	16.2784	8.49555	Intergenic	282582	BARHL2	BarH like homeobox 2	16.2784	8.49555	0	4.6129
chr2	121843396	121843679	16.2783	10.407	Intergenic	199241	TFCP2L1	transcription factor CP2 like 1	16.2783	10.407	0	5.0021
chr7	15640668	15641167	16.2182	8.06015	Intergenic	-39277	AGMO	alkylglycerol monooxygenase	16.2182	8.06015	0	2.94905
chr11	116405153	116405488	16.217	12.2548	Intergenic	-104819	LOC101929011	uncharacterized LOC101929011	16.217	12.2548	0	5.08975
chr14	70182839	70183155	16.2159	18.6105	Intergenic	-50807	SRSF5	serine and arginine rich splicing factor 5	16.2159	18.6105	0	13.4986
chr13	105681603	105681923	16.2048	7.4814	Intergenic	-436453	DAOA	D-amino acid oxidase activator	16.2048	7.4814	0	4.4867
chr16	23404308	23404786	16.1928	8.0389	intron (NM_153603, intron 15 of 16)	59965	COG7	component of oligomeric golgi complex 7	16.1928	8.0389	0	5.30365
chr10	79093419	79093763	16.1902	8.24595	intron (NM_001322838, intron 1 of 29)	16928	KCNMA1	potassium calcium-activated channel subfamily M alpha 1	16.1902	8.24595	0	3.6591
chr11	36784864	36785132	16.1857	7.66725	Intergenic	-165169	RAG2	recombination activating 2	16.1857	7.66725	0	2.8614
chr1	83712526	83712780	16.1857	7.66725	Intergenic	-260762	LINC01361	long intergenic non-protein coding RNA 1361	16.1857	7.66725	0	5.1582
chr10	57597056	57597421	16.1697	7.8318	Intergenic	238488	MTRNR2L5	MT-RNR2 like 5	16.1697	7.8318	0	3.74675
chr20	39245149	39245542	16.1697	7.8318	Intergenic	72535	MAFB	MAF bZIP transcription factor B	16.1697	7.8318	0	3.26985
chr2	130980117	130980459	16.1697	7.8318	Intergenic	-24254	TUBA3E	tubulin alpha 3e	16.1697	7.8318	0	4.136
chr2	42018703	42019030	16.1697	7.8318	Intergenic	-85829	LINC01913	long intergenic non-protein coding RNA 1913	16.1697	7.8318	0	3.6591
chr5	175433030	175433332	16.1697	7.8318	Intergenic	-37863	THOC3	THO complex 3	16.1697	7.8318	0	5.49825
chr8	109879824	109880201	16.1697	7.8318	Intergenic	-80168	TMEM74	transmembrane protein 74	16.1697	7.8318	0	3.8152
chr1	157945441	157945813	16.1614	8.7663	Intergenic	-17436	KIRREL1	kirre like nephrin family adhesion molecule 1	16.1614	8.7663	0	4.6129
chr6	99296862	99297188	16.1585	17.9256	Intergenic	14445	POU3F2	POU class 3 homeobox 2	16.1585	17.9256	0	10.7441
chr6	36286984	36287447	16.1299	9.30795	exon (NM_001010903, exon 11 of 12)	17447	C6orf222	chromosome 6 open reading frame 222	16.1299	9.30795	0	4.4183
chr18	29405659	29406047	16.121	8.0389	Intergenic	-65010	SLC25A52	solute carrier family 25 member 52	16.121	8.0389	0	4.91445
chr8	61762039	61762429	16.1035	17.2777	intron (NM_017780, intron 25 of 37)	108416	CHD7	chromodomain helicase DNA binding protein 7	16.1035	17.2777	0	8.94345
chr15	61227150	61227685	16.0974	9.45125	intron (NM_134261, intron 1 of 10)	253649	RORA-AS2	RORA antisense RNA 2	16.0974	9.45125	0	3.18215
chr10	65689658	65689989	16.0327	7.8106	Intergenic	-407988	JMJD1C	jumonji domain containing 1C	16.0327	7.8106	0	5.10905
chr11	132674157	132674477	16.0327	7.8106	intron (NM_001319104, intron 1 of 6)	139215	OPCML	opioid binding protein/cell adhesion molecule like	16.0327	7.8106	0	3.25065
chr11	34415563	34415970	16.0327	7.8106	Intergenic	-36211	ABTB2	ankyrin repeat and BTB domain containing 2	16.0327	7.8106	0	3.8152
chr18	436033	436367	16.0327	7.8106	intron (NM_130386, intron 2 of 9)	64529	COLEC12	collectin subfamily member 12	16.0327	7.8106	0	3.25065
chr18	59072940	59073406	16.0327	7.8106	intron (NM_031891, intron 1 of 11)	72358	CDH20	cadherin 20	16.0327	7.8106	0	1.25535
chr1	68757269	68757592	16.0268	11.9681	Intergenic	-59146	WLS	wntless Wnt ligand secretion mediator	16.0268	11.9681	0	8.272
chr12	2364403	2364867	16.022	8.6813	intron (NM_001129830, intron 3 of 47)	-14307	CACNA1C-IT3	CACNA1C intronic transcript 3	16.022	8.6813	0	4.82675
chr17	71866594	71867018	15.9903	11.5061	Intergenic	-42130	LINC00469	long intergenic non-protein coding RNA 469	15.9903	11.5061	0	3.9606
chr4	166553150	166553450	15.9753	7.8106	Intergenic	-52491	LINC01179	long intergenic non-protein coding RNA 1179	15.9753	7.8106	0	2.98755
chr5	146086352	146086841	15.9482	7.646	intron (NM_001271899, intron 2 of 9)	171752	PPP2R2B	protein phosphatase 2 regulatory subunit Bbeta	15.9482	7.646	0	3.16295
chr8	38388271	38388613	15.9378	16.9485	Intergenic	-2262	C8orf86	chromosome 8 open reading frame 86	15.9378	16.9485	0	8.83655
chr8	6451997	6452279	15.9294	9.0584	intron (NM_024596, intron 12 of 13)	27603	MIR8055	microRNA 8055	15.9294	9.0584	0	3.8537
chr2	184462023	184462451	15.9206	7.7893	Intergenic	473154	NUP35	nucleoporin 35	15.9206	7.7893	0	3.26985
chr5	23014372	23014733	15.9206	7.7893	Intergenic	-160821	CDH12	cadherin 12	15.9206	7.7893	0	4.0676
chr7	120257210	120257678	15.9206	7.7893	intron (NM_012281, intron 1 of 5)	240733	TSPAN12	tetraspanin 12	15.9206	7.7893	0	2.88065
chr9	31983936	31984375	15.9206	7.7893	Intergenic	-400446	ACO1	aconitase 1	15.9206	7.7893	0	3.42595
chrX	110716540	110716896	15.9206	7.7893	Intergenic	-38172	-	-	15.9206	7.7893	0	2.1215
chr16	47808577	47808911	15.9183	7.4602	Intergenic	-83748	LINC02133	long intergenic non-protein coding RNA 2133	15.9183	7.4602	0	3.46445
chr2	173647818	173648249	15.9183	7.4602	intron (NM_007023, intron 1 of 30)	-38282	RAPGEF4	Rap guanine nucleotide exchange factor 4	15.9183	7.4602	0	4.8759
chr2	18747549	18748012	15.9183	7.4602	intron (NM_033253, intron 8 of 8)	-5821	RDH14	retinol dehydrogenase 14	15.9183	7.4602	0	1.92685
chr1	115999266	115999769	15.9122	8.5805	Intergenic	-118660	NGF	nerve growth factor	15.9122	8.5805	0	5.21595
chr2	180351824	180352467	15.9089	7.7893	intron (NM_001113398, intron 3 of 7)	75170	ZNF385B	zinc finger protein 385B	15.9089	7.7893	0	3.9414
chr21	23065771	23066322	15.9043	7.7893	Intergenic	43593	LINC00317	long intergenic non-protein coding RNA 317	15.9043	7.7893	0	2.79295
chr11	114320678	114320966	15.901	7.4602	3' UTR (NM_015523, exon 7 of 7)	10714	REXO2	RNA exonuclease 2	15.901	7.4602	0	4.91445
chr3	61219418	61220021	15.8875	8.0176	intron (NM_002012, intron 1 of 9)	17416	FHIT	fragile histidine triad	15.8875	8.0176	0	3.26985
chr12	48554672	48554979	15.8822	16.306	Intergenic	-3447	ASB8	ankyrin repeat and SOCS box containing 8	15.8822	16.306	0	7.8635
chr1	157945007	157945337	15.8731	8.5805	Intergenic	-17891	KIRREL1	kirre like nephrin family adhesion molecule 1	15.8731	8.5805	0	3.8537
chr20	20218050	20218310	15.8522	13.5876	intron (NM_015585, intron 18 of 26)	-130585	INSM1	INSM transcriptional repressor 1	15.8522	13.5876	0	9.878
chr11	78121911	78122255	15.8342	7.76805	intron (NM_080491, intron 1 of 9)	6785	GAB2	GRB2 associated binding protein 2	15.8342	7.76805	0	3.9414
chr12	108775929	108776254	15.8342	7.76805	Intergenic	-42997	CMKLR1	chemerin chemokine-like receptor 1	15.8342	7.76805	0	4.3306
chr13	69410037	69410602	15.8342	7.76805	Intergenic	49138	LINC00550	long intergenic non-protein coding RNA 550	15.8342	7.76805	0	2.98755
chr6	134432255	134432539	15.8342	7.76805	Intergenic	6421	HMGA1P7	high mobility group AT-hook 1 pseudogene 7	15.8342	7.76805	0	4.4375
chr6	35819621	35820081	15.8342	7.76805	intron (NM_003137, intron 13 of 15)	46780	LHFPL5	LHFPL tetraspan subfamily member 5	15.8342	7.76805	0	5.9067
chr6	50273745	50274122	15.8342	7.76805	Intergenic	-257569	DEFB112	defensin beta 112	15.8342	7.76805	0	3.35755
chr14	34796084	34796430	15.8132	10.5132	Intergenic	135211	SPTSSA	serine palmitoyltransferase small subunit A	15.8132	10.5132	0	4.0098
chr4	125857631	125857995	15.7944	8.06015	Intergenic	-223926	ANKRD50	ankyrin repeat domain 50	15.7944	8.06015	0	4.8075
chr13	65664291	65664816	15.7741	7.74685	Intergenic	-775626	LINC01052	long intergenic non-protein coding RNA 1052	15.7741	7.74685	0	4.3306
chr5	166222729	166223496	15.7741	7.74685	Intergenic	130263	LINC01947	long intergenic non-protein coding RNA 1947	15.7741	7.74685	0	4.136
chr14	83466139	83466510	15.7664	7.62475	Intergenic	-1376919	LINC01467	long intergenic non-protein coding RNA 1467	15.7664	7.62475	0	2.94905
chr15	54167385	54167705	15.7664	7.62475	Intergenic	-102832	UNC13C	unc-13 homolog C	15.7664	7.62475	0	5.0021
chr2	175425930	175426352	15.7664	7.62475	3' UTR (NM_003387, exon 8 of 8)	-3341	RNU6-2	RNA, U6 small nuclear 2	15.7664	7.62475	0	4.2429
chr3	114387005	114387315	15.7664	7.62475	intron (NR_121662, intron 3 of 6)	-43368	ZBTB20	zinc finger and BTB domain containing 20	15.7664	7.62475	0	4.2921
chr3	152617091	152617457	15.7664	7.62475	Intergenic	64792	P2RY1	purinergic receptor P2Y1	15.7664	7.62475	0	3.46445
chr4	142236715	142237153	15.7664	7.62475	Intergenic	16837	LINC02432	long intergenic non-protein coding RNA 2432	15.7664	7.62475	0	3.6591
chr6	913160	913472	15.7664	7.62475	Intergenic	44818	LOC101927691	uncharacterized LOC101927691	15.7664	7.62475	0	4.769
chr13	68092982	68093344	15.7417	7.7256	Intergenic	146644	LINC00364	long intergenic non-protein coding RNA 364	15.7417	7.7256	0	3.14365
chr14	26547757	26548204	15.7417	7.7256	Intergenic	518980	NOVA1	NOVA alternative splicing regulator 1	15.7417	7.7256	0	3.6591
chr1	27545255	27545589	15.7417	7.7256	Intergenic	-15585	WDTC1	WD and tetratricopeptide repeats 1	15.7417	7.7256	0	4.4183
chr13	98391058	98391544	15.7382	7.70435	Intergenic	-214628	IPO5	importin 5	15.7382	7.70435	0	3.9414
chr2	152949978	152950318	15.7336	9.8654	intron (NM_001145798, intron 2 of 12)	5255	CACNB4	calcium voltage-gated channel auxiliary subunit beta 4	15.7336	9.8654	0	4.4375
chr1	194938033	194938539	15.732	8.2247	Intergenic	1613325	MIR4735	microRNA 4735	15.732	8.2247	0	4.0098
chr2	18360063	18360344	15.7213	7.2531	Intergenic	300279	KCNS3	potassium voltage-gated channel modifier subfamily S member 3	15.7213	7.2531	0	4.4183
chr17	31528364	31528743	15.719	7.7893	intron (NM_001094, intron 1 of 9)	91453	ASIC2	acid sensing ion channel subunit 2	15.719	7.7893	0	4.0098
chr8	125187298	125187711	15.689	8.49555	Intergenic	-3741	FER1L6-AS2	FER1L6 antisense RNA 2	15.689	8.49555	0	5.19675
chr2	43976725	43977105	15.6627	7.85305	intron (NM_172069, intron 24 of 29)	-24263	DYNC2LI1	dynein cytoplasmic 2 light intermediate chain 1	15.6627	7.85305	0	3.8537
chr18	47254979	47255263	15.66	10.699	Intergenic	85130	ACAA2	acetyl-CoA acyltransferase 2	15.66	10.699	0	5.45975
chr2	92315344	92315544	15.6586	26.7981	Intergenic	186285	ACTR3BP2	ACTR3B pseudogene 2	15.6586	26.7981	0	26.4327
chr10	78823540	78823857	15.6577	7.43895	intron (NM_001322832, intron 14 of 27)	-76891	KCNMA1-AS2	KCNMA1 antisense RNA 2	15.6577	7.43895	0	2.8999
chr4	31976241	31976536	15.6577	7.43895	Intergenic	-22613	LINC02506	long intergenic non-protein coding RNA 2506	15.6577	7.43895	0	2.59835
chr4	154217528	154217905	15.6528	7.62475	intron (NM_001130067, intron 6 of 11)	12247	ANXA2P1	annexin A2 pseudogene 1	15.6528	7.62475	0	4.02905
chr9	14304337	14304616	15.6478	19.0087	intron (NM_001190737, intron 2 of 10)	9569	NFIB	nuclear factor I B	15.6478	19.0087	0	8.8173
chr6	108989240	108989618	15.6435	7.97515	intron (NM_001455, intron 2 of 2)	-83428	LINC00222	long intergenic non-protein coding RNA 222	15.6435	7.97515	0	3.90285
chr20	24292976	24293299	15.6413	7.43895	Intergenic	112734	LINC01721	long intergenic non-protein coding RNA 1721	15.6413	7.43895	0	2.96835
chr3	132036123	132036443	15.6072	7.85305	promoter-TSS (NM_001099)	72	ACPP	acid phosphatase, prostate	15.6072	7.85305	0	3.9221
chr15	100446545	100446813	15.6033	7.9964	Intergenic	99451	LOC400464	ubiquitin conjugating enzyme E2 Q2 pseudogene	15.6033	7.9964	0	3.07525
chr18	61696389	61696747	15.598	8.2672	Intergenic	59305	SERPINB8	serpin family B member 8	15.598	8.2672	0	2.3161
chr10	109635818	109636115	15.5938	7.6035	intron (NR_125760, intron 4 of 4)	193085	LINC01435	long intergenic non-protein coding RNA 1435	15.5938	7.6035	0	4.2429
chr14	82169173	82169745	15.5938	7.6035	Intergenic	-80054	LINC01467	long intergenic non-protein coding RNA 1467	15.5938	7.6035	0	6.4713
chr18	61630901	61631276	15.5938	7.6035	Intergenic	-6175	SERPINB8	serpin family B member 8	15.5938	7.6035	0	3.74675
chr6	23340458	23340909	15.5938	7.6035	Intergenic	-622530	LOC105374972	uncharacterized LOC105374972	15.5938	7.6035	0	4.9636
chr13	113013433	113013870	15.5827	7.8106	Intergenic	-17000	SPACA7	sperm acrosome associated 7	15.5827	7.8106	0	4.0483
chr2	173138700	173139037	15.5802	7.6035	Intergenic	-153214	ITGA6	integrin subunit alpha 6	15.5802	7.6035	0	4.91445
chr6	79399843	79400201	15.5703	7.70435	Intergenic	-177239	IRAK1BP1	interleukin 1 receptor associated kinase 1 binding protein 1	15.5703	7.70435	0	3.8537
chr2	153496675	153497264	15.5654	9.3875	intron (NM_052905, intron 24 of 25)	77006	PRPF40A	pre-mRNA processing factor 40 homolog A	15.5654	9.3875	0	2.81225
chr2	196431014	196431333	15.5554	7.62475	Intergenic	-90359	SLC39A10	solute carrier family 39 member 10	15.5554	7.62475	0	2.96835
chr1	183549561	183549921	15.5446	7.85305	intron (NM_001127651, intron 3 of 15)	9998	NCF2	neutrophil cytosolic factor 2	15.5446	7.85305	0	5.05125
chr2	221072539	221072828	15.5406	8.28845	Intergenic	-301397	MIR4268	microRNA 4268	15.5406	8.28845	0	3.44525
chr20	32886143	32886411	15.5274	18.3238	intron (NM_001161766, intron 1 of 9)	4535	AHCY	adenosylhomocysteinase	15.5274	18.3238	0	13.567
chr14	105493428	105493828	15.5204	8.2672	Intergenic	-6203	CDCA4	cell division cycle associated 4	15.5204	8.2672	0	4.136
chr9	137462071	137462408	15.5108	9.6371	Intergenic	-71412	COL5A1	collagen type V alpha 1 chain	15.5108	9.6371	0	5.10905
chr11	34659018	34659352	15.507	9.10085	intron (NM_001206616, intron 1 of 8)	5174	EHF	ETS homologous factor	15.507	9.10085	0	5.08975
chr5	147129744	147130086	15.4909	8.7663	intron (NM_001270941, intron 1 of 21)	32496	JAKMIP2	janus kinase and microtubule interacting protein 2	15.4909	8.7663	0	3.07525
chr3	150229000	150229557	15.4879	9.9291	Intergenic	35150	SERP1	stress associated endoplasmic reticulum protein 1	15.4879	9.9291	0	5.30365
chr20	25096511	25097083	15.4628	8.0389	Intergenic	31832	LOC284798	uncharacterized LOC284798	15.4628	8.0389	0	4.5252
chr6	35019245	35019557	15.4602	17.4476	intron (NM_015245, intron 11 of 23)	89786	TCP11	t-complex 11	15.4602	17.4476	0	9.46955
chr11	100789748	100790136	15.4463	7.58225	intron (NM_152432, intron 5 of 23)	-72869	ARHGAP42	Rho GTPase activating protein 42	15.4463	7.58225	0	3.8537
chr13	74637077	74637442	15.4463	7.58225	intron (NM_007249, intron 1 of 7)	70807	KLF12	Kruppel like factor 12	15.4463	7.58225	0	3.48375
chr2	192846501	192846816	15.4463	7.58225	intron (NM_016192, intron 7 of 9)	-134652	CAVIN2	caveolae associated protein 2	15.4463	7.58225	0	3.5329
chr7	17587925	17588286	15.4463	7.58225	intron (NR_110013, intron 1 of 3)	10428	LOC101927630	uncharacterized LOC101927630	15.4463	7.58225	0	4.0098
chr9	122899752	122900157	15.4463	7.58225	Intergenic	107374	MIR147A	microRNA 147a	15.4463	7.58225	0	2.98755
chrX	37463208	37463536	15.4463	7.58225	intron (NM_198511, intron 1 of 5)	32550	LANCL3	LanC like 3	15.4463	7.58225	0	3.3768
chr17	71656504	71656910	15.4432	8.9734	Intergenic	-16480	SDK2	sidekick cell adhesion molecule 2	15.4432	8.9734	0	4.4375
chr1	200626150	200626533	15.4336	7.58225	intron (NM_001031725, intron 4 of 7)	9538	DDX59	DEAD-box helicase 59	15.4336	7.58225	0	3.26985
chr5	173702968	173703339	15.4336	7.58225	Intergenic	-60204	LINC01411	long intergenic non-protein coding RNA 1411	15.4336	7.58225	0	3.16295
chr7	50108699	50109282	15.4243	8.06015	intron (NM_007009, intron 3 of 7)	23870	ZPBP	zona pellucida binding protein	15.4243	8.06015	0	4.9636
chr11	106854112	106854385	15.4227	7.41765	intron (NM_001256424, intron 2 of 8)	34923	GUCY1A2	guanylate cyclase 1 soluble subunit alpha 2	15.4227	7.41765	0	2.8614
chr2	13610498	13611035	15.4227	7.41765	Intergenic	-463628	LOC100506474	uncharacterized LOC100506474	15.4227	7.41765	0	2.96835
chr5	113445502	113445874	15.4227	7.41765	Intergenic	-252328	KCNN2	potassium calcium-activated channel subfamily N member 2	15.4227	7.41765	0	3.90285
chr7	120977482	120977760	15.4227	7.41765	intron (NM_057168, intron 3 of 3)	8531	WNT16	Wnt family member 16	15.4227	7.41765	0	4.9636
chr7	95174227	95174599	15.4227	7.41765	Intergenic	51512	PDK4	pyruvate dehydrogenase kinase 4	15.4227	7.41765	0	4.7198
chr5	180815435	180815725	15.419	7.23185	Intergenic	21292	OR4F3	olfactory receptor family 4 subfamily F member 3	15.419	7.23185	0	3.55215
chr7	70037043	70037328	15.4106	26.0282	intron (NM_015570, intron 5 of 18)	-560338	GALNT17	polypeptide N-acetylgalactosaminyltransferase 17	15.4106	26.0282	0	19.4352
chr8	116788099	116788408	15.3993	9.2017	Intergenic	-106998	TRPS1	transcriptional repressor GATA binding 1	15.3993	9.2017	0	5.97515
chr4	3985346	3985770	15.3947	12.9398	Intergenic	-28403	FAM86EP	family with sequence similarity 86, member A pseudogene	15.3947	12.9398	0	7.79505
chr5	153040531	153040821	15.3895	8.3309	intron (NM_001114183, intron 5 of 15)	168944	GRIA1	glutamate ionotropic receptor AMPA type subunit 1	15.3895	8.3309	0	4.4568
chr4	10669281	10670072	15.3894	7.8318	intron (NM_052964, intron 1 of 18)	16710	CLNK	cytokine dependent hematopoietic cell linker	15.3894	7.8318	0	4.136
chr3	113377853	113378448	15.3584	7.74685	exon (NM_001009899, exon 7 of 7)	37343	USF3	upstream transcription factor family member 3	15.3584	7.74685	0	3.9414
chr5	55982734	55983520	15.3448	7.58225	Intergenic	-81068	C5orf67	chromosome 5 open reading frame 67	15.3448	7.58225	0	4.91445
chr10	76315879	76316351	15.3241	7.561	intron (NM_006721, intron 7 of 10)	-27033	LOC102723439	uncharacterized LOC102723439	15.3241	7.561	0	3.90285
chr11	128377176	128377503	15.3241	7.561	intron (NM_001143820, intron 3 of 9)	14866	ETS1	ETS proto-oncogene 1, transcription factor	15.3241	7.561	0	3.9414
chr12	28462854	28463180	15.3241	7.561	intron (NM_018318, intron 6 of 12)	119657	CCDC91	coiled-coil domain containing 91	15.3241	7.561	0	3.7275
chr14	71768360	71768724	15.3241	7.561	Intergenic	-96512	SNORD56B	small nucleolar RNA, C/D box 56B	15.3241	7.561	0	3.16295
chr2	212399327	212399769	15.3241	7.561	intron (NM_005235, intron 20 of 27)	891536	MIR548F2	microRNA 548f-2	15.3241	7.561	0	3.55215
chr2	40048880	40049361	15.3241	7.561	Intergenic	-42704	THUMPD2	THUMP domain containing 2	15.3241	7.561	0	2.8614
chr3	163382406	163382820	15.3241	7.561	Intergenic	-361524	LINC01192	long intergenic non-protein coding RNA 1192	15.3241	7.561	0	4.5252
chr5	122680542	122680928	15.3241	7.561	3' UTR (NM_001166226, exon 20 of 20)	78551	CEP120	centrosomal protein 120	15.3241	7.561	0	5.24585
chr6	120558420	120558748	15.3241	7.561	Intergenic	222259	MIR3144	microRNA 3144	15.3241	7.561	0	3.9606
chr8	112872765	112873433	15.3241	7.561	Intergenic	-624667	LINC01609	long intergenic non-protein coding RNA 1609	15.3241	7.561	0	2.59835
chrX	70774963	70775326	15.3241	7.561	exon (NM_181672, exon 7 of 22)	22232	OGT	O-linked N-acetylglucosamine (GlcNAc) transferase	15.3241	7.561	0	5.58595
chr18	44143312	44143732	15.3196	7.6035	intron (NM_144612, intron 17 of 39)	-4252	LOXHD1	lipoxygenase homology domains 1	15.3196	7.6035	0	4.0975
chr11	64240560	64241015	15.3117	8.0176	Intergenic	24258	LOC100996455	uncharacterized LOC100996455	15.3117	8.0176	0	4.3113
chr8	27338137	27338418	15.3064	7.43895	Intergenic	-1464	CHRNA2	cholinergic receptor nicotinic alpha 2 subunit	15.3064	7.43895	0	3.7275
chr5	61627736	61628087	15.2458	7.41765	intron (NM_001243952, intron 2 of 20)	25922	KIF2A	kinesin family member 2A	15.2458	7.41765	0	3.8537
chr10	35902761	35903118	15.2312	8.51675	Intergenic	8601	GJD4	gap junction protein delta 4	15.2312	8.51675	0	3.9414
chr3	66872687	66873056	15.2295	8.51675	Intergenic	-84111	LOC105377143	uncharacterized LOC105377143	15.2295	8.51675	0	3.6591
chr13	58126600	58126911	15.2281	7.53975	Intergenic	-79034	PCDH17	protocadherin 17	15.2281	7.53975	0	3.26985
chr19	43535825	43536157	15.2281	7.53975	Intergenic	-5360	PSG11	pregnancy specific beta-1-glycoprotein 11	15.2281	7.53975	0	2.88065
chr2	168961749	168962158	15.2281	7.53975	intron (NM_013233, intron 10 of 17)	142152	STK39	serine/threonine kinase 39	15.2281	7.53975	0	3.18215
chr2	175967931	175968360	15.2281	7.53975	intron (NM_001256092, intron 9 of 12)	64292	MIR933	microRNA 933	15.2281	7.53975	0	4.63215
chr4	123414419	123414793	15.2281	7.53975	Intergenic	-36956	IL2	interleukin 2	15.2281	7.53975	0	3.3768
chr6	86449862	86450280	15.2281	7.53975	Intergenic	-61620	SNHG5	small nucleolar RNA host gene 5	15.2281	7.53975	0	2.7737
chrX	110674173	110674615	15.2281	7.53975	Intergenic	-18934	DCX	doublecortin	15.2281	7.53975	0	2.98755
chr17	53803838	53804167	15.2151	9.03715	intron (NM_001099640, intron 2 of 3)	-3777	TMEM100	transmembrane protein 100	15.2151	9.03715	0	3.83445
chr1	242264187	242264777	15.2131	7.39645	intron (NM_001320272, intron 9 of 10)	-102097	MAP1LC3C	microtubule associated protein 1 light chain 3 gamma	15.2131	7.39645	0	4.2044
chr6	135483864	135484218	15.2131	7.39645	Intergenic	-18412	MYB	MYB proto-oncogene, transcription factor	15.2131	7.39645	0	4.5744
chr6	71964037	71964414	15.2131	7.39645	Intergenic	-33920	OGFRL1	opioid growth factor receptor like 1	15.2131	7.39645	0	4.2044
chr10	78488603	78489086	15.2118	7.53975	Intergenic	-158958	KCNMA1-AS1	KCNMA1 antisense RNA 1	15.2118	7.53975	0	2.68605
chr10	84421310	84421828	15.2118	7.53975	intron (NM_001165973, intron 3 of 10)	-428893	NRG3-AS1	NRG3 antisense RNA 1	15.2118	7.53975	0	3.35755
chr1	230994815	230995186	15.2103	8.0176	intron (NM_001136494, intron 3 of 5)	-3218	C1orf198	chromosome 1 open reading frame 198	15.2103	8.0176	0	6.1505
chr20	45559288	45559853	15.2056	9.67955	intron (NM_005244, intron 1 of 15)	36307	EYA2	EYA transcriptional coactivator and phosphatase 2	15.2056	9.67955	0	6.45205
chr14	45801245	45802013	15.1902	7.561	Intergenic	-79024	MIS18BP1	MIS18 binding protein 1	15.1902	7.561	0	3.83445
chr1	201843627	201843979	15.1894	10.3857	intron (NM_018085, intron 21 of 23)	11302	MIR6739	microRNA 6739	15.1894	10.3857	0	5.10905
chr3	165360222	165360687	15.1883	8.37345	Intergenic	194806	BCHE	butyrylcholinesterase	15.1883	8.37345	0	3.14365
chr2	51079069	51079387	15.1791	7.53975	intron (NM_001135659, intron 5 of 23)	-155828	MIR8485	microRNA 8485	15.1791	7.53975	0	4.136
chr3	190578345	190578706	15.1593	9.9504	exon (NM_001146686, exon 2 of 5)	1940	GMNC	geminin coiled-coil domain containing	15.1593	9.9504	0	5.41055
chr17	54556239	54556554	15.1588	7.5185	intron (NM_153228, intron 15 of 16)	-114664	NOG	noggin	15.1588	7.5185	0	4.5252
chrX	125132431	125132737	15.1588	7.5185	Intergenic	-111161	LOC101928495	uncharacterized LOC101928495	15.1588	7.5185	0	5.52815
chr8	126582207	126582536	15.1508	7.62475	Intergenic	137920	TRIB1	tribbles pseudokinase 1	15.1508	7.62475	0	3.46445
chr13	22850801	22851118	15.1472	7.39645	TTS (NR_103810)	66535	LINC00540	long intergenic non-protein coding RNA 540	15.1472	7.39645	0	2.5791
chr17	31099521	31099732	15.1437	7.21065	intron (NM_001303280, intron 5 of 10)	104565	MYO1D	myosin ID	15.1437	7.21065	0	5.19675
chr8	73830869	73831120	15.1437	7.21065	intron (NM_004770, intron 2 of 2)	-90103	TERF1	telomeric repeat binding factor 1	15.1437	7.21065	0	4.136
chr6	58299023	58299700	15.1194	7.646	Intergenic	-11637	LINC00680	long intergenic non-protein coding RNA 680	15.1194	7.646	0	3.9221
chr11	73205304	73205745	15.1176	7.4973	intron (NM_015159, intron 1 of 7)	103710	FAM168A	family with sequence similarity 168 member A	15.1176	7.4973	0	2.5791
chr1	221685080	221685503	15.1176	7.4973	Intergenic	-175653	C1orf140	uncharacterized LOC400804	15.1176	7.4973	0	3.9414
chr2	198049915	198050272	15.1176	7.4973	intron (NM_153697, intron 2 of 9)	-12622	LOC101927596	uncharacterized LOC101927596	15.1176	7.4973	0	3.55215
chr2	227620255	227620662	15.1176	7.4973	intron (NM_005544, intron 1 of 1)	43048	IRS1	insulin receptor substrate 1	15.1176	7.4973	0	4.0098
chr9	23412448	23412833	15.1176	7.4973	Intergenic	259757	LOC101929563	uncharacterized LOC101929563	15.1176	7.4973	0	3.46445
chr16	2480423	2480721	15.1156	15.9344	intron (NM_001761, intron 1 of 16)	1177	CCNF	cyclin F	15.1156	15.9344	0	12.117
chr2	107838956	107839395	15.1057	7.47605	intron (NR_049853, intron 2 of 3)	126806	MIR548AU	microRNA 548au	15.1057	7.47605	0	3.3768
chr3	135406802	135407288	15.1057	7.47605	Intergenic	-277470	PPP2R3A	protein phosphatase 2 regulatory subunit B''alpha	15.1057	7.47605	0	2.68605
chr2	75798037	75798836	15.0873	7.53975	Intergenic	-1588	EVA1A	eva-1 homolog A, regulator of programmed cell death	15.0873	7.53975	0	4.2237
chr18	1425587	1426177	15.0702	9.2442	Intergenic	-66252	LINC00470	long intergenic non-protein coding RNA 470	15.0702	9.2442	0	4.1167
chr7	43521469	43521988	15.0602	7.39645	intron (NM_015052, intron 17 of 29)	40413	LUARIS	lncRNA upregulator of antiviral response interferon signaling	15.0602	7.39645	0	3.62055
chr3	115649948	115650242	15.0508	7.7893	intron (NM_002338, intron 3 of 6)	307944	GAP43	growth associated protein 43	15.0508	7.7893	0	2.7053
chr10	53837593	53837980	15.0289	7.3752	intron (NM_006258, intron 7 of 17)	236102	PRKG1-AS1	PRKG1 antisense RNA 1	15.0289	7.3752	0	3.26985
chr11	93761662	93762056	15.0289	7.3752	intron (NM_001098672, intron 1 of 19)	7481	HEPHL1	hephaestin like 1	15.0289	7.3752	0	3.44525
chr1	157670577	157670884	15.0289	7.3752	promoter-TSS (NM_052939)	-68	FCRL3	Fc receptor like 3	15.0289	7.3752	0	3.7275
chr2	122903400	122903791	15.0289	7.3752	Intergenic	390474	TSN	translin	15.0289	7.3752	0	4.0975
chr2	130389659	130389973	15.0289	7.3752	Intergenic	-290934	LINC01856	long intergenic non-protein coding RNA 1856	15.0289	7.3752	0	4.3306
chr4	127465510	127465844	15.0289	7.3752	Intergenic	1037263	MIR2054	microRNA 2054	15.0289	7.3752	0	2.59835
chr6	121940262	121940570	15.0289	7.3752	Intergenic	183693	GJA1	gap junction protein alpha 1	15.0289	7.3752	0	4.1167
chr9	82790240	82791052	15.0289	7.3752	Intergenic	200708	LINC01507	long intergenic non-protein coding RNA 1507	15.0289	7.3752	0	4.3306
chr13	77986253	77986608	15.0129	7.5185	Intergenic	-85253	MYCBP2	MYC binding protein 2, E3 ubiquitin protein ligase	15.0129	7.5185	0	2.1215
chr20	36050465	36050804	15.0078	14.1875	Intergenic	76103	SRC	SRC proto-oncogene, non-receptor tyrosine kinase	15.0078	14.1875	0	10.3164
chr11	24177393	24178037	15.0036	8.95215	Intergenic	-340801	LUZP2	leucine zipper protein 2	15.0036	8.95215	0	3.6591
chr19	47040750	47041075	14.9828	11.8407	intron (NM_001205281, intron 1 of 3)	-41743	PNMA8B	PNMA family member 8B	14.9828	11.8407	0	6.9097
chr13	101768832	101769160	14.9781	12.0053	intron (NM_052867, intron 18 of 43)	-172378	LINC00411	long intergenic non-protein coding RNA 411	14.9781	12.0053	0	5.78055
chr8	69271442	69271897	14.9779	7.7256	intron (NM_052958, intron 1 of 13)	-27943	C8orf34-AS1	C8orf34 antisense RNA 1	14.9779	7.7256	0	2.3161
chr2	18144206	18144614	14.9733	8.1822	Intergenic	84486	KCNS3	potassium voltage-gated channel modifier subfamily S member 3	14.9733	8.1822	0	6.86055
chr1	5541926	5542361	14.963	8.72385	Intergenic	-81988	-	-	14.963	8.72385	0	6.3644
chr4	88450248	88450690	14.9587	10.4282	5' UTR (NM_001128310, exon 1 of 12)	186	SPARCL1	SPARC like 1	14.9587	10.4282	0	7.33745
chr2	183493592	183494002	14.9565	11.7344	Intergenic	-86971	DNAJC10	DnaJ heat shock protein family (Hsp40) member C10	14.9565	11.7344	0	5.8297
chr2	46087348	46088006	14.9494	7.6035	intron (NM_005400, intron 2 of 14)	208634	PRKCE	protein kinase C epsilon	14.9494	7.6035	0	3.55215
chr3	182803467	182803756	14.9355	7.00355	intron (NR_120639, intron 2 of 15)	13420	MCCC1	methylcrotonoyl-CoA carboxylase 1	14.9355	7.00355	0	3.90285
chrX	118622752	118622995	14.9355	7.00355	Intergenic	-19790	SLC25A5-AS1	SLC25A5 antisense RNA 1	14.9355	7.00355	0	4.0098
chr1	68321749	68321962	14.9311	10.285	intron (NR_040077, intron 1 of 9)	-22700	GNG12	G protein subunit gamma 12	14.9311	10.285	0	6.4135
chr1	213154393	213154813	14.9052	9.57335	intron (NM_001136475, intron 6 of 6)	30741	VASH2	vasohibin 2	14.9052	9.57335	0	4.54445
chr17	10895390	10895804	14.8948	7.18935	Intergenic	-154179	PIRT	phosphoinositide interacting regulator of transient receptor potential channels	14.8948	7.18935	0	3.056
chr5	114771056	114771472	14.8948	7.18935	Intergenic	109327	FEM1C	fem-1 homolog C	14.8948	7.18935	0	3.83445
chr12	119180430	119180776	14.8767	9.88665	Intergenic	18881	LINC02423	long intergenic non-protein coding RNA 2423	14.8767	9.88665	0	4.91445
chr11	14064586	14064957	14.8703	7.35395	intron (NM_006108, intron 3 of 16)	80587	SPON1	spondin 1	14.8703	7.35395	0	3.74675
chr19	50755646	50755998	14.8703	7.35395	intron (NM_001077186, intron 15 of 41)	48937	MYH14	myosin heavy chain 14	14.8703	7.35395	0	3.26985
chr2	24840350	24840653	14.8703	7.35395	intron (NM_147223, intron 1 of 21)	33155	NCOA1	nuclear receptor coactivator 1	14.8703	7.35395	0	3.25065
chr2	82128176	82128490	14.8703	7.35395	Intergenic	-434263	LINC01815	long intergenic non-protein coding RNA 1815	14.8703	7.35395	0	3.70825
chr3	104430178	104430530	14.8703	7.35395	Intergenic	-484249	MIR548A3	microRNA 548a-3	14.8703	7.35395	0	3.25065
chr15	94183829	94184476	14.8531	8.24595	Intergenic	-215637	LINC02207	long intergenic non-protein coding RNA 2207	14.8531	8.24595	0	3.9606
chr3	140125261	140126134	14.8491	7.53975	intron (NM_022131, intron 4 of 16)	101934	CLSTN2-AS1	CLSTN2 antisense RNA 1	14.8491	7.53975	0	3.6591
chr4	150803073	150803662	14.8491	7.53975	Intergenic	-196059	DCLK2	doublecortin like kinase 2	14.8491	7.53975	0	3.5714
chr9	134515888	134516228	14.8358	8.7663	intron (NM_001304275, intron 4 of 23)	69171	RAPGEF1	Rap guanine nucleotide exchange factor 1	14.8358	8.7663	0	5.97515
chr1	51024949	51025430	14.8198	7.74685	intron (NM_007051, intron 13 of 18)	-136070	DMRTA2	DMRT like family A2	14.8198	7.74685	0	2.68605
chr7	129359752	129360554	14.8118	7.53975	intron (NM_001040110, intron 9 of 10)	50179	MIR182	microRNA 182	14.8118	7.53975	0	5.479
chr1	220006805	220007115	14.81	8.80885	Intergenic	-39659	RNU5F-1	RNA, U5F small nuclear 1	14.81	8.80885	0	3.3768
chr11	126248722	126249104	14.8037	7.85305	intron (NM_006278, intron 1 of 10)	23124	ST3GAL4	ST3 beta-galactoside alpha-2,3-sialyltransferase 4	14.8037	7.85305	0	3.6591
chr7	127875638	127875997	14.797	8.06015	Intergenic	-5514	LEP	leptin	14.797	8.06015	0	3.07525
chr3	139349490	139349781	14.7946	9.515	intron (NM_001200047, intron 2 of 3)	47257	NMNAT3	nicotinamide nucleotide adenylyltransferase 3	14.7946	9.515	0	3.07525
chr14	36744990	36745289	14.7767	9.7221	Intergenic	44743	MBIP	MAP3K12 binding inhibitory protein 1	14.7767	9.7221	0	6.5012
chr20	58670546	58671127	14.7712	7.58225	intron (NR_109918, intron 2 of 4)	8095	LOC729296	uncharacterized LOC729296	14.7712	7.58225	0	4.3306
chr5	35246517	35246891	14.7649	7.41765	Intergenic	-16013	PRLR	prolactin receptor	14.7649	7.41765	0	3.16295
chr1	61590482	61590717	14.738	8.5805	intron (NM_001145511, intron 2 of 10)	42619	NFIA	nuclear factor I A	14.738	8.5805	0	3.9221
chr1	226697998	226698566	14.7377	7.33265	Intergenic	-38219	STUM	stum, mechanosensory transduction mediator homolog	14.7377	7.33265	0	3.9414
chr21	41470399	41470920	14.7377	7.33265	intron (NM_001389, intron 20 of 32)	113699	MIR4760	microRNA 4760	14.7377	7.33265	0	3.16295
chr2	13254597	13254930	14.7377	7.33265	Intergenic	-107625	LOC100506474	uncharacterized LOC100506474	14.7377	7.33265	0	5.10905
chr2	206148491	206148842	14.7377	7.33265	intron (NM_057177, intron 16 of 21)	-398558	NRP2	neuropilin 2	14.7377	7.33265	0	2.96835
chr2	239611317	239611767	14.7377	7.33265	Intergenic	-145131	TWIST2	twist family bHLH transcription factor 2	14.7377	7.33265	0	4.5252
chr5	55722542	55722939	14.7377	7.33265	Intergenic	54856	LINC01948	long intergenic non-protein coding RNA 1948	14.7377	7.33265	0	2.7053
chr6	95835623	95836123	14.7377	7.33265	Intergenic	189454	MANEA-DT	MANEA divergent transcript	14.7377	7.33265	0	2.94905
chr8	96376860	96377447	14.7377	7.33265	intron (NR_038209, intron 2 of 3)	-95691	C8orf37	chromosome 8 open reading frame 37	14.7377	7.33265	0	2.98755
chr9	100826898	100827302	14.7377	7.33265	intron (NM_018946, intron 2 of 5)	8141	NANS	N-acetylneuraminate synthase	14.7377	7.33265	0	4.4375
chrX	113845508	113845826	14.7377	7.33265	intron (NM_000868, intron 1 of 5)	-19592	SNORA35	small nucleolar RNA, H/ACA box 35	14.7377	7.33265	0	3.70825
chr4	130783616	130784026	14.7113	8.47425	Intergenic	-91188	LINC02466	long intergenic non-protein coding RNA 2466	14.7113	8.47425	0	5.21595
chr2	55184465	55184853	14.7071	9.2017	intron (NM_001039753, intron 31 of 40)	52811	RTN4	reticulon 4	14.7071	9.2017	0	4.4183
chr13	49432679	49433081	14.698	7.35395	Intergenic	-117168	FNDC3A	fibronectin type III domain containing 3A	14.698	7.35395	0	3.9606
chr3	182902459	182902751	14.6912	11.9681	intron (NM_015078, intron 27 of 29)	-21938	LAMP3	lysosomal associated membrane protein 3	14.6912	11.9681	0	9.3626
chr13	27405507	27405928	14.6789	7.53975	Intergenic	-70795	GPR12	G protein-coupled receptor 12	14.6789	7.53975	0	2.8614
chr17	49163558	49163915	14.6722	7.1681	intron (NM_001130527, intron 1 of 29)	34490	SPAG9	sperm associated antigen 9	14.6722	7.1681	0	2.79295
chr1	119471577	119471938	14.6722	7.1681	intron (NM_001330677, intron 2 of 7)	58719	TBX15	T-box 15	14.6722	7.1681	0	3.74675
chr1	91614140	91614545	14.6722	7.1681	Intergenic	-126530	ZNF644	zinc finger protein 644	14.6722	7.1681	0	6.0821
chr2	161840846	161841376	14.6722	7.1681	Intergenic	-152355	TANK	TRAF family member associated NFKB activator	14.6722	7.1681	0	4.2429
chr2	163077522	163077911	14.6722	7.1681	intron (NM_004460, intron 6 of 25)	22351	FAP	fibroblast activation protein alpha	14.6722	7.1681	0	3.8537
chr3	188132448	188132832	14.6722	7.1681	intron (NM_001167671, intron 3 of 10)	153814	LPP-AS1	LPP antisense RNA 1	14.6722	7.1681	0	4.0483
chr4	166120487	166120783	14.6722	7.1681	Intergenic	-8135	KLHL2	kelch like family member 2	14.6722	7.1681	0	2.2968
chr5	24869753	24870315	14.6722	7.1681	Intergenic	-29342	LINC02239	long intergenic non-protein coding RNA 2239	14.6722	7.1681	0	4.4375
chr6	97989293	97989609	14.6722	7.1681	intron (NR_110757, intron 1 of 4)	-127168	MIR548H3	microRNA 548h-3	14.6722	7.1681	0	2.4914
chr8	78518476	78518767	14.6722	7.1681	Intergenic	155688	LOC102724874	uncharacterized LOC102724874	14.6722	7.1681	0	5.33355
chr9	9920434	9920813	14.6722	7.1681	intron (NM_002839, intron 5 of 45)	121231	LOC105375972	uncharacterized LOC105375972	14.6722	7.1681	0	4.7198
chr20	10397231	10397609	14.6709	7.58225	intron (NM_170784, intron 2 of 5)	15153	MKKS	McKusick-Kaufman syndrome	14.6709	7.58225	0	4.2429
chr1	245778995	245779514	14.6686	7.9964	intron (NM_018012, intron 9 of 14)	460967	KIF26B	kinesin family member 26B	14.6686	7.9964	0	3.46445
chr3	111820664	111821105	14.6663	7.33265	intron (NM_001171747, intron 2 of 3)	-10764	MIR567	microRNA 567	14.6663	7.33265	0	3.35755
chr4	168386128	168386758	14.6576	7.1681	Intergenic	-230702	SPOCK3	SPARC (osteonectin), cwcv and kazal like domains proteoglycan 3	14.6576	7.1681	0	3.74675
chr9	33234038	33234345	14.6526	7.6035	Intergenic	-5971	SPINK4	serine peptidase inhibitor, Kazal type 4	14.6526	7.6035	0	3.35755
chr2	48679212	48679536	14.6462	8.1026	intron (NM_152994, intron 2 of 20)	11466	PPP1R21	protein phosphatase 1 regulatory subunit 21	14.6462	8.1026	0	4.91445
chr11	75177053	75177483	14.6348	8.51675	intron (NM_030792, intron 3 of 16)	-35594	KLHL35	kelch like family member 35	14.6348	8.51675	0	5.78055
chr11	89513273	89513606	14.6316	7.31145	Intergenic	28304	TRIM49	tripartite motif containing 49	14.6316	7.31145	0	4.769
chr12	73317522	73317889	14.6316	7.31145	Intergenic	-235265	LINC02444	long intergenic non-protein coding RNA 2444	14.6316	7.31145	0	2.88065
chr12	79465316	79465683	14.6316	7.31145	intron (NM_001135806, intron 2 of 9)	26066	SYT1	synaptotagmin 1	14.6316	7.31145	0	2.96835
chr14	25422492	25422881	14.6316	7.31145	intron (NM_001304477, intron 2 of 5)	95520	STXBP6	syntaxin binding protein 6	14.6316	7.31145	0	3.25065
chr14	60357394	60357818	14.6316	7.31145	Intergenic	-20049	RTN1	reticulon 1	14.6316	7.31145	0	3.62055
chr14	90590324	90590674	14.6316	7.31145	intron (NM_022054, intron 1 of 1)	62390	KCNK13	potassium two pore domain channel subfamily K member 13	14.6316	7.31145	0	3.8537
chr19	51746510	51746860	14.6316	7.31145	Intergenic	-7647	SIGLECL1	SIGLEC family like 1	14.6316	7.31145	0	3.46445
chr1	82726703	82727038	14.6316	7.31145	Intergenic	460788	ADGRL2	adhesion G protein-coupled receptor L2	14.6316	7.31145	0	3.74675
chr2	50802382	50802721	14.6316	7.31145	intron (NM_001135659, intron 9 of 23)	120849	MIR8485	microRNA 8485	14.6316	7.31145	0	4.4183
chr3	112644849	112645308	14.6316	7.31145	intron (NM_170780, intron 4 of 6)	48859	CD200R1	CD200 receptor 1	14.6316	7.31145	0	4.136
chr3	3916864	3917360	14.6316	7.31145	Intergenic	75997	LRRN1	leucine rich repeat neuronal 1	14.6316	7.31145	0	4.0483
chr4	41324580	41324913	14.6316	7.31145	Intergenic	-36878	LIMCH1	LIM and calponin homology domains 1	14.6316	7.31145	0	3.9414
chr4	66899995	66900453	14.6316	7.31145	Intergenic	-242318	MIR1269A	microRNA 1269a	14.6316	7.31145	0	2.88065
chr4	88216158	88216476	14.6316	7.31145	Intergenic	5418	MIR5705	microRNA 5705	14.6316	7.31145	0	4.0483
chr5	80193142	80193523	14.6316	7.31145	Intergenic	-63176	RASGRF2	Ras protein specific guanine nucleotide releasing factor 2	14.6316	7.31145	0	2.4914
chr6	3688013	3688451	14.6316	7.31145	Intergenic	64014	PXDC1	PX domain containing 1	14.6316	7.31145	0	3.18215
chr7	95854004	95854316	14.6316	7.31145	intron (NR_027662, intron 3 of 16)	-5092	MIR591	microRNA 591	14.6316	7.31145	0	3.25065
chr17	46057896	46058237	14.6229	11.1345	exon (NM_001278217, exon 11 of 13)	9744	CDK5RAP3	CDK5 regulatory subunit associated protein 3	14.6229	11.1345	0	7.51275
chr15	57255928	57256278	14.6105	7.33265	intron (NM_001322156, intron 3 of 21)	44114	TCF12	transcription factor 12	14.6105	7.33265	0	3.55215
chr11	95030826	95031195	14.6032	9.6371	Intergenic	-65305	SESN3	sestrin 3	14.6032	9.6371	0	4.02905
chr6	24836170	24836787	14.5766	8.55925	intron (NM_001346031, intron 14 of 21)	-37354	ARMH2	armadillo-like helical domain containing 2	14.5766	8.55925	0	3.74675
chr13	51823976	51824482	14.5705	15.1858	intron (NM_145019, intron 3 of 4)	27759	FAM124A	family with sequence similarity 124 member A	14.5705	15.1858	0	9.48875
chr11	45300261	45300582	14.5676	7.8318	intron (NM_001247987, intron 1 of 7)	7463	SYT13	synaptotagmin 13	14.5676	7.8318	0	3.16295
chr17	49257840	49258243	14.5631	7.561	exon (NM_017643, exon 17 of 17)	13958	NME2	NME/NM23 nucleoside diphosphate kinase 2	14.5631	7.561	0	4.3306
chr11	133074797	133075347	14.5528	7.2902	intron (NM_001012393, intron 1 of 7)	-261409	OPCML	opioid binding protein/cell adhesion molecule like	14.5528	7.2902	0	3.26985
chr14	51877622	51878393	14.5528	7.2902	Intergenic	-77832	FRMD6	FERM domain containing 6	14.5528	7.2902	0	3.16295
chr17	32125374	32125774	14.5528	7.2902	intron (NM_001094, intron 1 of 9)	-264795	AA06	uncharacterized LOC100506677	14.5528	7.2902	0	2.88065
chr18	22416964	22417339	14.5528	7.2902	Intergenic	111406	LOC105372028	uncharacterized LOC105372028	14.5528	7.2902	0	3.16295
chr4	31330602	31330916	14.5528	7.2902	Intergenic	157993	LINC02497	long intergenic non-protein coding RNA 2497	14.5528	7.2902	0	3.9221
chrX	17838171	17838632	14.5528	7.2902	intron (NM_001172732, intron 1 of 2)	40546	RAI2	retinoic acid induced 2	14.5528	7.2902	0	2.68605
chr5	160215089	160215794	14.5369	8.24595	intron (NM_025153, intron 1 of 25)	63778	ATP10B	ATPase phospholipid transporting 10B (putative)	14.5369	8.24595	0	3.26985
chr6	128853335	128853842	14.5364	7.2902	Intergenic	-11769	PTPRK	protein tyrosine phosphatase, receptor type K	14.5364	7.2902	0	4.6813
chr1	242749046	242749815	14.5306	7.62475	Intergenic	-61432	PLD5	phospholipase D family member 5	14.5306	7.62475	0	3.9414
chr8	30892200	30892426	14.5207	17.3893	intron (NM_000553, intron 1 of 34)	-1082	PURG	purine rich element binding protein G	14.5207	17.3893	0	13.8879
chr17	32427103	32427566	14.5023	7.26895	intron (NM_001094, intron 1 of 9)	56491	ASIC2	acid sensing ion channel subunit 2	14.5023	7.26895	0	3.74675
chr1	58012146	58012538	14.5023	7.26895	intron (NM_021080, intron 3 of 16)	-313873	DAB1-AS1	DAB1 antisense RNA 1	14.5023	7.26895	0	3.18215
chrX	95866998	95867348	14.5023	7.26895	Intergenic	-72489	DIAPH2	diaphanous related formin 2	14.5023	7.26895	0	4.0483
chr11	129463071	129463449	14.4966	7.561	Intergenic	23904	LINC01395	long intergenic non-protein coding RNA 1395	14.4966	7.561	0	3.55215
chrX	70199269	70199629	14.4922	7.22645	Intergenic	-48474	SLC7A3	solute carrier family 7 member 3	14.4922	7.22645	0	5.49825
chr16	7296583	7296973	14.4815	7.24775	intron (NM_018723, intron 4 of 15)	-85973	RBFOX1	RNA binding fox-1 homolog 1	14.4815	7.24775	0	3.8152
chr1	242396877	242397234	14.4815	7.24775	intron (NM_001320272, intron 5 of 10)	215729	PLD5	phospholipase D family member 5	14.4815	7.24775	0	2.40375
chr1	5314344	5314954	14.4815	7.24775	Intergenic	-309482	-	-	14.4815	7.24775	0	3.9414
chr2	216372670	216373052	14.4815	7.24775	Intergenic	54431	LOC102724849	uncharacterized LOC102724849	14.4815	7.24775	0	3.25065
chr3	78682134	78682576	14.4815	7.24775	intron (NM_002941, intron 24 of 30)	386254	ROBO1	roundabout guidance receptor 1	14.4815	7.24775	0	4.2429
chr6	45563291	45563781	14.4815	7.24775	Intergenic	173222	RUNX2	runt related transcription factor 2	14.4815	7.24775	0	2.96835
chr9	81659053	81659428	14.4815	7.24775	Intergenic	101341	LOC101927450	uncharacterized LOC101927450	14.4815	7.24775	0	2.3161
chr10	92728159	92728485	14.4757	7.1469	intron (NR_131214, intron 3 of 5)	21265	XLOC_008559	uncharacterized LOC105378427	14.4757	7.1469	0	5.12825
chr19	8498720	8499405	14.4757	7.1469	intron (NM_016496, intron 5 of 5)	-10650	HNRNPM	heterogeneous nuclear ribonucleoprotein M	14.4757	7.1469	0	2.40375
chr1	180555764	180556194	14.4757	7.1469	Intergenic	27869	OVAAL	ovarian adenocarcinoma amplified long non-coding RNA	14.4757	7.1469	0	2.3845
chr3	66689211	66689528	14.4757	7.1469	Intergenic	99391	LOC105377143	uncharacterized LOC105377143	14.4757	7.1469	0	4.7198
chr3	81079058	81079376	14.4757	7.1469	intron (NR_132411, intron 1 of 1)	36198	LINC02027	long intergenic non-protein coding RNA 2027	14.4757	7.1469	0	3.3768
chr4	82812213	82813026	14.4757	7.1469	Intergenic	-419537	RASGEF1B	RasGEF domain family member 1B	14.4757	7.1469	0	4.136
chr7	108446266	108446602	14.4757	7.1469	Intergenic	78210	C7orf66	chromosome 7 open reading frame 66	14.4757	7.1469	0	4.5744
chrX	103451617	103451956	14.4757	7.1469	Intergenic	40630	FAM199X	family with sequence similarity 199, X-linked	14.4757	7.1469	0	2.5791
chr14	87799424	87799735	14.4738	7.2902	Intergenic	427457	LINC01148	long intergenic non-protein coding RNA 1148	14.4738	7.2902	0	3.8537
chr11	30847206	30847597	14.4637	7.24775	Intergenic	166832	DCDC1	doublecortin domain containing 1	14.4637	7.24775	0	3.35755
chr20	24985879	24986437	14.4618	7.26895	TTS (NM_001252676)	-12733	APMAP	adipocyte plasma membrane associated protein	14.4618	7.26895	0	5.13895
chr18	7512322	7512689	14.437	7.9539	Intergenic	-54809	PTPRM	protein tyrosine phosphatase, receptor type M	14.437	7.9539	0	4.6129
chr3	79721017	79721517	14.4196	8.24595	intron (NM_002941, intron 1 of 30)	95792	ROBO1	roundabout guidance receptor 1	14.4196	8.24595	0	3.26985
chr3	161009257	161009944	14.4158	7.1469	Intergenic	70522	NMD3	NMD3 ribosome export adaptor	14.4158	7.1469	0	5.0021
chr2	130564642	130564950	14.4123	7.85305	Intergenic	-115954	LINC01856	long intergenic non-protein coding RNA 1856	14.4123	7.85305	0	5.6052
chr6	57746882	57747667	14.412	7.2902	Intergenic	492344	MIR548U	microRNA 548u	14.412	7.2902	0	3.46445
chr7	114261449	114261929	14.4081	8.24595	intron (NM_148898, intron 4 of 17)	-31711	MIR3666	microRNA 3666	14.4081	8.24595	0	2.88065
chr3	152120667	152121224	14.406	7.1681	intron (NM_001314057, intron 3 of 11)	-62166	TMEM14EP	transmembrane protein 14E, pseudogene	14.406	7.1681	0	5.02135
chr3	132854219	132854534	14.3923	7.41765	intron (NM_001282865, intron 1 of 3)	10711	TMEM108	transmembrane protein 108	14.3923	7.41765	0	3.9414
chr10	37680729	37680930	14.3807	6.96105	Intergenic	82715	LINC00993	long intergenic non-protein coding RNA 993	14.3807	6.96105	0	4.3798
chr15	46036500	46036786	14.3807	6.96105	intron (NR_135680, intron 1 of 4)	39250	LOC105370802	uncharacterized LOC105370802	14.3807	6.96105	0	4.399
chr16	22988717	22988949	14.3807	6.96105	Intergenic	162973	HS3ST2	heparan sulfate-glucosamine 3-sulfotransferase 2	14.3807	6.96105	0	4.7198
chr20	7961297	7961575	14.3807	6.96105	3' UTR (NM_021156, exon 8 of 8)	39040	TMX4	thioredoxin related transmembrane protein 4	14.3807	6.96105	0	4.8075
chr2	168407005	168407297	14.3807	6.96105	Intergenic	-268031	B3GALT1	beta-1,3-galactosyltransferase 1	14.3807	6.96105	0	4.4183
chr14	64691863	64692356	14.3685	8.538	exon (NM_015180, exon 115 of 115)	9437	SYNE2	spectrin repeat containing nuclear envelope protein 2	14.3685	8.538	0	4.5744
chr4	18195053	18195513	14.3526	7.561	Intergenic	-171785	LCORL	ligand dependent nuclear receptor corepressor like	14.3526	7.561	0	3.74675
chr1	167381257	167381636	14.3501	7.561	exon (NM_001198786, exon 13 of 15)	83165	POU2F1	POU class 2 homeobox 1	14.3501	7.561	0	3.9221
chr11	121582781	121583291	14.3434	7.33265	Intergenic	260124	SORL1	sortilin related receptor 1	14.3434	7.33265	0	3.26985
chr8	98618807	98619083	14.3412	7.21065	Intergenic	-37462	MTDH	metadherin	14.3412	7.21065	0	2.4914
chr2	81974651	81975097	14.3354	7.4973	Intergenic	-280804	LINC01815	long intergenic non-protein coding RNA 1815	14.3354	7.4973	0	3.46445
chr13	27254126	27254630	14.3239	7.8106	intron (NM_001291965, intron 7 of 9)	80544	GPR12	G protein-coupled receptor 12	14.3239	7.8106	0	5.02135
chr13	73081510	73081877	14.3168	10.1787	Intergenic	-220194	BORA	bora, aurora kinase A activator	14.3168	10.1787	0	4.3306
chr10	114093789	114094129	14.3054	7.12565	intron (NR_028134, intron 10 of 18)	22394	GUCY2GP	guanylate cyclase 2G, pseudogene	14.3054	7.12565	0	1.64455
chr12	119765991	119766326	14.3054	7.12565	Intergenic	-6359	CCDC60	coiled-coil domain containing 60	14.3054	7.12565	0	4.136
chr13	31352994	31353393	14.3054	7.12565	Intergenic	-24150	LINC00398	long intergenic non-protein coding RNA 398	14.3054	7.12565	0	4.63215
chr14	39350215	39350633	14.3054	7.12565	intron (NR_039982, intron 2 of 4)	-1375	LOC105370457	uncharacterized LOC105370457	14.3054	7.12565	0	4.3306
chr18	31409603	31409894	14.3054	7.12565	Intergenic	218828	NOL4	nucleolar protein 4	14.3054	7.12565	0	2.96835
chr18	4550973	4551373	14.3054	7.12565	Intergenic	-95907	DLGAP1	DLG associated protein 1	14.3054	7.12565	0	4.4375
chr18	63102809	63103137	14.3054	7.12565	Intergenic	-314515	CDH7	cadherin 7	14.3054	7.12565	0	5.30365
chr1	196117563	196117850	14.3054	7.12565	Intergenic	433905	MIR4735	microRNA 4735	14.3054	7.12565	0	3.44525
chr20	9787722	9788065	14.3054	7.12565	intron (NM_177990, intron 1 of 9)	31794	PAK5	p21 (RAC1) activated kinase 5	14.3054	7.12565	0	2.2091
chr3	2880232	2880632	14.3054	7.12565	intron (NM_175607, intron 7 of 24)	-53467	CNTN4	contactin 4	14.3054	7.12565	0	4.3306
chr3	98388868	98389183	14.3054	7.12565	Intergenic	-62055	ST3GAL6	ST3 beta-galactoside alpha-2,3-sialyltransferase 6	14.3054	7.12565	0	3.6591
chr4	151967167	151967443	14.3054	7.12565	Intergenic	-30656	LRBA	LPS responsive beige-like anchor protein	14.3054	7.12565	0	3.90285
chr4	167173949	167174259	14.3054	7.12565	Intergenic	379694	TLL1	tolloid like 1	14.3054	7.12565	0	3.63985
chr7	103491853	103492278	14.3054	7.12565	intron (NM_173054, intron 2 of 63)	137898	RELN	reelin	14.3054	7.12565	0	3.63985
chr7	153928889	153929185	14.3054	7.12565	intron (NM_130797, intron 1 of 25)	-73260	DPP6	dipeptidyl peptidase like 6	14.3054	7.12565	0	2.4914
chr8	112231206	112231463	14.3054	7.12565	intron (NR_125418, intron 1 of 3)	17098	LINC01609	long intergenic non-protein coding RNA 1609	14.3054	7.12565	0	2.98755
chrX	111098385	111098704	14.3054	7.12565	intron (NM_012471, intron 3 of 10)	-20735	TRPC5OS	TRPC5 opposite strand	14.3054	7.12565	0	2.7737
chr8	118183202	118183676	14.2982	10.407	intron (NM_173851, intron 7 of 7)	36102	SLC30A8	solute carrier family 30 member 8	14.2982	10.407	0	5.479
chr5	59593525	59593896	14.2961	7.2052	intron (NM_001165899, intron 1 of 16)	-189830	PART1	prostate androgen-regulated transcript 1 (non-protein coding)	14.2961	7.2052	0	1.06075
chr15	40094143	40094430	14.2922	7.33265	exon (NM_001271855, exon 3 of 3)	19179	LOC105370941	uncharacterized LOC105370941	14.2922	7.33265	0	3.6591
chr3	184998604	184998845	14.2861	11.7398	Intergenic	-2005	MAP3K13	mitogen-activated protein kinase kinase kinase 13	14.2861	11.7398	0	7.21125
chr4	24650886	24651407	14.2859	8.72385	Intergenic	-64962	DHX15	DEAH-box helicase 15	14.2859	8.72385	0	4.3306
chr15	67673282	67673636	14.282	7.561	intron (NM_001322475, intron 8 of 17)	-125923	AAGAB	alpha and gamma adaptin binding protein	14.282	7.561	0	3.26985
chr18	42132650	42133017	14.2743	7.1469	intron (NR_131768, intron 3 of 4)	21089	LINC01601	long intergenic non-protein coding RNA 1601	14.2743	7.1469	0	5.69285
chr1	101903909	101904188	14.2619	7.1469	Intergenic	114655	LINC01307	long intergenic non-protein coding RNA 1307	14.2619	7.1469	0	5.33355
chr1	69657146	69657499	14.248	7.12565	Intergenic	-375546	LRRC7	leucine rich repeat containing 7	14.248	7.12565	0	4.2237
chr5	177531607	177532050	14.2284	7.47605	Intergenic	-8728	N4BP3	NEDD4 binding protein 3	14.2284	7.47605	0	4.0098
chr10	111620199	111620675	14.2281	7.26895	Intergenic	62567	XPNPEP1	X-prolyl aminopeptidase 1	14.2281	7.26895	0	3.74675
chr4	166428189	166428558	14.2217	7.33265	Intergenic	120979	MIR578	microRNA 578	14.2217	7.33265	0	3.48375
chr3	156893524	156893759	14.2199	15.3133	Intergenic	-15092	CCNL1	cyclin L1	14.2199	15.3133	0	10.0726
chr22	44542408	44542681	14.2073	14.4371	intron (NM_001003828, intron 9 of 13)	-26292	PARVG	parvin gamma	14.2073	14.4371	0	11.1141
chr10	115782149	115782433	14.204	7.12565	Intergenic	-21515	ADRB1	adrenoceptor beta 1	14.204	7.12565	0	3.03675
chr20	62723217	62723752	14.198	14.0017	promoter-TSS (NM_001318854)	-557	OPRL1	opioid related nociceptin receptor 1	14.198	14.0017	0	9.13805
chr3	46955136	46955430	14.1869	10.8849	Intergenic	31544	PTH1R	parathyroid hormone 1 receptor	14.1869	10.8849	0	7.79505
chr20	39374421	39374800	14.178	7.3752	Intergenic	-56730	MAFB	MAF bZIP transcription factor B	14.178	7.3752	0	2.1215
chr8	91796243	91796630	14.1639	7.2902	Intergenic	-7485	NECAB1	N-terminal EF-hand calcium binding protein 1	14.1639	7.2902	0	4.4375
chr12	127032401	127032807	14.1617	7.10435	Intergenic	105577	LINC02347	long intergenic non-protein coding RNA 2347	14.1617	7.10435	0	4.2429
chr12	31358983	31359330	14.1617	7.10435	Intergenic	-118094	FLJ13224	uncharacterized LOC79857	14.1617	7.10435	0	2.96835
chr18	28185012	28185386	14.1617	7.10435	Intergenic	306323	MIR302F	microRNA 302f	14.1617	7.10435	0	2.4914
chr18	75072789	75073096	14.1617	7.10435	Intergenic	110934	GALR1	galanin receptor 1	14.1617	7.10435	0	4.3113
chr2	133254191	133254514	14.1617	7.10435	intron (NM_001508, intron 1 of 1)	80205	GPR39	G protein-coupled receptor 39	14.1617	7.10435	0	3.25065
chr3	172909526	172909892	14.1617	7.10435	Intergenic	-50651	SPATA16	spermatogenesis associated 16	14.1617	7.10435	0	3.25065
chr3	36016419	36016710	14.1617	7.10435	Intergenic	230596	MIR128-2	microRNA 128-2	14.1617	7.10435	0	3.44525
chr5	21594943	21595639	14.1617	7.10435	Intergenic	135702	GUSBP1	glucuronidase, beta pseudogene 1	14.1617	7.10435	0	3.26985
chr6	68874551	68874889	14.1617	7.10435	Intergenic	109477	LOC102723883	uncharacterized LOC102723883	14.1617	7.10435	0	3.16295
chr6	8140163	8140446	14.1617	7.10435	Intergenic	-37476	EEF1E1	eukaryotic translation elongation factor 1 epsilon 1	14.1617	7.10435	0	4.02905
chr8	9782508	9782836	14.1617	7.10435	Intergenic	-21690	MIR124-1	microRNA 124-1	14.1617	7.10435	0	4.91445
chrX	11257403	11257730	14.1617	7.10435	intron (NM_001287242, intron 2 of 12)	26529	ARHGAP6	Rho GTPase activating protein 6	14.1617	7.10435	0	2.7737
chrX	144045613	144046007	14.1617	7.10435	Intergenic	-283297	SPANXN1	SPANX family member N1	14.1617	7.10435	0	3.74675
chr10	52070682	52070923	14.1609	6.754	intron (NM_147156, intron 9 of 10)	-62432	ASAH2	N-acylsphingosine amidohydrolase 2	14.1609	6.754	0	4.7497
chr12	62532339	62532597	14.1609	6.754	intron (NM_178539, intron 1 of 4)	54152	FAM19A2	family with sequence similarity 19 member A2, C-C motif chemokine like	14.1609	6.754	0	3.70825
chr12	96220142	96220403	14.1609	6.754	intron (NR_135014, intron 2 of 2)	23397	LINC02410	long intergenic non-protein coding RNA 2410	14.1609	6.754	0	4.66205
chr9	17627721	17627959	14.1589	8.08135	intron (NM_003026, intron 1 of 8)	48888	SH3GL2	SH3 domain containing GRB2 like 2, endophilin A1	14.1589	8.08135	0	3.056
chr16	19852044	19852337	14.1512	8.95215	intron (NR_130968, intron 8 of 8)	44043	GPRC5B	G protein-coupled receptor class C group 5 member B	14.1512	8.95215	0	5.10905
chr9	126396962	126397312	14.1476	9.26545	intron (NM_024820, intron 9 of 20)	-149236	MIR7150	microRNA 7150	14.1476	9.26545	0	5.479
chr3	85014341	85014604	14.1454	14.315	intron (NM_001167674, intron 1 of 9)	6339	CADM2	cell adhesion molecule 2	14.1454	14.315	0	9.85875
chr1	174853161	174853623	14.1443	6.9398	intron (NM_001330989, intron 3 of 9)	8736	RABGAP1L	RAB GTPase activating protein 1 like	14.1443	6.9398	0	4.18515
chr21	28849047	28849341	14.1443	6.9398	Intergenic	-245504	LINC00113	long intergenic non-protein coding RNA 113	14.1443	6.9398	0	4.2921
chr2	146253205	146253538	14.1443	6.9398	Intergenic	827837	TEX41	testis expressed 41 (non-protein coding)	14.1443	6.9398	0	5.05125
chr6	115629757	115630087	14.1443	6.9398	Intergenic	335077	LINC02534	long intergenic non-protein coding RNA 2534	14.1443	6.9398	0	3.07525
chr6	72331659	72331955	14.1443	6.9398	Intergenic	201077	LINC01626	long intergenic non-protein coding RNA 1626	14.1443	6.9398	0	4.9251
chr11	126756280	126756773	14.1408	12.191	intron (NM_032531, intron 1 of 16)	-54116	KIRREL3-AS2	KIRREL3 antisense RNA 2	14.1408	12.191	0	5.19675
chr7	141155548	141155900	14.1378	8.9734	intron (NM_001195278, intron 3 of 3)	-95354	AGK	acylglycerol kinase	14.1378	8.9734	0	5.28435
chr9	103688735	103689031	14.1203	11.1557	Intergenic	-102148	PLPPR1	phospholipid phosphatase related 1	14.1203	11.1557	0	6.2382
chr6	113652239	113652618	14.1049	7.26895	Intergenic	318849	LINC02541	long intergenic non-protein coding RNA 2541	14.1049	7.26895	0	3.6591
chr16	82544431	82544979	14.1017	8.72385	Intergenic	-115694	CDH13	cadherin 13	14.1017	8.72385	0	3.83445
chr8	125053631	125053899	14.1001	9.515	promoter-TSS (NR_040044)	-742	FER1L6-AS1	FER1L6 antisense RNA 1	14.1001	9.515	0	5.479
chr10	33478738	33479146	14.0986	9.7221	intron (NM_001244972, intron 13 of 16)	144891	NRP1	neuropilin 1	14.0986	9.7221	0	5.7613
chr2	161969369	161969833	14.0809	8.1239	Intergenic	-23865	TANK	TRAF family member associated NFKB activator	14.0809	8.1239	0	2.96835
chr2	85977685	85977934	14.06	17.161	Intergenic	-3100	ATOH8	atonal bHLH transcription factor 8	14.06	17.161	0	13.0217
chr11	123592194	123592578	14.0451	7.0831	Intergenic	9307	ZNF202	zinc finger protein 202	14.0451	7.0831	0	3.07525
chr12	11734163	11734530	14.0451	7.0831	Intergenic	33382	LINC01252	long intergenic non-protein coding RNA 1252	14.0451	7.0831	0	4.2429
chr12	33141909	33142258	14.0451	7.0831	Intergenic	-92303	PKP2	plakophilin 2	14.0451	7.0831	0	2.88065
chr13	103841138	103841462	14.0451	7.0831	Intergenic	-122104	SLC10A2	solute carrier family 10 member 2	14.0451	7.0831	0	4.0098
chr13	21457022	21457487	14.0451	7.0831	intron (NM_022459, intron 1 of 22)	19659	XPO4	exportin 4	14.0451	7.0831	0	4.63215
chr16	6385163	6385474	14.0451	7.0831	intron (NM_018723, intron 2 of 15)	315614	RBFOX1	RNA binding fox-1 homolog 1	14.0451	7.0831	0	5.05125
chr1	241076080	241076412	14.0451	7.0831	intron (NM_001282773, intron 4 of 15)	-219326	MIR3123	microRNA 3123	14.0451	7.0831	0	4.3306
chr1	57473661	57473983	14.0451	7.0831	intron (NM_021080, intron 16 of 16)	-42009	C8B	complement C8 beta chain	14.0451	7.0831	0	2.1022
chr2	203192623	203192997	14.0451	7.0831	Intergenic	35036	SNORD11	small nucleolar RNA, C/D box 11	14.0451	7.0831	0	3.6591
chr3	3462826	3463319	14.0451	7.0831	Intergenic	-241671	CRBN	cereblon	14.0451	7.0831	0	4.5252
chr3	66092483	66092879	14.0451	7.0831	Intergenic	-26604	SLC25A26	solute carrier family 25 member 26	14.0451	7.0831	0	3.07525
chr4	100773653	100774203	14.0451	7.0831	intron (NM_001306151, intron 3 of 9)	35938	DAPP1	dual adaptor of phosphotyrosine and 3-phosphoinositides 1	14.0451	7.0831	0	3.55215
chr4	84282948	84283291	14.0451	7.0831	Intergenic	-26813	HPSE	heparanase	14.0451	7.0831	0	2.8614
chr5	21200952	21201392	14.0451	7.0831	Intergenic	-258417	GUSBP1	glucuronidase, beta pseudogene 1	14.0451	7.0831	0	5.10905
chr7	125680202	125680603	14.0451	7.0831	Intergenic	-776057	LOC101928254	uncharacterized LOC101928254	14.0451	7.0831	0	3.44525
chrX	139101233	139101576	14.0451	7.0831	Intergenic	-53727	CXorf66	chromosome X open reading frame 66	14.0451	7.0831	0	5.0021
chr22	44487273	44487579	14.0449	9.4088	intron (NM_001243385, intron 1 of 12)	22429	PARVB	parvin beta	14.0449	9.4088	0	7.52345
chr12	125322519	125323181	14.0385	10.407	intron (NM_001082959, intron 1 of 11)	25669	SCARB1	scavenger receptor class B member 1	14.0385	10.407	0	7.23045
chr17	27904946	27905276	14.0371	15.3504	intron (NM_001085454, intron 10 of 20)	9449	TP53I13	tumor protein p53 inducible protein 13	14.0371	15.3504	0	8.7296
chr5	44502066	44502406	14.0344	7.12565	intron (NR_131946, intron 1 of 2)	8148	LINC02224	long intergenic non-protein coding RNA 2224	14.0344	7.12565	0	5.19675
chr7	129016358	129016593	14.0191	14.0655	intron (NM_001130722, intron 1 of 16)	991	AHCYL2	adenosylhomocysteinase like 2	14.0191	14.0655	0	11.0071
chr12	91828951	91829702	14.0133	7.561	Intergenic	-252425	DCN	decorin	14.0133	7.561	0	3.44525
chr3	172370801	172371421	14.0128	7.1469	intron (NM_020792, intron 1 of 4)	57897	NCEH1	neutral cholesterol ester hydrolase 1	14.0128	7.1469	0	3.056
chr2	175653290	175653592	13.9998	7.12565	Intergenic	-24241	CHRNA1	cholinergic receptor nicotinic alpha 1 subunit	13.9998	7.12565	0	4.0483
chr2	159927811	159928357	13.9962	7.0831	intron (NM_033394, intron 3 of 26)	102938	TANC1	tetratricopeptide repeat, ankyrin repeat and coiled-coil containing 1	13.9962	7.0831	0	4.5252
chr3	50690166	50690469	13.991	13.9167	Intergenic	-22194	MIR4787	microRNA 4787	13.991	13.9167	0	7.21125
chr10	11415588	11416368	13.978	7.33265	Intergenic	-29305	CELF2-AS1	CELF2 antisense RNA 1	13.978	7.33265	0	4.0483
chr11	16037376	16037760	13.9563	7.0619	intron (NM_001145819, intron 12 of 15)	-46401	MIR6073	microRNA 6073	13.9563	7.0619	0	4.3306
chr4	89346332	89346843	13.9563	7.0619	intron (NM_017912, intron 15 of 22)	-31681	HERC5	HECT and RLD domain containing E3 ubiquitin protein ligase 5	13.9563	7.0619	0	2.8999
chr8	121680978	121681456	13.9563	7.0619	intron (NM_021021, intron 2 of 6)	-92276	LOC101927543	uncharacterized LOC101927543	13.9563	7.0619	0	3.16295
chr9	98973634	98974043	13.9563	7.0619	Intergenic	90596	HSD17B3	hydroxysteroid 17-beta dehydrogenase 3	13.9563	7.0619	0	2.68605
chr2	234126546	234126942	13.9489	7.3752	Intergenic	-33473	ATG16L1	autophagy related 16 like 1	13.9489	7.3752	0	4.34985
chr19	18057158	18057393	13.9369	24.6371	Intergenic	-4836	KCNN1	potassium calcium-activated channel subfamily N member 1	13.9369	24.6371	0	21.2744
chr13	82872288	82872556	13.9347	6.91855	Intergenic	-1071304	LINC00564	long intergenic non-protein coding RNA 564	13.9347	6.91855	0	2.59835
chr16	65188134	65188528	13.9347	6.91855	intron (NR_110918, intron 3 of 3)	22145	LINC02126	long intergenic non-protein coding RNA 2126	13.9347	6.91855	0	3.8537
chr18	22204378	22204701	13.9347	6.91855	Intergenic	-3607	LINC01915	long intergenic non-protein coding RNA 1915	13.9347	6.91855	0	2.7737
chr4	90166626	90166996	13.9347	6.91855	3' UTR (NM_198281, exon 2 of 2)	62350	GPRIN3	GPRIN family member 3	13.9347	6.91855	0	4.2921
chr7	113449990	113450572	13.9347	6.91855	Intergenic	108801	PPP1R3A	protein phosphatase 1 regulatory subunit 3A	13.9347	6.91855	0	5.7998
chrX	96478993	96479519	13.9347	6.91855	intron (NM_007309, intron 22 of 26)	340278	DIAPH2-AS1	DIAPH2 antisense RNA 1	13.9347	6.91855	0	3.25065
chrY	25318926	25319227	13.9347	6.91855	intron (NM_020420, intron 1 of 16).2	26163	DAZ1	deleted in azoospermia 1	13.9347	6.91855	0	4.6129
chr6	28133372	28133611	13.9323	7.1681	intron (NR_103448, intron 3 of 4)	3952	ZNF192P1	zinc finger protein 192 pseudogene 1	13.9323	7.1681	0	4.1167
chr17	62325853	62326192	13.9211	6.91855	intron (NM_018469, intron 1 of 11)	14661	TEX2	testis expressed 2	13.9211	6.91855	0	3.35755
chr5	106717726	106718092	13.9092	9.4725	intron (NM_001962, intron 4 of 4)	288687	EFNA5	ephrin A5	13.9092	9.4725	0	3.44525
chr6	10435238	10435675	13.9041	6.9769	promoter-TSS (NR_027793)	-401	LINC00518	long intergenic non-protein coding RNA 518	13.9041	6.9769	0	3.55215
chr2	27539580	27539902	13.9031	7.8106	intron (NM_002437, intron 2 of 7)	6228	MPV17	MPV17, mitochondrial inner membrane protein	13.9031	7.8106	0	4.91445
chr10	10062768	10063266	13.8962	7.04065	Intergenic	-37668	LOC101928298	uncharacterized LOC101928298	13.8962	7.04065	0	2.7737
chr11	36562583	36562895	13.8962	7.04065	Intergenic	-26824	RAG1	recombination activating 1	13.8962	7.04065	0	4.7198
chr15	61833803	61834366	13.8962	7.04065	Intergenic	-312582	RORA	RAR related orphan receptor A	13.8962	7.04065	0	3.25065
chr17	69283279	69283788	13.8962	7.04065	Intergenic	-85213	CASC17	cancer susceptibility 17 (non-protein coding)	13.8962	7.04065	0	2.1022
chr3	122111763	122112059	13.8962	7.04065	intron (NM_014367, intron 1 of 4)	8888	FAM162A	family with sequence similarity 162 member A	13.8962	7.04065	0	4.1167
chr4	178098820	178099150	13.8962	7.04065	Intergenic	-132006	NEIL3	nei like DNA glycosylase 3	13.8962	7.04065	0	3.9221
chr6	123344180	123344490	13.8962	7.04065	intron (NM_001010852, intron 3 of 5)	27219	CLVS2	clavesin 2	13.8962	7.04065	0	4.399
chr7	77080400	77080835	13.8962	7.04065	Intergenic	-34900	GSAP	gamma-secretase activating protein	13.8962	7.04065	0	3.16295
chr9	120148224	120148562	13.8962	7.04065	intron (NM_014010, intron 1 of 21)	28924	ASTN2	astrotactin 2	13.8962	7.04065	0	3.55215
chr9	83907009	83907313	13.8962	7.04065	Intergenic	397289	TLE1	transducin like enhancer of split 1	13.8962	7.04065	0	3.8537
chrX	13446619	13447038	13.8962	7.04065	Intergenic	93468	LINC01203	long intergenic non-protein coding RNA 1203	13.8962	7.04065	0	4.5744
chrX	99375777	99376401	13.8962	7.04065	Intergenic	-181248	XRCC6P5	X-ray repair cross complementing 6 pseudogene 5	13.8962	7.04065	0	3.6591
chr12	24748579	24748886	13.8815	7.18935	Intergenic	-11630	LINC00477	long intergenic non-protein coding RNA 477	13.8815	7.18935	0	2.8614
chr12	117330214	117330544	13.8811	7.0619	Intergenic	-11147	HRK	harakiri, BCL2 interacting protein	13.8811	7.0619	0	4.5252
chr2	237080528	237080920	13.8808	14.5433	Intergenic	-4072	GBX2	gastrulation brain homeobox 2	13.8808	14.5433	0	9.0119
chr1	69729659	69730193	13.8807	6.9398	Intergenic	-302942	LRRC7	leucine rich repeat containing 7	13.8807	6.9398	0	3.74675
chr5	96874626	96874910	13.8714	7.3752	intron (NR_105028, intron 2 of 3)	34368	LINC01340	long intergenic non-protein coding RNA 1340	13.8714	7.3752	0	3.6591
chr12	68630951	68631264	13.871	8.49555	Intergenic	-11536	IL26	interleukin 26	13.871	8.49555	0	3.35755
chr1	47934373	47934849	13.8686	7.26895	Intergenic	-31622	LINC01389	long intergenic non-protein coding RNA 1389	13.8686	7.26895	0	4.0483
chr3	188789216	188789674	13.8681	6.99815	Intergenic	-100318	TPRG1	tumor protein p63 regulated 1	13.8681	6.99815	0	5.58595
chr16	20153130	20153562	13.8663	7.0194	Intergenic	-68246	GPR139	G protein-coupled receptor 139	13.8663	7.0194	0	2.59835
chr16	27600445	27600876	13.8663	7.0194	intron (NM_015202, intron 2 of 27)	39192	KIAA0556	KIAA0556	13.8663	7.0194	0	3.46445
chr18	62500661	62501322	13.8663	7.0194	Intergenic	-573701	LINC01538	long intergenic non-protein coding RNA 1538	13.8663	7.0194	0	4.7198
chr2	124879336	124879686	13.8663	7.0194	intron (NM_130773, intron 1 of 23)	96647	CNTNAP5	contactin associated protein like 5	13.8663	7.0194	0	5.10905
chr2	48462178	48462586	13.8663	7.0194	Intergenic	-79413	FOXN2	forkhead box N2	13.8663	7.0194	0	2.59835
chr9	74167382	74167787	13.8663	7.0194	Intergenic	216216	CEMIP2	cell migration inducing hyaluronidase 2	13.8663	7.0194	0	3.74675
chrY	8070791	8071358	13.8663	7.0194	Intergenic	398109	TTTY12	testis-specific transcript, Y-linked 12 (non-protein coding)	13.8663	7.0194	0	2.98755
chrX	22692580	22693483	13.8649	7.12565	intron (NR_073010, intron 4 of 11)	-325047	DDX53	DEAD-box helicase 53	13.8649	7.12565	0	2.1899
chr11	92447223	92447804	13.864	7.35395	intron (NM_001008781, intron 3 of 24)	201281	LOC105369431	uncharacterized LOC105369431	13.864	7.35395	0	3.8537
chr1	154699831	154700218	13.8556	10.8636	intron (NM_002249, intron 4 of 7)	-99568	ADAR	adenosine deaminase, RNA specific	13.8556	10.8636	0	6.5397
chrX	112998839	112999183	13.8517	7.3752	intron (NR_131204, intron 1 of 2)	182495	XACT	X active specific transcript (non-protein coding)	13.8517	7.3752	0	3.55215
chr5	57145	57425	13.8391	13.1893	Intergenic	-83088	PLEKHG4B	pleckstrin homology and RhoGEF domain containing G4B	13.8391	13.1893	0	7.8635
chr6	129597232	129597467	13.8296	7.41765	intron (NM_000426, intron 17 of 64)	393063	LAMA2	laminin subunit alpha 2	13.8296	7.41765	0	2.8614
chr3	70410536	70410952	13.8263	7.3752	Intergenic	361849	SAMMSON	survival associated mitochondrial melanoma specific oncogenic non-coding RNA	13.8263	7.3752	0	5.19675
chr20	13257885	13258194	13.826	7.85305	intron (NM_080826, intron 2 of 5)	-37705	ISM1-AS1	ISM1 antisense RNA 1	13.826	7.85305	0	2.1022
chr15	94020520	94020856	13.8258	6.91855	Intergenic	-379101	LINC02207	long intergenic non-protein coding RNA 2207	13.8258	6.91855	0	4.5252
chr8	144176545	144177090	13.8249	7.2902	Intergenic	56191	C8orf31	chromosome 8 open reading frame 31 (putative)	13.8249	7.2902	0	5.10905
chr13	61328753	61329201	13.8145	10.2637	Intergenic	81888	LINC00378	long intergenic non-protein coding RNA 378	13.8145	10.2637	0	5.19675
chr8	142033123	142033525	13.811	7.35395	Intergenic	-21912	PTK2	protein tyrosine kinase 2	13.811	7.35395	0	4.63215
chr11	78577221	78577641	13.8046	8.0176	intron (NM_001098816, intron 9 of 33)	-291522	NARS2	asparaginyl-tRNA synthetase 2, mitochondrial	13.8046	8.0176	0	4.136
chr7	4889148	4889420	13.8029	12.5893	intron (NM_018059, intron 2 of 14)	12341	PAPOLB	poly(A) polymerase beta	13.8029	12.5893	0	9.31345
chr10	117871997	117872491	13.8021	7.0619	intron (NM_001145453, intron 5 of 9)	159575	GFRA1	GDNF family receptor alpha 1	13.8021	7.0619	0	4.0483
chr19	50368649	50368856	13.7965	27.5467	intron (NM_007254, intron 3 of 16)	2070	PNKP	polynucleotide kinase 3'-phosphatase	13.7965	27.5467	0	25.2649
chr17	26881674	26881908	13.7951	13.0247	intron (NM_033198, intron 11 of 11)	-2110	UNC119	unc-119 lipid binding chaperone	13.7951	13.0247	0	8.0196
chr5	32707637	32707843	13.7716	12.4247	Intergenic	-3003	NPR3	natriuretic peptide receptor 3	13.7716	12.4247	0	7.64965
chr4	177978308	177978648	13.7668	7.31145	Intergenic	-252513	NEIL3	nei like DNA glycosylase 3	13.7668	7.31145	0	2.1022
chr17	63203662	63204716	13.7522	10.8211	intron (NM_003835, intron 16 of 18)	70733	RGS9	regulator of G protein signaling 9	13.7522	10.8211	0	5.56665
chr10	89685387	89685771	13.7522	6.89735	intron (NM_001304717, intron 4 of 9)	62384	PTEN	phosphatase and tensin homolog	13.7522	6.89735	0	4.85665
chr12	43545307	43545889	13.7522	6.89735	Intergenic	400126	ADAMTS20	ADAM metallopeptidase with thrombospondin type 1 motif 20	13.7522	6.89735	0	2.8999
chr13	49944566	49944905	13.7522	6.89735	intron (NM_001079670, intron 5 of 10)	30939	CAB39L	calcium binding protein 39 like	13.7522	6.89735	0	4.136
chr16	15300973	15301377	13.7522	6.89735	Intergenic	-52316	MIR3180-4	microRNA 3180-4	13.7522	6.89735	0	2.79295
chr16	32007663	32007955	13.7522	6.89735	Intergenic	122730	ZNF267	zinc finger protein 267	13.7522	6.89735	0	3.9414
chr1	95830160	95830482	13.7522	6.89735	Intergenic	-46502	LINC01760	long intergenic non-protein coding RNA 1760	13.7522	6.89735	0	2.1899
chr5	141330842	141331177	13.7522	6.89735	intron (NM_016580, intron 2 of 3)	7618	PCDH12	protocadherin 12	13.7522	6.89735	0	3.9414
chr5	151947701	151948042	13.7522	6.89735	Intergenic	-163031	NMUR2	neuromedin U receptor 2	13.7522	6.89735	0	4.0483
chr5	154996403	154996696	13.7522	6.89735	Intergenic	603234	KIF4B	kinesin family member 4B	13.7522	6.89735	0	5.49825
chr7	31921917	31922176	13.7522	6.89735	intron (NM_001322059, intron 3 of 17)	188428	PDE1C	phosphodiesterase 1C	13.7522	6.89735	0	4.399
chr7	67623509	67623931	13.7522	6.89735	Intergenic	138480	LOC102723427	uncharacterized LOC102723427	13.7522	6.89735	0	3.26985
chr9	123201447	123201782	13.7522	6.89735	intron (NM_001011649, intron 24 of 36)	140834	CDK5RAP2	CDK5 regulatory subunit associated protein 2	13.7522	6.89735	0	3.07525
chr2	9495406	9495746	13.7476	9.515	intron (NM_001135191, intron 12 of 26)	67213	ITGB1BP1	integrin subunit beta 1 binding protein 1	13.7476	9.515	0	3.8537
chr2	27123622	27124031	13.7421	8.08135	intron (NM_020134, intron 2 of 12)	52534	DPYSL5	dihydropyrimidinase like 5	13.7421	8.08135	0	3.16295
chr22	18814640	18814983	13.7411	12.4193	Intergenic	-22820	LOC102725072	Putative uncharacterized protein DKFZp434K191	13.7411	12.4193	0	7.1043
chr10	115312303	115312705	13.7398	6.89735	promoter-TSS (NM_004132)	-233	HABP2	hyaluronan binding protein 2	13.7398	6.89735	0	3.26985
chr12	130770560	130770868	13.7395	6.89735	Intergenic	-51719	PIWIL1	piwi like RNA-mediated gene silencing 1	13.7395	6.89735	0	3.63985
chr5	15367165	15367464	13.7324	16.5556	Intergenic	-100645	LINC02149	long intergenic non-protein coding RNA 2149	13.7324	16.5556	0	8.272
chr2	137005707	137006139	13.7309	8.55925	Intergenic	-130198	CXCR4	C-X-C motif chemokine receptor 4	13.7309	8.55925	0	2.68605
chr20	60179659	60180028	13.7306	10.3645	intron (NM_001252339, intron 1 of 14)	5026	CDH4	cadherin 4	13.7306	10.3645	0	3.9221
chr3	139283165	139283484	13.7213	12.8389	intron (NM_001200047, intron 3 of 3)	-24653	RBP1	retinol binding protein 1	13.7213	12.8389	0	9.3626
chr4	42648468	42648943	13.7197	7.6035	intron (NM_006095, intron 1 of 36)	10417	ATP8A1	ATPase phospholipid transporting 8A1	13.7197	7.6035	0	3.16295
chr12	12472681	12473111	13.708	7.0831	Intergenic	30273	MANSC1	MANSC domain containing 1	13.708	7.0831	0	3.5329
chr19	49939580	49939866	13.7052	11.3415	intron (NM_020309, intron 2 of 11)	5085	SLC17A7	solute carrier family 17 member 7	13.7052	11.3415	0	8.0581
chr3	50555925	50556220	13.7034	17.3681	Intergenic	-14397	CACNA2D2	calcium voltage-gated channel auxiliary subunit alpha2delta 2	13.7034	17.3681	0	14.3348
chr9	45996547	45997014	13.6945	6.5257	Intergenic	-120163	FAM27E2	family with sequence similarity 27 member E2	13.6945	6.5257	0	3.25065
chr5	160229634	160229931	13.6845	11.4053	intron (NM_025153, intron 1 of 25)	49437	ATP10B	ATPase phospholipid transporting 10B (putative)	13.6845	11.4053	0	6.6274
chr19	47344990	47345323	13.6823	9.1221	intron (NM_001301078, intron 2 of 4)	8391	AP2S1	adaptor related protein complex 2 subunit sigma 1	13.6823	9.1221	0	5.69285
chr11	57260950	57261302	13.6799	9.9291	intron (NM_001198810, intron 8 of 14)	21232	SLC43A1	solute carrier family 43 member 1	13.6799	9.9291	0	4.6813
chr2	238642331	238642716	13.675	9.4725	intron (NM_001137550, intron 9 of 23)	41716	LRRFIP1	LRR binding FLII interacting protein 1	13.675	9.4725	0	8.39815
chr2	183533374	183533722	13.6732	6.9769	Intergenic	-47220	DNAJC10	DnaJ heat shock protein family (Hsp40) member C10	13.6732	6.9769	0	2.40375
chr4	169845887	169846228	13.6726	11.2777	intron (NM_016081, intron 18 of 20)	85411	CBR4	carbonyl reductase 4	13.6726	11.2777	0	6.64665
chr5	108786873	108787196	13.6599	10.8211	Intergenic	-41359	PJA2	praja ring finger ubiquitin ligase 2	13.6599	10.8211	0	5.9559
chr4	114249723	114250036	13.6462	7.12565	intron (NM_001127493, intron 28 of 46)	176441	MIR8082	microRNA 8082	13.6462	7.12565	0	4.9636
chr12	98460664	98460985	13.644	7.1681	Intergenic	-71598	MIR4303	microRNA 4303	13.644	7.1681	0	2.88065
chr10	61969789	61970311	13.6392	7.74685	intron (NM_001204404, intron 9 of 43)	-69276	ANK3	ankyrin 3	13.6392	7.74685	0	5.21595
chr21	39317307	39317646	13.6387	7.1469	Intergenic	-28735	KCNJ6	potassium voltage-gated channel subfamily J member 6	13.6387	7.1469	0	2.98755
chr2	201042809	201043263	13.6309	7.12565	Intergenic	-127568	SPATS2L	spermatogenesis associated serine rich 2 like	13.6309	7.12565	0	5.49825
chr11	86689874	86690182	13.6302	6.7115	intron (NR_038905, intron 2 of 2)	23365	LOC100506368	uncharacterized LOC100506368	13.6302	6.7115	0	4.02905
chr14	68639398	68639783	13.6302	6.7115	intron (NM_001321809, intron 7 of 11)	349281	RAD51B	RAD51 paralog B	13.6302	6.7115	0	4.2237
chr18	6795348	6795698	13.6302	6.7115	Intergenic	-38909	ARHGAP28	Rho GTPase activating protein 28	13.6302	6.7115	0	4.2044
chr3	165106889	165107208	13.6302	6.7115	intron (NR_125764, intron 3 of 5)	182300	LINC01322	long intergenic non-protein coding RNA 1322	13.6302	6.7115	0	3.8152
chr5	150258942	150259205	13.6302	6.7115	intron (NM_001346557, intron 2 of 3)	25472	ZNF300	zinc finger protein 300	13.6302	6.7115	0	4.02905
chr7	103276678	103276958	13.6302	6.7115	exon (NM_005045, exon 18 of 65)	-190194	SLC26A5	solute carrier family 26 member 5	13.6302	6.7115	0	3.83445
chr3	128070451	128070775	13.6296	7.12565	intron (NM_021937, intron 5 of 6)	-111824	DNAJB8-AS1	DNAJB8 antisense RNA 1	13.6296	7.12565	0	3.9414
chr9	27535778	27536125	13.6194	7.6035	Intergenic	-6101	MOB3B	MOB kinase activator 3B	13.6194	7.6035	0	3.35755
chr1	91187047	91187293	13.6161	15.1645	Intergenic	-4376	BARHL2	BarH like homeobox 2	13.6161	15.1645	0	12.8078
chr6	159722889	159723243	13.6074	6.89735	Intergenic	-81497	LINC02529	long intergenic non-protein coding RNA 2529	13.6074	6.89735	0	3.18215
chr7	16276770	16277249	13.6066	7.0831	non-coding (NR_038946, exon 2 of 5)	26898	ISPD-AS1	ISPD antisense RNA 1	13.6066	7.0831	0	4.93365
chr22	18367478	18367878	13.6031	7.39645	intron (NM_001136004, intron 15 of 21)	21974	MICAL3	microtubule associated monooxygenase, calponin and LIM domain containing 3	13.6031	7.39645	0	4.8075
chr10	118982506	118982826	13.5973	8.95215	Intergenic	-17918	SLC18A2	solute carrier family 18 member A2	13.5973	8.95215	0	5.8875
chr12	34145949	34146335	13.5969	6.87605	Intergenic	-29074	ALG10	ALG10, alpha-1,2-glucosyltransferase	13.5969	6.87605	0	3.16295
chr12	54633439	54633733	13.5969	6.87605	3' UTR (NM_001127322, exon 5 of 5)	-8326	MIR3198-2	microRNA 3198-2	13.5969	6.87605	0	3.35755
chr12	93090025	93090390	13.5969	6.87605	Intergenic	-6412	C12orf74	chromosome 12 open reading frame 74	13.5969	6.87605	0	2.4914
chr13	54915175	54915658	13.5969	6.87605	Intergenic	-29233	MIR1297	microRNA 1297	13.5969	6.87605	0	2.88065
chr13	85199168	85199512	13.5969	6.87605	Intergenic	-158449	SNORA107	small nucleolar RNA, H/ACA box 107	13.5969	6.87605	0	2.98755
chr14	67517567	67518018	13.5969	6.87605	intron (NM_001024218, intron 9 of 21)	-138318	FAM71D	family with sequence similarity 71 member D	13.5969	6.87605	0	3.42595
chr14	79628003	79628284	13.5969	6.87605	intron (NM_001330195, intron 15 of 20)	-38182	LOC105370586	uncharacterized LOC105370586	13.5969	6.87605	0	3.90285
chr18	34719726	34720155	13.5969	6.87605	intron (NR_136303, intron 8 of 13)	-134483	LOC105372068	uncharacterized LOC105372068	13.5969	6.87605	0	2.3845
chr21	39652633	39653168	13.5969	6.87605	intron (NM_170737, intron 1 of 2)	8558	KCNJ15	potassium voltage-gated channel subfamily J member 15	13.5969	6.87605	0	3.63985
chr2	158315993	158316407	13.5969	6.87605	Intergenic	-15596	CYTIP	cytohesin 1 interacting protein	13.5969	6.87605	0	4.2921
chr3	112109955	112110430	13.5969	6.87605	Intergenic	58398	CD200	CD200 molecule	13.5969	6.87605	0	3.6591
chr3	149145917	149146475	13.5969	6.87605	Intergenic	-46172	TM4SF4	transmembrane 4 L six family member 4	13.5969	6.87605	0	3.83445
chr3	167211065	167211430	13.5969	6.87605	intron (NM_178824, intron 14 of 14)	-19327	SERPINI2	serpin family I member 2	13.5969	6.87605	0	3.44525
chr3	186025219	186025756	13.5969	6.87605	intron (NM_001080744, intron 2 of 23)	54536	DGKG	diacylglycerol kinase gamma	13.5969	6.87605	0	3.44525
chr3	40303776	40304150	13.5969	6.87605	intron (NR_033965, intron 2 of 2)	-47210	EIF1B	eukaryotic translation initiation factor 1B	13.5969	6.87605	0	4.91445
chr3	43467001	43467452	13.5969	6.87605	intron (NM_001204831, intron 11 of 12)	-73772	SNRK-AS1	SNRK antisense RNA 1	13.5969	6.87605	0	4.4183
chr4	125100614	125100935	13.5969	6.87605	Intergenic	378815	LINC02516	long intergenic non-protein coding RNA 2516	13.5969	6.87605	0	4.2429
chr4	83139511	83139833	13.5969	6.87605	Intergenic	155477	HNRNPD	heterogeneous nuclear ribonucleoprotein D	13.5969	6.87605	0	3.9221
chr5	148590691	148591083	13.5969	6.87605	intron (NM_014945, intron 7 of 23)	-60514	AFAP1L1	actin filament associated protein 1 like 1	13.5969	6.87605	0	3.5329
chr8	70443970	70444320	13.5969	6.87605	intron (NM_001128206, intron 2 of 21)	39117	SULF1	sulfatase 1	13.5969	6.87605	0	2.8614
chr6	15480045	15480340	13.5917	14.6867	intron (NM_004973, intron 5 of 17)	183097	DTNBP1	dystrobrevin binding protein 1	13.5917	14.6867	0	9.9657
chr12	131547990	131548338	13.5851	6.87605	intron (NM_001330497, intron 14 of 25)	-69643	ADGRD1-AS1	ADGRD1 antisense RNA 1	13.5851	6.87605	0	3.63985
chr2	202484464	202484785	13.5812	6.99815	promoter-TSS (NM_001168216)	-719	C2CD6	C2 calcium dependent domain containing 6	13.5812	6.99815	0	4.63215
chr3	25873106	25873438	13.5794	9.7221	Intergenic	41709	OXSM	3-oxoacyl-ACP synthase, mitochondrial	13.5794	9.7221	0	6.1698
chr14	73612854	73613216	13.5794	7.0831	intron (NM_007318, intron 1 of 11)	9892	PSEN1	presenilin 1	13.5794	7.0831	0	5.05125
chr4	7584167	7584370	13.5743	11.5525	intron (NM_020777, intron 3 of 26)	122513	MIR4274	microRNA 4274	13.5743	11.2407	0	11.5525
chr6	98005276	98005596	13.5647	6.89735	intron (NR_110757, intron 1 of 4)	-143153	MIR548H3	microRNA 548h-3	13.5647	6.89735	0	2.59835
chr22	37835398	37835661	13.5362	7.3752	Intergenic	-12024	ELFN2	extracellular leucine rich repeat and fibronectin type III domain containing 2	13.5362	7.3752	0	2.2091
chr18	6171636	6171976	13.5226	6.89735	intron (NM_001330559, intron 13 of 18)	-84937	L3MBTL4-AS1	L3MBTL4 antisense RNA 1	13.5226	6.89735	0	2.7737
chr16	86374355	86374622	13.5205	10.699	intron (NR_024406, intron 1 of 6)	4797	LINC00917	long intergenic non-protein coding RNA 917	13.5205	10.699	0	8.99265
chr5	111609473	111609852	13.5205	8.14515	intron (NM_001347888, intron 4 of 5)	45682	LOC101927023	uncharacterized LOC101927023	13.5205	8.14515	0	5.05125
chr5	136984937	136985285	13.5103	8.99465	intron (NM_017415, intron 8 of 14)	-1773	MIR874	microRNA 874	13.5103	8.99465	0	5.8682
chrX	21139921	21140287	13.4926	6.96105	Intergenic	-252312	CNKSR2	connector enhancer of kinase suppressor of Ras 2	13.4926	6.96105	0	2.98755
chr19	48447932	48448195	13.4897	11.9256	promoter-TSS (NR_004437).2	-116	SNAR-A12	small ILF3/NF90-associated RNA A12	13.4897	11.9256	0	10.7827
chr3	118691870	118692206	13.4778	7.8318	intron (NM_152538, intron 3 of 8)	30115	IGSF11-AS1	IGSF11 antisense RNA 1	13.4778	7.8318	0	2.7737
chr2	225042794	225043122	13.4715	7.33265	Intergenic	-138922	SERPINE2	serpin family E member 2	13.4715	7.33265	0	3.8537
chr10	129452471	129452802	13.4692	6.8548	Intergenic	-82902	FOXI2	forkhead box I2	13.4692	6.8548	0	3.46445
chr13	108655917	108656653	13.4692	6.8548	Intergenic	-136825	FAM155A	family with sequence similarity 155 member A	13.4692	6.8548	0	3.74675
chr13	87114317	87114665	13.4692	6.8548	Intergenic	-449684	LINC00430	long intergenic non-protein coding RNA 430	13.4692	6.8548	0	2.88065
chr16	5265906	5266320	13.4692	6.8548	Intergenic	-118292	EEF2KMT	eukaryotic elongation factor 2 lysine methyltransferase	13.4692	6.8548	0	3.74675
chr16	63145086	63145593	13.4692	6.8548	Intergenic	-1074600	CDH8	cadherin 8	13.4692	6.8548	0	3.7275
chr18	39486592	39487017	13.4692	6.8548	Intergenic	-48359	PIK3C3	phosphatidylinositol 3-kinase catalytic subunit type 3	13.4692	6.8548	0	4.0483
chr19	42317516	42317841	13.4692	6.8548	Intergenic	17156	CEACAM3	carcinoembryonic antigen related cell adhesion molecule 3	13.4692	6.8548	0	3.6591
chr21	17176929	17177283	13.4692	6.8548	intron (NM_013396, intron 6 of 23)	74762	USP25	ubiquitin specific peptidase 25	13.4692	6.8548	0	3.35755
chr22	31965108	31965397	13.4692	6.8548	intron (NM_014775, intron 8 of 31)	52265	MIR7109	microRNA 7109	13.4692	6.8548	0	3.35755
chr2	106048184	106048521	13.4692	6.8548	intron (NM_201557, intron 1 of 5)	6878	FHL2	four and a half LIM domains 2	13.4692	6.8548	0	2.4722
chr2	52840234	52840568	13.4692	6.8548	Intergenic	89352	MIR4431	microRNA 4431	13.4692	6.8548	0	5.89815
chr2	88571859	88572332	13.4692	6.8548	Intergenic	99437	THNSL2	threonine synthase like 2	13.4692	6.8548	0	3.07525
chr3	173405898	173406426	13.4692	6.8548	intron (NM_014932, intron 3 of 6)	232424	NLGN1-AS1	NLGN1 antisense RNA 1	13.4692	6.8548	0	4.5252
chr5	12188730	12189069	13.4692	6.8548	Intergenic	-284744	CTNND2	catenin delta 2	13.4692	6.8548	0	3.26985
chr5	136125894	136126225	13.4692	6.8548	Intergenic	-337827	LOC105379192	uncharacterized LOC105379192	13.4692	6.8548	0	2.98755
chr6	156770278	156770629	13.4692	6.8548	Intergenic	-328536	ARID1B	AT-rich interaction domain 1B	13.4692	6.8548	0	3.9414
chr6	6581304	6581633	13.4692	6.8548	intron (NR_026970, intron 1 of 7)	-7466	LY86	lymphocyte antigen 86	13.4692	6.8548	0	2.7053
chr6	93922855	93923283	13.4692	6.8548	Intergenic	206231	EPHA7	EPH receptor A7	13.4692	6.8548	0	3.74675
chr7	108929629	108930013	13.4692	6.8548	Intergenic	-405177	C7orf66	chromosome 7 open reading frame 66	13.4692	6.8548	0	3.35755
chr7	51857214	51857570	13.4692	6.8548	Intergenic	-472834	COBL	cordon-bleu WH2 repeat protein	13.4692	6.8548	0	3.9414
chr8	29069067	29069415	13.4692	6.8548	intron (NM_015254, intron 2 of 39)	51369	KIF13B	kinesin family member 13B	13.4692	6.8548	0	3.33825
chr9	28134521	28134988	13.4692	6.8548	intron (NM_152570, intron 5 of 6)	-560890	C9orf72	chromosome 9 open reading frame 72	13.4692	6.8548	0	4.136
chr9	85081830	85082164	13.4692	6.8548	Intergenic	478310	SPATA31D1	SPATA31 subfamily D member 1	13.4692	6.8548	0	4.3306
chrX	26050244	26050993	13.4692	6.8548	Intergenic	-105842	MAGEB18	MAGE family member B18	13.4692	6.8548	0	2.96835
chrX	45602442	45602824	13.4692	6.8548	Intergenic	3061	MIR221	microRNA 221	13.4692	6.8548	0	3.62055
chrY	17385577	17386099	13.4692	6.8548	Intergenic	-469925	NLGN4Y-AS1	NLGN4Y antisense RNA 1	13.4692	6.8548	0	4.0483
chr6	83488820	83489171	13.4691	11.2777	Intergenic	286565	UBE3D	ubiquitin protein ligase E3D	13.4691	11.2777	0	8.98195
chr19	50604250	50604479	13.4629	13.4601	promoter-TSS (NR_024214).4	-96	SNAR-A3	small ILF3/NF90-associated RNA A3	13.4629	13.4601	0	9.50805
chr1	208643127	208643465	13.4627	7.0831	Intergenic	-225631	PLXNA2	plexin A2	13.4627	7.0831	0	3.33825
chr6	155332848	155333232	13.4596	9.01585	Intergenic	-78383	TIAM2	T cell lymphoma invasion and metastasis 2	13.4596	9.01585	0	5.58595
chr8	94273272	94273999	13.4592	8.49555	Intergenic	-94556	C8orf87	chromosome 8 open reading frame 87	13.4592	8.49555	0	6.28735
chr12	26272426	26272691	13.4586	13.5238	TTS (NM_030762)	5445	BHLHE41	basic helix-loop-helix family member e41	13.4586	13.5238	0	12.1555
chr12	54958625	54958956	13.4566	12.6689	intron (NM_001315534, intron 1 of 14)	3562	PDE1B	phosphodiesterase 1B	13.4566	12.6689	0	9.03115
chr2	192186520	192186899	13.4549	7.93265	intron (NM_001130158, intron 3 of 30)	76707	MYO1B	myosin IB	13.4549	7.93265	0	2.2968
chr18	10872319	10872640	13.4444	6.8548	intron (NM_022068, intron 4 of 51)	-112832	MIR6788	microRNA 6788	13.4444	6.8548	0	3.44525
chr15	79121213	79121614	13.4442	7.58225	Intergenic	-17608	ADAMTS7	ADAM metallopeptidase with thrombospondin type 1 motif 7	13.4442	7.58225	0	3.16295
chr11	116567073	116567521	13.4335	8.3309	Intergenic	57158	LOC101929011	uncharacterized LOC101929011	13.4335	8.3309	0	5.10905
chr12	9952468	9952845	13.4304	6.91855	Intergenic	-27421	KLRF1	killer cell lectin like receptor F1	13.4304	6.91855	0	4.4375
chr14	88097003	88097627	13.4284	9.45125	Intergenic	362300	GALC	galactosylceramidase	13.4284	9.45125	0	5.58595
chr8	39939092	39939414	13.4283	10.7786	Intergenic	-71734	TCIM	transcriptional and immune response regulator	13.4283	10.7786	0	6.2382
chr1	245675539	245675891	13.4204	8.43175	intron (NM_018012, intron 4 of 14)	357428	KIF26B	kinesin family member 26B	13.4204	8.43175	0	3.55215
chr16	48845561	48845967	13.4187	7.10435	Intergenic	-201644	N4BP1	NEDD4 binding protein 1	13.4187	7.10435	0	2.59835
chr10	59418051	59418528	13.4182	8.99465	Intergenic	-353970	MIR3924	microRNA 3924	13.4182	8.99465	0	4.0483
chr7	70247650	70248103	13.4096	8.78755	intron (NM_015570, intron 15 of 18)	-349647	GALNT17	polypeptide N-acetylgalactosaminyltransferase 17	13.4096	8.78755	0	3.26985
chr10	93129785	93130044	13.4068	6.69025	intron (NR_024467, intron 3 of 4)	-40128	HECTD2	HECT domain E3 ubiquitin protein ligase 2	13.4068	6.69025	0	5.13895
chr11	131599849	131600204	13.4068	6.69025	intron (NM_001048209, intron 1 of 7)	-66576	NTM-AS1	NTM antisense RNA 1	13.4068	6.69025	0	4.4867
chr12	67419318	67419635	13.4068	6.69025	Intergenic	70588	LOC102724421	uncharacterized LOC102724421	13.4068	6.69025	0	3.83445
chr14	26171053	26171375	13.4068	6.69025	Intergenic	-651711	STXBP6	syntaxin binding protein 6	13.4068	6.69025	0	3.16295
chr14	70435327	70435660	13.4068	6.69025	intron (NM_001034852, intron 3 of 11)	89379	SMOC1	SPARC related modular calcium binding 1	13.4068	6.69025	0	3.26985
chr15	51791616	51791928	13.4068	6.69025	exon (NM_015263, exon 18 of 43)	122329	GLDN	gliomedin	13.4068	6.69025	0	3.5329
chr18	6280299	6280592	13.4068	6.69025	intron (NM_001330559, intron 4 of 18)	23702	L3MBTL4-AS1	L3MBTL4 antisense RNA 1	13.4068	6.69025	0	4.5936
chr1	217171229	217171575	13.4068	6.69025	intron (NM_001134285, intron 1 of 8)	-58387	ESRRG	estrogen related receptor gamma	13.4068	6.69025	0	3.766
chr2	14288376	14288728	13.4068	6.69025	Intergenic	252530	LINC00276	long intergenic non-protein coding RNA 276	13.4068	6.69025	0	4.91445
chr2	17032399	17032751	13.4068	6.69025	Intergenic	-185441	FAM49A	family with sequence similarity 49 member A	13.4068	6.69025	0	3.09455
chr2	37700253	37700564	13.4068	6.69025	Intergenic	128655	QPCT	glutaminyl-peptide cyclotransferase	13.4068	6.69025	0	3.8152
chr2	48371908	48372276	13.4068	6.69025	Intergenic	-169703	FOXN2	forkhead box N2	13.4068	6.69025	0	4.02905
chr2	75517887	75518171	13.4068	6.69025	Intergenic	-91384	TACR1	tachykinin receptor 1	13.4068	6.69025	0	3.16295
chr4	93255800	93256097	13.4068	6.69025	intron (NM_001286838, intron 1 of 14)	30398	GRID2	glutamate ionotropic receptor delta type subunit 2	13.4068	6.69025	0	2.96835
chr5	59072802	59073267	13.4068	6.69025	intron (NM_001165899, intron 3 of 16)	-8596	PDE4D	phosphodiesterase 4D	13.4068	6.69025	0	2.94905
chr6	88308516	88308759	13.4068	6.69025	intron (NM_001197259, intron 2 of 18)	8852	ORC3	origin recognition complex subunit 3	13.4068	6.69025	0	2.2968
chrX	77379849	77380087	13.4068	6.69025	intron (NM_000291, intron 8 of 10)	15211	TAF9B	TATA-box binding protein associated factor 9b	13.4068	6.69025	0	3.9414
chr2	234861803	234862069	13.398	6.5044	intron (NM_024080, intron 9 of 25)	35893	TRPM8	transient receptor potential cation channel subfamily M member 8	13.398	6.5044	0	2.68605
chr18	72611560	72611847	13.3957	8.06015	intron (NM_001146189, intron 6 of 6)	268784	ZNF407	zinc finger protein 407	13.3957	8.06015	0	4.1167
chr11	88211692	88212048	13.3928	7.33265	Intergenic	-25874	GRM5-AS1	GRM5 antisense RNA 1	13.3928	7.33265	0	3.056
chr2	58809969	58810233	13.3893	9.0584	intron (NR_033873, intron 1 of 13)	62213	LINC01122	long intergenic non-protein coding RNA 1122	13.3893	9.0584	0	5.05125
chr2	182258218	182258483	13.3843	6.87605	intron (NR_130784, intron 4 of 4)	-63269	ITGA4	integrin subunit alpha 4	13.3843	6.87605	0	3.07525
chr9	17782423	17782712	13.3783	6.89735	intron (NM_003026, intron 3 of 8)	203615	SH3GL2	SH3 domain containing GRB2 like 2, endophilin A1	13.3783	6.89735	0	4.4867
chr10	63843173	63843527	13.3738	7.85305	intron (NM_032199, intron 8 of 9)	34380	ARID5B	AT-rich interaction domain 5B	13.3738	7.85305	0	5.72275
chr10	45318606	45319188	13.3698	6.83355	intron (NR_033842, intron 6 of 7)	-87867	TMEM72	transmembrane protein 72	13.3698	6.83355	0	3.46445
chr11	38690167	38690455	13.3698	6.83355	Intergenic	19903	LINC01493	long intergenic non-protein coding RNA 1493	13.3698	6.83355	0	2.8614
chr13	69572165	69572503	13.3698	6.83355	Intergenic	-112877	LINC00550	long intergenic non-protein coding RNA 550	13.3698	6.83355	0	3.26985
chr13	97206036	97206419	13.3698	6.83355	intron (NM_153456, intron 1 of 1)	126744	MIR4501	microRNA 4501	13.3698	6.83355	0	4.7198
chr14	26683306	26683741	13.3698	6.83355	Intergenic	383437	NOVA1	NOVA alternative splicing regulator 1	13.3698	6.83355	0	3.26985
chr15	53681619	53682003	13.3698	6.83355	Intergenic	151238	WDR72	WD repeat domain 72	13.3698	6.83355	0	5.0021
chr16	14003736	14004068	13.3698	6.83355	Intergenic	-10112	ERCC4	ERCC excision repair 4, endonuclease catalytic subunit	13.3698	6.83355	0	4.3306
chr1	175404675	175405013	13.3698	6.83355	intron (NM_001328635, intron 2 of 22)	-242615	KIAA0040	KIAA0040	13.3698	6.83355	0	3.25065
chr20	51521793	51522255	13.3698	6.83355	Intergenic	-66922	TSHZ2	teashirt zinc finger homeobox 2	13.3698	6.83355	0	3.7275
chr2	172892943	172893448	13.3698	6.83355	intron (NM_001322279, intron 1 of 9)	28391	METAP1D	methionyl aminopeptidase type 1D, mitochondrial	13.3698	6.83355	0	3.9414
chr2	181722561	181722882	13.3698	6.83355	intron (NR_104324, intron 4 of 4)	-122391	UBE2E3	ubiquitin conjugating enzyme E2 E3	13.3698	6.83355	0	2.3161
chr3	143073178	143073491	13.3698	6.83355	intron (NM_173653, intron 14 of 15)	12246	SLC9A9-AS1	SLC9A9 antisense RNA 1	13.3698	6.83355	0	4.3306
chr3	29140780	29141166	13.3698	6.83355	Intergenic	181457	RBMS3-AS3	RBMS3 antisense RNA 3	13.3698	6.83355	0	4.2237
chr3	55141248	55141675	13.3698	6.83355	Intergenic	-140346	LRTM1	leucine rich repeats and transmembrane domains 1	13.3698	6.83355	0	2.4914
chr5	36339572	36339903	13.3698	6.83355	Intergenic	-37726	RANBP3L	RAN binding protein 3 like	13.3698	6.83355	0	2.88065
chr5	6076505	6076879	13.3698	6.83355	Intergenic	260713	LINC02145	long intergenic non-protein coding RNA 2145	13.3698	6.83355	0	3.8537
chr6	133500675	133500963	13.3698	6.83355	Intergenic	-61676	EYA4	EYA transcriptional coactivator and phosphatase 4	13.3698	6.83355	0	3.26985
chr6	162489370	162489741	13.3698	6.83355	intron (NM_004562, intron 4 of 11)	597546	LOC105378098	uncharacterized LOC105378098	13.3698	6.83355	0	3.83445
chr7	38343899	38344295	13.3698	6.83355	Intergenic	-30849	TARP	TCR gamma alternate reading frame protein	13.3698	6.83355	0	2.98755
chrX	41772261	41772518	13.3698	6.83355	intron (NM_003688, intron 1 of 26)	9898	CASK	calcium/calmodulin dependent serine protein kinase	13.3698	6.83355	0	3.9221
chrX	5977291	5977674	13.3698	6.83355	intron (NM_001282145, intron 3 of 6)	-166917	LOC105373156	uncharacterized LOC105373156	13.3698	6.83355	0	4.0483
chr4	154244825	154245134	13.3669	7.43895	intron (NM_001130067, intron 9 of 11)	-15016	ANXA2P1	annexin A2 pseudogene 1	13.3669	7.43895	0	2.96835
chr18	5759755	5760119	13.3513	7.66725	intron (NR_038839, intron 1 of 4)	11119	MIR3976HG	MIR3976 host gene	13.3513	7.66725	0	3.6591
chrX	152823117	152823425	13.3401	9.22295	intron (NM_021949, intron 14 of 20)	21691	ATP2B3	ATPase plasma membrane Ca2+ transporting 3	13.3401	9.22295	0	5.19675
chr9	103846255	103846651	13.3362	7.12565	intron (NM_207299, intron 1 of 7)	55422	PLPPR1	phospholipid phosphatase related 1	13.3362	7.12565	0	2.1215
chr17	64499380	64499695	13.3347	7.12565	intron (NM_002737, intron 3 of 16)	-86565	PRKCA-AS1	PRKCA antisense RNA 1	13.3347	7.12565	0	4.136
chr9	8867176	8867492	13.33	7.0619	intron (NM_002839, intron 11 of 45)	9316	PTPRD-AS1	PTPRD antisense RNA 1	13.33	7.0619	0	2.2091
chr2	17347819	17348142	13.3144	7.23185	Intergenic	351726	RAD51AP2	RAD51 associated protein 2	13.3144	7.23185	0	3.35755
chr6	67228353	67228822	13.3129	7.0194	Intergenic	730815	SLC25A51P1	solute carrier family 25 member 51 pseudogene 1	13.3129	7.0194	0	5.10905
chr11	47201123	47201372	13.3027	17.076	promoter-TSS (NR_106803)	41	MIR6745	microRNA 6745	13.3027	17.076	0	13.1479
chr10	24115385	24115657	13.2997	6.81235	intron (NM_001098500, intron 1 of 18)	131846	KIAA1217	KIAA1217	13.2997	6.81235	0	3.6591
chr12	108665778	108666213	13.2997	6.81235	Intergenic	48444	CMKLR1	chemerin chemokine-like receptor 1	13.2997	6.81235	0	3.16295
chr12	89227466	89228008	13.2997	6.81235	Intergenic	185732	LINC02458	long intergenic non-protein coding RNA 2458	13.2997	6.81235	0	3.35755
chr13	102176195	102176516	13.2997	6.81235	intron (NM_001271756, intron 1 of 9)	34052	ITGBL1	integrin subunit beta like 1	13.2997	6.81235	0	1.92685
chr13	40885908	40886246	13.2997	6.81235	Intergenic	-91438	LINC00548	long intergenic non-protein coding RNA 548	13.2997	6.81235	0	2.88065
chr14	85868901	85869257	13.2997	6.81235	intron (NR_102738, intron 1 of 1)	8820	LINC00911	long intergenic non-protein coding RNA 911	13.2997	6.81235	0	2.96835
chr1	198955639	198956153	13.2997	6.81235	Intergenic	-29366	LINC01221	long intergenic non-protein coding RNA 1221	13.2997	6.81235	0	5.41055
chr1	57397273	57397699	13.2997	6.81235	exon (NM_001278544, exon 12 of 13)	34327	C8B	complement C8 beta chain	13.2997	6.81235	0	4.91445
chr2	70594890	70595338	13.2997	6.81235	Intergenic	-65894	FAM136A	family with sequence similarity 136 member A	13.2997	6.81235	0	3.63985
chr4	44074444	44074961	13.2997	6.81235	Intergenic	55623	LINC02475	long intergenic non-protein coding RNA 2475	13.2997	6.81235	0	4.63215
chr4	66651820	66652107	13.2997	6.81235	Intergenic	-115750	EPHA5	EPH receptor A5	13.2997	6.81235	0	4.4375
chr5	148277427	148277828	13.2997	6.81235	Intergenic	71471	ADRB2	adrenoceptor beta 2	13.2997	6.81235	0	2.40375
chr6	12814964	12815418	13.2997	6.81235	intron (NM_001322310, intron 2 of 13)	96260	PHACTR1	phosphatase and actin regulator 1	13.2997	6.81235	0	3.16295
chr8	119290040	119290345	13.2997	6.81235	intron (NM_001101676, intron 4 of 4)	-166134	EXT1	exostosin glycosyltransferase 1	13.2997	6.81235	0	1.8199
chr9	111789466	111789897	13.2997	6.81235	intron (NM_032012, intron 17 of 17)	-13807	CTNNAL1	catenin alpha like 1	13.2997	6.81235	0	1.8199
chrX	100717897	100718197	13.2997	6.81235	intron (NR_028407, intron 4 of 15)	-22194	ARMCX4	armadillo repeat containing, X-linked 4	13.2997	6.81235	0	4.5744
chrX	10201221	10201602	13.2997	6.81235	intron (NM_001830, intron 12 of 12)	76426	CLCN4	chloride voltage-gated channel 4	13.2997	6.81235	0	4.1552
chr10	122495363	122495656	13.2967	7.58225	Intergenic	-115178	WDR11	WD repeat domain 11	13.2967	7.58225	0	4.5744
chr9	107651694	107652100	13.2962	7.33265	intron (NM_005502, intron 2 of 49)	38630	ABCA1	ATP binding cassette subfamily A member 1	13.2962	7.33265	0	4.0483
chr13	100649206	100649511	13.2952	12.9822	non-coding (NR_047483, exon 1 of 1)	805	LINC00554	long intergenic non-protein coding RNA 554	13.2952	12.9822	0	8.3596
chr1	243476767	243477059	13.2924	8.7451	intron (NM_006642, intron 8 of 17)	-32565	MIR4677	microRNA 4677	13.2924	8.7451	0	3.55215
chr11	63665132	63665560	13.2918	7.04065	intron (NM_017490, intron 3 of 17)	9359	MARK2	microtubule affinity regulating kinase 2	13.2918	7.04065	0	4.63215
chr3	25079918	25080346	13.2918	7.04065	intron (NM_001290216, intron 2 of 10)	209318	RARB	retinoic acid receptor beta	13.2918	7.04065	0	4.66205
chr10	123928210	123928479	13.2865	14.8725	intron (NM_001291878, intron 1 of 16)	5403	TACC2	transforming acidic coiled-coil containing protein 2	13.2865	14.8725	0	11.5419
chr2	231643338	231643734	13.2842	6.81235	intron (NM_001130849, intron 2 of 8)	65273	CAB39	calcium binding protein 39	13.2842	6.81235	0	2.68605
chr10	127380627	127381122	13.2787	7.18935	intron (NR_033848, intron 2 of 4)	9062	LOC283038	uncharacterized LOC283038	13.2787	7.18935	0	5.49825
chr21	20323696	20324319	13.2684	9.67955	Intergenic	-191877	MIR548XHG	MIR548X host gene	13.2684	9.67955	0	6.45205
chr11	13436755	13437068	13.2602	6.7911	intron (NM_001297741, intron 4 of 7)	24915	BTBD10	BTB domain containing 10	13.2602	6.7911	0	3.35755
chr15	24514231	24514684	13.2602	6.7911	Intergenic	-99404	PWRN2	Prader-Willi region non-protein coding RNA 2	13.2602	6.7911	0	3.3768
chr5	73377862	73378247	13.2602	6.7911	Intergenic	226096	LINC01335	long intergenic non-protein coding RNA 1335	13.2602	6.7911	0	3.07525
chr6	73215578	73215946	13.2602	6.7911	Intergenic	-115809	KCNQ5	potassium voltage-gated channel subfamily Q member 5	13.2602	6.7911	0	3.7275
chr8	66045008	66045337	13.2602	6.7911	Intergenic	47403	LINC00251	long intergenic non-protein coding RNA 251	13.2602	6.7911	0	3.46445
chr9	78441303	78441678	13.2602	6.7911	Intergenic	-64070	PCSK5	proprotein convertase subtilisin/kexin type 5	13.2602	6.7911	0	4.136
chr18	36007213	36007564	13.2528	6.7698	Intergenic	770290	MIR4318	microRNA 4318	13.2528	6.7698	0	3.7275
chr2	139837767	139838261	13.2528	6.7698	Intergenic	183120	YY1P2	YY1 transcription factor pseudogene 2	13.2528	6.7698	0	2.2968
chr6	112126786	112127133	13.2464	8.9734	intron (NM_002037, intron 2 of 13)	-46625	FYN	FYN proto-oncogene, Src family tyrosine kinase	13.2464	8.9734	0	5.97515
chr13	94792338	94792691	13.2456	6.69025	intron (NM_005708, intron 4 of 8)	47731	GPC6-AS1	GPC6 antisense RNA 1	13.2456	6.69025	0	3.16295
chr12	23963209	23963538	13.2284	7.0831	intron (NM_001261414, intron 7 of 16)	139264	SOX5	SRY-box 5	13.2284	7.0831	0	3.25065
chr1	87661724	87662110	13.2282	6.81235	Intergenic	-16435	LOC101927844	uncharacterized LOC101927844	13.2282	6.81235	0	2.7053
chrX	107553443	107553921	13.2245	6.81235	intron (NM_001847, intron 3 of 44)	127978	COL4A6	collagen type IV alpha 6 chain	13.2245	6.81235	0	2.88065
chr5	75495151	75495616	13.2124	7.45475	intron (NM_001297716, intron 3 of 12)	116144	SV2C	synaptic vesicle glycoprotein 2C	13.2124	7.45475	0	4.82675
chr12	10078370	10078739	13.2112	6.669	intron (NM_207375, intron 2 of 4)	6426	CLEC2A	C-type lectin domain family 2 member A	13.2112	6.669	0	3.18215
chr13	61781367	61781699	13.2112	6.669	Intergenic	-7519	MIR3169	microRNA 3169	13.2112	6.669	0	3.3768
chr15	73253751	73254065	13.2112	6.669	Intergenic	-90917	NEO1	neogenin 1	13.2112	6.669	0	3.3768
chr15	85587557	85587837	13.2112	6.669	intron (NM_002605, intron 1 of 21)	62492	PDE8A	phosphodiesterase 8A	13.2112	6.669	0	4.0098
chr17	49376167	49376472	13.2112	6.669	Intergenic	36204	LINC02071	long intergenic non-protein coding RNA 2071	13.2112	6.669	0	3.5714
chr19	14926136	14926440	13.2112	6.669	Intergenic	12988	OR7A5	olfactory receptor family 7 subfamily A member 5	13.2112	6.669	0	1.8199
chr1	189186077	189186430	13.2112	6.669	Intergenic	1258887	BRINP3	BMP/retinoic acid inducible neural specific 3	13.2112	6.669	0	4.4183
chr21	16987211	16987566	13.2112	6.669	Intergenic	-114956	USP25	ubiquitin specific peptidase 25	13.2112	6.669	0	4.0098
chr2	139952192	139952551	13.2112	6.669	Intergenic	297477	YY1P2	YY1 transcription factor pseudogene 2	13.2112	6.669	0	4.02905
chr2	187272935	187273349	13.2112	6.669	Intergenic	-77743	ZC3H15	zinc finger CCCH-type containing 15	13.2112	6.669	0	2.98755
chr2	222580368	222581020	13.2112	6.669	Intergenic	-141772	EPHA4	EPH receptor A4	13.2112	6.669	0	3.74675
chr2	53669933	53670333	13.2112	6.669	Intergenic	-324787	CHAC2	ChaC cation transport regulator homolog 2	13.2112	6.669	0	4.136
chr4	12180844	12181261	13.2112	6.669	Intergenic	-44023	LINC02270	long intergenic non-protein coding RNA 2270	13.2112	6.669	0	2.98755
chr6	143461892	143462266	13.2112	6.669	intron (NM_001286587, intron 3 of 6)	80100	AIG1	androgen induced 1	13.2112	6.669	0	3.25065
chr7	113935605	113935996	13.2112	6.669	intron (NR_033766, intron 2 of 19)	-119252	FOXP2	forkhead box P2	13.2112	6.669	0	2.1215
chr7	116830873	116831137	13.2112	6.669	intron (NM_018412, intron 11 of 14)	8270	ST7-OT3	ST7 overlapping transcript 3	13.2112	6.669	0	2.96835
chr7	88539855	88540141	13.2112	6.669	intron (NM_181646, intron 1 of 3)	-114967	TEX47	testis expressed 47	13.2112	6.669	0	3.46445
chr5	159624706	159625174	13.1905	11.7769	intron (NM_001130958, intron 1 of 6)	-1108	FABP6	fatty acid binding protein 6	13.1905	11.7769	0	8.68045
chr5	73632187	73632494	13.1904	7.8318	Intergenic	14029	LINC01333	long intergenic non-protein coding RNA 1333	13.1904	7.8318	0	4.3306
chr6	48084610	48085034	13.1877	6.83355	Intergenic	-48397	PTCHD4	patched domain containing 4	13.1877	6.83355	0	3.8152
chr4	182071322	182071674	13.1836	7.04065	intron (NR_033918, intron 2 of 2)	8804	LINC00290	long intergenic non-protein coding RNA 290	13.1836	7.04065	0	2.7737
chr2	217914177	217914539	13.1613	7.70435	Intergenic	178863	LINC01921	long intergenic non-protein coding RNA 1921	13.1613	7.70435	0	3.07525
chr7	127735178	127735525	13.1575	8.0176	Intergenic	13438	MIR593	microRNA 593	13.1575	8.0176	0	3.6591
chr14	86315356	86315704	13.1538	6.669	Intergenic	-85492	LINC02328	long intergenic non-protein coding RNA 2328	13.1538	6.669	0	4.2429
chr12	111501044	111501507	13.1493	9.6371	intron (NM_015267, intron 1 of 21)	29447	CUX2	cut like homeobox 2	13.1493	9.6371	0	6.73435
chr2	174868383	174868818	13.1489	7.31145	Intergenic	-21408	LINC01960	long intergenic non-protein coding RNA 1960	13.1489	7.31145	0	4.0483
chr22	39005207	39005692	13.1452	6.8548	intron (NM_001013647, intron 11 of 16)	38944	LOC105373031	uncharacterized LOC105373031	13.1452	6.8548	0	3.6591
chr17	31643794	31644260	13.1435	7.2902	intron (NM_001094, intron 1 of 9)	-24021	ASIC2	acid sensing ion channel subunit 2	13.1435	7.2902	0	2.40375
chr7	132803068	132803476	13.1432	7.12565	Intergenic	-10001	LOC105375512	uncharacterized LOC105375512	13.1432	7.12565	0	3.90285
chr11	121287918	121288302	13.1413	8.49555	Intergenic	-34802	SORL1	sortilin related receptor 1	13.1413	8.49555	0	3.33825
chr1	218553885	218554454	13.1323	7.0619	intron (NM_001135599, intron 2 of 7)	-35149	TGFB2-AS1	TGFB2 antisense RNA 1 (head to head)	13.1323	7.0619	0	3.9414
chr1	218876173	218876497	13.1309	6.48315	intron (NR_031644, intron 4 of 6)	260367	TGFB2-OT1	TGFB2 overlapping transcript 1	13.1309	6.48315	0	5.30365
chr3	112040630	112041087	13.1309	6.48315	Intergenic	-10936	CD200	CD200 molecule	13.1309	6.48315	0	3.74675
chr5	127685040	127685317	13.1309	6.48315	intron (NM_001999, intron 22 of 64)	188557	FBN2	fibrillin 2	13.1309	6.48315	0	4.8075
chr5	57625015	57625434	13.1309	6.48315	Intergenic	130742	PLK2	polo like kinase 2	13.1309	6.48315	0	2.40375
chr3	190525509	190525872	13.1221	6.8548	Intergenic	54775	GMNC	geminin coiled-coil domain containing	13.1221	6.8548	0	3.25065
chr4	21594918	21595316	13.1181	8.6176	intron (NR_134233, intron 2 of 3)	11398	LOC105374516	uncharacterized LOC105374516	13.1181	8.6176	0	4.2237
chr7	20871083	20871448	13.1151	8.0176	Intergenic	-3785	LINC01162	long intergenic non-protein coding RNA 1162	13.1151	8.0176	0	4.63215
chr3	76938976	76939496	13.1113	6.669	Intergenic	-150058	ROBO2	roundabout guidance receptor 2	13.1113	6.669	0	3.766
chr4	174173376	174173847	13.106	7.85305	intron (NM_017423, intron 2 of 11)	81309	HMGB2	high mobility group box 2	13.106	7.85305	0	5.30365
chr3	105168262	105168752	13.0991	6.7911	intron (NM_001243280, intron 1 of 14)	82950	ALCAM	activated leukocyte cell adhesion molecule	13.0991	6.7911	0	3.056
chr11	86704446	86704850	13.0911	6.7115	intron (NR_038905, intron 2 of 2)	37985	LOC100506368	uncharacterized LOC100506368	13.0911	6.7115	0	5.49825
chr2	198754887	198755262	13.0911	6.7115	intron (NM_006226, intron 1 of 5)	85648	PLCL1	phospholipase C like 1 (inactive)	13.0911	6.7115	0	4.0483
chr21	47588914	47589397	13.0846	8.90965	intron (NM_032261, intron 1 of 3)	-13674	FTCD	formimidoyltransferase cyclodeaminase	13.0846	8.90965	0	5.58595
chr7	25132994	25133233	13.0799	9.2867	Intergenic	31867	CYCS	cytochrome c, somatic	13.0799	9.2867	0	7.60045
chr3	71251110	71251440	13.0799	8.1822	intron (NM_001012505, intron 5 of 6)	43041	FOXP1	forkhead box P1	13.0799	8.1822	0	4.6129
chr14	22180247	22180637	13.0716	6.8548	Intergenic	-41210	OR4E1	olfactory receptor family 4 subfamily E member 1 (gene/pseudogene)	13.0716	6.8548	0	3.7275
chr16	4651372	4651778	13.0696	9.18045	Intergenic	13352	UBALD1	UBA like domain containing 1	13.0696	9.18045	0	6.7536
chrX	47151429	47151762	13.0664	6.669	Intergenic	59281	USP11	ubiquitin specific peptidase 11	13.0664	6.669	0	2.2968
chr13	104892684	104892981	13.0651	6.87605	Intergenic	815282	LINC01309	long intergenic non-protein coding RNA 1309	13.0651	6.87605	0	4.0975
chr16	58449009	58449278	13.0592	9.515	Intergenic	22845	GINS3	GINS complex subunit 3	13.0592	9.515	0	6.3943
chr5	153350093	153350432	13.0588	8.0176	Intergenic	68236	FAM114A2	family with sequence similarity 114 member A2	13.0588	8.0176	0	3.8537
chr12	120770939	120771218	13.0587	9.03715	Intergenic	-5486	PLA2G1B	phospholipase A2 group IB	13.0587	9.03715	0	6.64665
chr12	54995528	54995918	13.0476	6.8548	Intergenic	8523	GLYCAM1	glycosylation dependent cell adhesion molecule 1 (pseudogene)	13.0476	6.8548	0	6.7536
chr4	111104829	111105151	13.0476	6.8548	intron (NM_001130721, intron 2 of 4)	14781	ELOVL6	ELOVL fatty acid elongase 6	13.0476	6.8548	0	4.4375
chr11	127811501	127811829	13.0436	6.64775	Intergenic	580540	ETS1	ETS proto-oncogene 1, transcription factor	13.0436	6.64775	0	5.24585
chr11	80485052	80485392	13.0436	6.64775	Intergenic	-11376	LOC101928944	uncharacterized LOC101928944	13.0436	6.64775	0	4.91445
chr12	6404094	6404656	13.0436	6.64775	Intergenic	-15227	PLEKHG6	pleckstrin homology and RhoGEF domain containing G6	13.0436	6.64775	0	4.2044
chr13	108453736	108454270	13.0436	6.64775	intron (NR_046848, intron 1 of 1)	33803	FAM155A-IT1	FAM155A intronic transcript 1	13.0436	6.64775	0	3.46445
chr14	34739653	34739997	13.0436	6.64775	Intergenic	191643	SPTSSA	serine palmitoyltransferase small subunit A	13.0436	6.64775	0	2.79295
chr14	45813722	45814042	13.0436	6.64775	Intergenic	-91277	MIS18BP1	MIS18 binding protein 1	13.0436	6.64775	0	2.2968
chr15	61002867	61003195	13.0436	6.64775	intron (NM_134261, intron 1 of 10)	29263	RORA-AS2	RORA antisense RNA 2	13.0436	6.64775	0	2.68605
chr17	28304932	28305302	13.0436	6.64775	intron (NM_198529, intron 4 of 22)	36494	EFCAB5	EF-hand calcium binding domain 5	13.0436	6.64775	0	3.90285
chr18	2766333	2766649	13.0436	6.64775	intron (NM_015295, intron 37 of 47)	-80537	EMILIN2	elastin microfibril interfacer 2	13.0436	6.64775	0	3.46445
chr19	8232924	8233302	13.0436	6.64775	Intergenic	-18383	FBN3	fibrillin 3	13.0436	6.64775	0	3.26985
chr1	119611086	119611510	13.0436	6.64775	intron (NM_201263, intron 2 of 5)	21270	WARS2-IT1	WARS2 intronic transcript 1	13.0436	6.64775	0	3.74675
chr1	13805184	13805531	13.0436	6.64775	intron (NM_001010847, intron 1 of 1)	34885	LRRC38	leucine rich repeat containing 38	13.0436	6.64775	0	3.5329
chr1	169435509	169435829	13.0436	6.64775	intron (NM_001319667, intron 4 of 4)	-5762	CCDC181	coiled-coil domain containing 181	13.0436	6.64775	0	3.63985
chr1	189322297	189322658	13.0436	6.64775	Intergenic	1122663	BRINP3	BMP/retinoic acid inducible neural specific 3	13.0436	6.64775	0	4.136
chr1	209536466	209536850	13.0436	6.64775	Intergenic	37857	LINC01696	long intergenic non-protein coding RNA 1696	13.0436	6.64775	0	3.25065
chr21	41524463	41524751	13.0436	6.64775	intron (NM_001389, intron 16 of 32)	59751	MIR4760	microRNA 4760	13.0436	6.64775	0	4.7198
chr2	108756031	108756318	13.0436	6.64775	Intergenic	78123	LINC01594	long intergenic non-protein coding RNA 1594	13.0436	6.64775	0	4.8759
chr2	145695047	145695376	13.0436	6.64775	intron (NR_033870, intron 3 of 4)	269677	TEX41	testis expressed 41 (non-protein coding)	13.0436	6.64775	0	1.9076
chr2	159208006	159208457	13.0436	6.64775	intron (NM_001301685, intron 2 of 6)	105034	CCDC148	coiled-coil domain containing 148	13.0436	6.64775	0	5.30365
chr2	196675219	196675765	13.0436	6.64775	intron (NM_018897, intron 51 of 64)	153640	SLC39A10	solute carrier family 39 member 10	13.0436	6.64775	0	5.0021
chr2	197615762	197616151	13.0436	6.64775	Intergenic	-38220	LOC100130452	uncharacterized LOC100130452	13.0436	6.64775	0	4.91445
chr4	102882380	102882688	13.0436	6.64775	intron (NM_001127507, intron 6 of 15)	147551	BANK1	B cell scaffold protein with ankyrin repeats 1	13.0436	6.64775	0	3.33825
chr4	20102376	20102729	13.0436	6.64775	Intergenic	-150976	SLIT2	slit guidance ligand 2	13.0436	6.64775	0	3.46445
chr5	160957698	160958058	13.0436	6.64775	intron (NM_021911, intron 4 of 10)	17252	GABRB2	gamma-aminobutyric acid type A receptor beta2 subunit	13.0436	6.64775	0	4.5744
chr5	45604345	45604614	13.0436	6.64775	intron (NM_021072, intron 2 of 7)	91741	HCN1	hyperpolarization activated cyclic nucleotide gated potassium channel 1	13.0436	6.64775	0	5.33355
chr6	69524885	69525181	13.0436	6.64775	intron (NM_001704, intron 3 of 31)	179401	ADGRB3	adhesion G protein-coupled receptor B3	13.0436	6.64775	0	3.35755
chr6	92823830	92824177	13.0436	6.64775	Intergenic	-423857	CASC6	cancer susceptibility 6 (non-protein coding)	13.0436	6.64775	0	3.63985
chr7	12259980	12260389	13.0436	6.64775	intron (NM_018374, intron 4 of 8)	9336	TMEM106B	transmembrane protein 106B	13.0436	6.64775	0	5.78055
chr9	135501531	135501933	13.0436	6.64775	intron (NR_136309, intron 16 of 18)	36981	DDX31	DEAD-box helicase 31	13.0436	6.64775	0	3.44525
chr9	97973408	97973693	13.0436	6.64775	intron (NM_001243743, intron 4 of 14)	105986	FANCC	Fanconi anemia complementation group C	13.0436	6.64775	0	3.25065
chrX	129759409	129759808	13.0436	6.64775	intron (NM_001281736, intron 13 of 13)	130693	FAM45BP	family with sequence similarity 45, member A pseudogene	13.0436	6.64775	0	4.136
chrY	26464488	26464868	13.0436	6.64775	Intergenic	-103700	GOLGA2P2Y	golgin A2 pseudogene 2, Y-linked	13.0436	6.64775	0	3.74675
chr16	84383842	84384346	13.0264	7.04065	Intergenic	-18035	ATP2C2	ATPase secretory pathway Ca2+ transporting 2	13.0264	7.04065	0	3.7275
chr13	24633314	24633715	13.0233	8.0389	intron (NM_001286792, intron 3 of 14)	79749	SPATA13	spermatogenesis associated 13	13.0233	8.0389	0	5.0021
chr2	115367427	115367727	13.0225	6.87605	intron (NM_001321908, intron 2 of 25)	148397	DPP10	dipeptidyl peptidase like 10	13.0225	6.87605	0	3.26985
chr2	211324559	211325061	13.0193	7.18935	intron (NM_001136575, intron 3 of 9)	16619	LANCL1	LanC like 1	13.0193	7.18935	0	4.7198
chr4	184523815	184524139	13.0187	8.70255	Intergenic	56395	RWDD4	RWD domain containing 4	13.0187	8.70255	0	5.78055
chr10	81933234	81933564	13.0171	6.89735	intron (NM_001157, intron 1 of 14)	30848	ANXA11	annexin A11	13.0171	6.89735	0	3.5714
chr1	219958068	219958387	13.0145	7.8318	Intergenic	-88392	RNU5F-1	RNA, U5F small nuclear 1	13.0145	7.8318	0	4.5252
chr1	213141919	213142240	13.0125	7.3752	intron (NM_001136475, intron 4 of 6)	18217	VASH2	vasohibin 2	13.0125	7.3752	0	3.46445
chr17	77334294	77334598	13.0116	7.35395	intron (NM_001082575, intron 2 of 14)	177784	RBFOX3	RNA binding fox-1 homolog 3	13.0116	7.35395	0	4.3306
chrX	147714765	147715146	13.0086	9.34505	intron (NM_001169125, intron 1 of 19)	-85660	AFF2	AF4/FMR2 family member 2	13.0086	9.34505	0	4.5252
chr2	222338254	222338683	13.0061	7.35395	intron (NM_001304536, intron 6 of 18)	98610	EPHA4	EPH receptor A4	13.0061	7.35395	0	3.55215
chr14	103809050	103809381	12.9977	9.9291	3' UTR (NM_001969, exon 12 of 12)	5029	SNORA28	small nucleolar RNA, H/ACA box 28	12.9977	9.9291	0	8.7296
chr18	37280986	37281459	12.9945	6.81235	intron (NR_024391, intron 2 of 3)	-24481	MIR5583-2	microRNA 5583-2	12.9945	6.81235	0	3.55215
chr6	110389074	110389453	12.9944	7.3752	Intergenic	89804	GPR6	G protein-coupled receptor 6	12.9944	7.3752	0	2.1022
chr4	41456461	41456855	12.9876	6.83355	intron (NM_014988, intron 1 of 26)	-83516	LIMCH1	LIM and calponin homology domains 1	12.9876	6.83355	0	4.5252
chr1	97061794	97062134	12.9829	6.48315	Intergenic	-125197	PTBP2	polypyrimidine tract binding protein 2	12.9829	6.48315	0	3.07525
chr10	33328155	33328431	12.9737	8.06015	Intergenic	-81000	ITGB1	integrin subunit beta 1	12.9737	8.06015	0	4.5744
chr3	186650242	186650574	12.9705	14.4583	intron (NM_173217, intron 1 of 6)	2093	ST6GAL1	ST6 beta-galactoside alpha-2,6-sialyltransferase 1	12.9705	14.4583	0	9.18725
chr1	201880881	201881222	12.9676	6.669	intron (NM_012134, intron 1 of 2)	23246	SHISA4	shisa family member 4	12.9676	6.669	0	3.3768
chr19	3324424	3324714	12.9645	8.7451	Intergenic	-34992	NFIC	nuclear factor I C	12.9645	8.7451	0	4.50595
chr16	9696142	9696456	12.9557	7.8318	Intergenic	-146937	LINC01195	long intergenic non-protein coding RNA 1195	12.9557	7.8318	0	4.4375
chr3	20709984	20710259	12.9555	9.30795	Intergenic	326161	LOC101927829	uncharacterized LOC101927829	12.9555	9.30795	0	4.70055
chr15	57127830	57128346	12.9543	7.0831	Intergenic	-82200	TCF12	transcription factor 12	12.9543	7.0831	0	3.6591
chr4	151468594	151468906	12.9535	8.20345	intron (NM_006726, intron 41 of 57)	-34327	MAB21L2	mab-21 like 2	12.9535	8.20345	0	4.136
chr3	7235850	7236337	12.9518	6.89735	intron (NM_000844, intron 2 of 9)	-300389	GRM7-AS2	GRM7 antisense RNA 2	12.9518	6.89735	0	3.8537
chr2	133106783	133106991	12.9496	25.8849	Intergenic	-3353	FAM201B	family with sequence similarity 201 member B	12.9496	25.8849	0	21.9459
chr5	155828382	155828726	12.9483	7.5185	intron (NM_001128209, intron 2 of 7)	74787	SGCD	sarcoglycan delta	12.9483	7.5185	0	4.2921
chr9	114875282	114875529	12.9381	9.34335	intron (NM_001282640, intron 6 of 17)	62172	SUSD1	sushi domain containing 1	12.9381	9.32915	0	9.34335
chr10	52352813	52353093	12.9357	7.12565	intron (NM_147156, intron 1 of 10)	30784	SGMS1	sphingomyelin synthase 1	12.9357	7.12565	0	4.91445
chr14	23983781	23984070	12.9332	26.6706	intron (NR_046051, intron 4 of 4)	1906	THTPA	thiamine triphosphatase	12.9332	26.6706	0	18.4708
chr4	80914611	80914960	12.933	7.3752	intron (NM_001145794, intron 12 of 15)	79692	ANTXR2	anthrax toxin receptor 2	12.933	7.3752	0	3.18215
chr7	157399656	157399918	12.9316	6.2761	intron (NM_130843, intron 14 of 21)	-32673	MIR153-2	microRNA 153-2	12.9316	6.2761	0	2.8999
chr7	41215085	41215360	12.9316	6.2761	Intergenic	74020	LINC01449	long intergenic non-protein coding RNA 1449	12.9316	6.2761	0	2.4914
chr4	54973198	54973606	12.9308	16.7203	Intergenic	7154	GSX2	GS homeobox 2	12.9308	16.7203	0	10.7249
chr1	54328158	54328544	12.9296	8.49555	intron (NR_036640, intron 8 of 10)	-24126	NDC1	NDC1 transmembrane nucleoporin	12.9296	8.49555	0	4.1167
chr8	63437333	63438116	12.9281	7.39645	intron (NR_130764, intron 1 of 6)	276223	NKAIN3	sodium/potassium transporting ATPase interacting 3	12.9281	7.39645	0	3.7275
chr5	128776775	128777159	12.9264	7.43895	Intergenic	-18991	ADAMTS19	ADAM metallopeptidase with thrombospondin type 1 motif 19	12.9264	7.43895	0	4.2429
chr4	114747708	114747927	12.9196	6.7115	Intergenic	-64734	CAMK2D	calcium/calmodulin dependent protein kinase II delta	12.9196	6.7115	0	2.68605
chr2	218271999	218272359	12.9166	6.7698	intron (NR_026597, intron 8 of 12)	124723	DIRC3-AS1	DIRC3 antisense RNA 1	12.9166	6.7698	0	2.6668
chr20	61200319	61200711	12.9152	7.561	Intergenic	38396	MIR133A2	microRNA 133a-2	12.9152	7.561	0	3.74675
chr1	55609492	55609749	12.9074	7.43895	intron (NM_015306, intron 21 of 67)	71419	USP24	ubiquitin specific peptidase 24	12.9074	7.43895	0	4.3113
chr12	115206047	115206410	12.9043	6.6265	Intergenic	-84259	TBX3	T-box 3	12.9043	6.6265	0	3.46445
chr12	15380031	15380367	12.9043	6.6265	Intergenic	-5788	RERG	RAS like estrogen regulated growth inhibitor	12.9043	6.6265	0	4.3306
chr13	71897482	71897791	12.9043	6.6265	Intergenic	308363	LINC00348	long intergenic non-protein coding RNA 348	12.9043	6.6265	0	2.3161
chr14	30759294	30759554	12.9043	6.6265	Intergenic	-268905	G2E3	G2/M-phase specific E3 ubiquitin protein ligase	12.9043	6.6265	0	3.5329
chr14	80577345	80577958	12.9043	6.6265	Intergenic	-100111	DIO2-AS1	DIO2 antisense RNA 1	12.9043	6.6265	0	3.9414
chr15	52209754	52210081	12.9043	6.6265	Intergenic	6400	LOC100422556	LEO1 homolog, Paf1/RNA polymerase II complex component pseudogene	12.9043	6.6265	0	3.44525
chr17	12729465	12729755	12.9043	6.6265	intron (NM_001321166, intron 1 of 19)	-36009	LOC100128006	uncharacterized LOC100128006	12.9043	6.6265	0	2.40375
chr17	49673170	49673660	12.9043	6.6265	Intergenic	259339	LINC02072	long intergenic non-protein coding RNA 2072	12.9043	6.6265	0	4.4183
chr18	2310979	2311283	12.9043	6.6265	Intergenic	260371	METTL4	methyltransferase like 4	12.9043	6.6265	0	2.3845
chr1	209097343	209097631	12.9043	6.6265	Intergenic	-401314	LINC01696	long intergenic non-protein coding RNA 1696	12.9043	6.6265	0	3.16295
chr2	173012979	173013319	12.9043	6.6265	Intergenic	45415	DLX2-DT	DLX2 divergent transcript	12.9043	6.6265	0	2.1022
chr3	46778892	46779295	12.9043	6.6265	Intergenic	-1172	PRSS46P	serine protease 46, pseudogene	12.9043	6.6265	0	3.26985
chr4	114237972	114238357	12.9043	6.6265	intron (NM_001127493, intron 25 of 46)	164726	MIR8082	microRNA 8082	12.9043	6.6265	0	3.7275
chr5	176468034	176468352	12.9043	6.6265	exon (NM_001308214, exon 2 of 6)	18512	ZNF346	zinc finger protein 346	12.9043	6.6265	0	3.46445
chr5	58365312	58365636	12.9043	6.6265	intron (NM_001165899, intron 7 of 16)	-30135	PDE4D	phosphodiesterase 4D	12.9043	6.6265	0	2.2968
chr6	81328695	81329012	12.9043	6.6265	Intergenic	512526	BCKDHB	branched chain keto acid dehydrogenase E1 subunit beta	12.9043	6.6265	0	5.10905
chr7	120473662	120473967	12.9043	6.6265	intron (NM_012338, intron 4 of 7)	24363	TSPAN12	tetraspanin 12	12.9043	6.6265	0	4.2044
chr7	146858379	146858730	12.9043	6.6265	intron (NM_014141, intron 8 of 23)	-63853	LOC101928700	uncharacterized LOC101928700	12.9043	6.6265	0	4.1167
chr7	147379601	147379950	12.9043	6.6265	intron (NM_014141, intron 13 of 23)	11004	LOC105375556	uncharacterized LOC105375556	12.9043	6.6265	0	4.7198
chr7	26827310	26827613	12.9043	6.6265	intron (NM_001303468, intron 4 of 12)	69881	SKAP2	src kinase associated phosphoprotein 2	12.9043	6.6265	0	3.74675
chr7	49618794	49619298	12.9043	6.6265	Intergenic	-194211	VWC2	von Willebrand factor C domain containing 2	12.9043	6.6265	0	4.4867
chr8	128571584	128571931	12.9043	6.6265	Intergenic	-77373	CASC8	cancer susceptibility 8 (non-protein coding)	12.9043	6.6265	0	2.423
chr8	67327006	67327315	12.9043	6.6265	Intergenic	14052	RRS1-AS1	RRS1 antisense RNA 1 (head to head)	12.9043	6.6265	0	3.35755
chr9	120318544	120318876	12.9043	6.6265	Intergenic	-92174	LOC101928797	uncharacterized LOC101928797	12.9043	6.6265	0	2.68605
chr22	45730463	45730851	12.904	10.6566	intron (NM_017911, intron 6 of 8)	24872	FAM118A	family with sequence similarity 118 member A	12.904	10.6566	0	6.92895
chr17	76124798	76125162	12.9021	10.8211	promoter-TSS (NM_001321185)	-105	TMC6	transmembrane channel like 6	12.9021	10.8211	0	7.21125
chr2	189210747	189211209	12.9014	6.669	intron (NR_045563, intron 2 of 12)	48759	MIR561	microRNA 561	12.9014	6.669	0	2.68605
chr7	40055385	40055907	12.9014	6.669	intron (NM_003718, intron 5 of 13)	65687	CDK13	cyclin dependent kinase 13	12.9014	6.669	0	4.2429
chr9	73734712	73734990	12.9003	7.58225	intron (NM_001007471, intron 1 of 24)	1663	TRPM3	transient receptor potential cation channel subfamily M member 3	12.9003	7.58225	0	3.9221
chr2	191247620	191248011	12.8935	6.6265	Intergenic	-25266	MFSD6	major facilitator superfamily domain containing 6	12.8935	6.6265	0	5.10905
chr12	32597888	32598165	12.8927	6.46195	Intergenic	-40880	FGD4	FYVE, RhoGEF and PH domain containing 4	12.8927	6.46195	0	3.74675
chr19	28839397	28839923	12.8927	6.46195	Intergenic	-257935	LOC102724908	uncharacterized LOC102724908	12.8927	6.46195	0	4.136
chr20	7142368	7142671	12.8927	6.46195	intron (NR_110609, intron 5 of 7)	92330	LINC01428	long intergenic non-protein coding RNA 1428	12.8927	6.46195	0	4.2921
chr2	190900837	190901113	12.8927	6.46195	Intergenic	26480	MSTN	myostatin	12.8927	6.46195	0	4.2044
chr3	24347661	24348036	12.8927	6.46195	intron (NM_001128176, intron 2 of 10)	155033	LOC101927854	uncharacterized LOC101927854	12.8927	6.46195	0	2.88065
chr4	39930211	39930503	12.8927	6.46195	intron (NM_001100400, intron 2 of 15)	49219	PDS5A	PDS5 cohesin associated factor A	12.8927	6.46195	0	3.9221
chr4	46318295	46318562	12.8927	6.46195	intron (NM_001286827, intron 3 of 9)	72968	GABRA2	gamma-aminobutyric acid type A receptor alpha2 subunit	12.8927	6.46195	0	4.399
chr4	54752312	54752552	12.8927	6.46195	Intergenic	101017	RPL21P44	ribosomal protein L21 pseudogene 44	12.8927	6.46195	0	3.3768
chr6	48643147	48643434	12.8927	6.46195	Intergenic	-606865	PTCHD4	patched domain containing 4	12.8927	6.46195	0	3.056
chr4	58473807	58474228	12.8925	6.81235	Intergenic	181979	LINC02380	long intergenic non-protein coding RNA 2380	12.8925	6.81235	0	3.3768
chr18	33350502	33351231	12.8911	6.6265	Intergenic	116333	GALNT1	polypeptide N-acetylgalactosaminyltransferase 1	12.8911	6.6265	0	3.8537
chr3	160522608	160522929	12.8837	9.45125	intron (NM_139245, intron 1 of 3)	-37233	PPM1L	protein phosphatase, Mg2+/Mn2+ dependent 1L	12.8837	9.45125	0	5.41055
chr13	113271354	113271645	12.8826	9.9291	Intergenic	-29000	TUBGCP3	tubulin gamma complex associated protein 3	12.8826	9.9291	0	6.4135
chr6	118283528	118284034	12.8802	7.04065	intron (NM_001029858, intron 1 of 7)	55092	SLC35F1	solute carrier family 35 member F1	12.8802	7.04065	0	3.63985
chr5	21776455	21776994	12.8799	7.9964	intron (NM_001317227, intron 8 of 11)	-107839	SNORA105A	small nucleolar RNA, H/ACA box 105A	12.8799	7.9964	0	4.0098
chr7	131266045	131266339	12.8791	6.46195	Intergenic	-24816	PODXL	podocalyxin like	12.8791	6.46195	0	4.2921
chr8	135548246	135548536	12.8711	6.7115	intron (NM_001029939, intron 12 of 16)	-61923	ZFAT-AS1	ZFAT antisense RNA 1	12.8711	6.7115	0	3.9606
chr13	73136021	73136506	12.8698	7.561	Intergenic	-165624	BORA	bora, aurora kinase A activator	12.8698	7.561	0	3.7275
chr2	47491314	47491647	12.8681	7.12565	intron (NR_110207, intron 1 of 2)	80733	LOC101927043	uncharacterized LOC101927043	12.8681	7.12565	0	4.0483
chr2	106420764	106421116	12.8603	9.30795	intron (NM_001004722, intron 1 of 3)	-47264	NCK2	NCK adaptor protein 2	12.8603	9.30795	0	5.12825
chr16	46950963	46951282	12.8596	6.83355	intron (NM_001142466, intron 7 of 11)	32096	GPT2	glutamic--pyruvic transaminase 2	12.8596	6.83355	0	3.67835
chr20	43399088	43399403	12.8555	7.561	intron (NM_182970, intron 2 of 5)	-24377	KCNK15-AS1	KCNK15 and WISP2 antisense RNA 1	12.8555	7.561	0	4.8075
chr2	15083070	15083379	12.8503	8.20345	Intergenic	308009	FAM84A	family with sequence similarity 84 member A	12.8503	8.20345	0	5.58595
chr8	57160862	57161137	12.8487	7.41765	Intergenic	36802	CHCHD7	coiled-coil-helix-coiled-coil-helix domain containing 7	12.8487	7.41765	0	4.399
chr6	125415699	125416010	12.8438	8.06015	Intergenic	-59021	TPD52L1	tumor protein D52 like 1	12.8438	8.06015	0	7.53205
chr9	12737812	12738196	12.8423	6.69025	intron (NR_125775, intron 3 of 3)	-37008	LURAP1L	leucine rich adaptor protein 1 like	12.8423	6.69025	0	3.8537
chr16	30988886	30989170	12.8317	7.10435	intron (NM_014712, intron 13 of 18)	-7491	HSD3B7	hydroxy-delta-5-steroid dehydrogenase, 3 beta- and steroid delta-isomerase 7	12.8317	7.10435	0	5.78055
chr2	225435014	225435428	12.8304	6.81235	promoter-TSS (NM_001257198)	-679	CUL3	cullin 3	12.8304	6.81235	0	3.056
chr1	224776210	224776558	12.8236	6.7911	intron (NR_136294, intron 4 of 8)	-27795	CNIH3	cornichon family AMPA receptor auxiliary protein 3	12.8236	6.7911	0	3.33825
chr8	108393493	108393972	12.8114	7.0194	intron (NM_001199859, intron 1 of 8)	-44989	ANGPT1	angiopoietin 1	12.8114	7.0194	0	2.5791
chr19	48431815	48432085	12.8107	10.492	promoter-TSS (NR_024217)	-125	SNAR-C2	small ILF3/NF90-associated RNA C2	12.8107	10.492	0	8.4281
chr2	21269952	21270326	12.7944	8.2247	Intergenic	-3194	APOB	apolipoprotein B	12.7944	8.2247	0	4.6129
chr11	115655854	115656358	12.7939	6.60525	Intergenic	-25188	LINC00900	long intergenic non-protein coding RNA 900	12.7939	6.60525	0	4.5744
chr11	126714755	126715246	12.7939	6.60525	intron (NM_032531, intron 1 of 16)	-95642	KIRREL3-AS2	KIRREL3 antisense RNA 2	12.7939	6.60525	0	2.40375
chr12	108803199	108803735	12.7939	6.60525	Intergenic	63999	LINC01498	long intergenic non-protein coding RNA 1498	12.7939	6.60525	0	3.056
chr12	25706036	25706391	12.7939	6.60525	promoter-TSS (NM_152590)	4	LMNTD1	lamin tail domain containing 1	12.7939	6.60525	0	3.5329
chr12	27587953	27588362	12.7939	6.60525	intron (NR_109975, intron 1 of 3)	11410	ARNTL2-AS1	ARNTL2 antisense RNA 1	12.7939	6.60525	0	5.19675
chr13	36575809	36576267	12.7939	6.60525	intron (NM_001330071, intron 3 of 16)	129476	DCLK1	doublecortin like kinase 1	12.7939	6.60525	0	2.96835
chr13	72730885	72731317	12.7939	6.60525	Intergenic	-289771	DACH1	dachshund family transcription factor 1	12.7939	6.60525	0	3.8537
chr14	66886969	66887359	12.7939	6.60525	Intergenic	-65925	CCDC196	coiled-coil domain containing 196	12.7939	6.60525	0	2.59835
chr15	68013658	68014038	12.7939	6.60525	intron (NM_002757, intron 16 of 20)	-98194	SKOR1	SKI family transcriptional corepressor 1	12.7939	6.60525	0	4.34985
chr16	76580100	76580593	12.7939	6.60525	intron (NM_001322189, intron 22 of 24)	-88549	LINC02125	long intergenic non-protein coding RNA 2125	12.7939	6.60525	0	2.96835
chr18	9782339	9782756	12.7939	6.60525	intron (NM_006868, intron 2 of 6)	74319	RAB31	RAB31, member RAS oncogene family	12.7939	6.60525	0	3.35755
chr21	22034177	22034618	12.7939	6.60525	Intergenic	141029	LINC00320	long intergenic non-protein coding RNA 320	12.7939	6.60525	0	3.7275
chr2	28339184	28339509	12.7939	6.60525	intron (NR_137440, intron 6 of 13)	90482	LOC100505736	uncharacterized LOC100505736	12.7939	6.60525	0	1.34305
chr3	156174523	156174806	12.7939	6.60525	intron (NM_172159, intron 3 of 13)	-9939	KCNAB1-AS1	KCNAB1 antisense RNA 1	12.7939	6.60525	0	3.55215
chr3	88181001	88181788	12.7939	6.60525	intron (NM_001195308, intron 2 of 3)	-6868	ZNF654	zinc finger protein 654	12.7939	6.60525	0	3.74675
chr4	4952634	4953118	12.7939	6.60525	intron (NR_125893, intron 2 of 2)	30341	LOC101928306	uncharacterized LOC101928306	12.7939	6.60525	0	4.34985
chr5	164166535	164166901	12.7939	6.60525	Intergenic	269433	LOC102546299	uncharacterized LOC102546299	12.7939	6.60525	0	3.23135
chr5	30891494	30892163	12.7939	6.60525	Intergenic	-301934	CDH6	cadherin 6	12.7939	6.60525	0	3.55215
chr5	86315927	86316577	12.7939	6.60525	Intergenic	94519	MIR4280	microRNA 4280	12.7939	6.60525	0	4.1552
chr6	169671334	169671712	12.7939	6.60525	Intergenic	-17314	THBS2	thrombospondin 2	12.7939	6.60525	0	4.63215
chr8	115631155	115631447	12.7939	6.60525	Intergenic	1048938	TRPS1	transcriptional repressor GATA binding 1	12.7939	6.60525	0	3.07525
chr8	26129154	26129547	12.7939	6.60525	Intergenic	-19657	PPP2R2A	protein phosphatase 2 regulatory subunit Balpha	12.7939	6.60525	0	3.63985
chr8	50263987	50264243	12.7939	6.60525	Intergenic	160624	LOC100507464	uncharacterized LOC100507464	12.7939	6.60525	0	3.9414
chr9	122644136	122644553	12.7939	6.60525	Intergenic	-52994	LINC01613	long intergenic non-protein coding RNA 1613	12.7939	6.60525	0	3.26985
chr9	78470475	78470770	12.7939	6.60525	Intergenic	-34938	PCSK5	proprotein convertase subtilisin/kexin type 5	12.7939	6.60525	0	3.62055
chrX	105283965	105284249	12.7939	6.60525	Intergenic	-1389	SERPINA7	serpin family A member 7	12.7939	6.60525	0	4.0483
chrX	150882379	150882715	12.7939	6.60525	Intergenic	-1961	FATE1	fetal and adult testis expressed 1	12.7939	6.60525	0	3.55215
chrX	41356845	41357221	12.7939	6.60525	Intergenic	50320	NYX	nyctalopin	12.7939	6.60525	0	4.2429
chrX	79265059	79265450	12.7939	6.60525	Intergenic	-5001	TBX22	T-box 22	12.7939	6.60525	0	3.44525
chr1	224856728	224857117	12.7927	6.64775	intron (NR_136287, intron 1 of 4)	52743	CNIH3	cornichon family AMPA receptor auxiliary protein 3	12.7927	6.64775	0	3.74675
chr7	108855373	108855862	12.7907	6.6265	Intergenic	-330973	C7orf66	chromosome 7 open reading frame 66	12.7907	6.6265	0	3.07525
chr21	33467136	33467434	12.7838	6.46195	Intergenic	-8677	LINC00159	long intergenic non-protein coding RNA 159	12.7838	6.46195	0	4.769
chr2	240524198	240524714	12.7782	7.3752	Intergenic	-160098	LOC150935	uncharacterized LOC150935	12.7782	7.3752	0	5.41055
chr7	131825949	131826215	12.778	12.4247	intron (NM_020911, intron 29 of 31)	-119538	LOC101928807	uncharacterized LOC101928807	12.778	12.4247	0	6.92895
chr2	43370101	43370399	12.7767	6.7911	Intergenic	83495	ZFP36L2	ZFP36 ring finger protein like 2	12.7767	6.7911	0	4.7198
chr11	35875456	35875764	12.7702	6.8548	Intergenic	-89921	LDLRAD3	low density lipoprotein receptor class A domain containing 3	12.7702	6.8548	0	2.98755
chr20	34180450	34180865	12.7639	7.0831	intron (NR_119376, intron 21 of 43)	14827	FER1L4	fer-1 like family member 4, pseudogene	12.7639	7.0831	0	3.6591
chr6	6931384	6932170	12.7627	7.33265	Intergenic	-176053	RREB1	ras responsive element binding protein 1	12.7627	7.33265	0	4.0483
chr5	81645526	81645825	12.7593	8.72385	Intergenic	70394	ATP6AP1L	ATPase H+ transporting accessory protein 1 like	12.7593	8.72385	0	6.8519
chrX	47064403	47064843	12.7439	6.669	non-coding (NR_024616, exon 1 of 1)	376	INE1	inactivation escape 1 (non-protein coding)	12.7439	6.669	0	4.82675
chr6	121912126	121912401	12.7405	8.7451	Intergenic	155540	GJA1	gap junction protein alpha 1	12.7405	8.7451	0	4.50595
chr3	106861635	106862472	12.7393	7.33265	intron (NR_028303, intron 1 of 3)	97432	LINC00882	long intergenic non-protein coding RNA 882	12.7393	7.33265	0	4.136
chr4	140682601	140682928	12.7332	7.53975	intron (NM_018717, intron 3 of 5)	95842	MGST2	microsomal glutathione S-transferase 2	12.7332	7.53975	0	4.4867
chr6	91319259	91319489	12.7291	10.9699	Intergenic	-22354	MAP3K7	mitogen-activated protein kinase kinase kinase 7	12.7291	10.9699	0	8.6227
chr9	2928478	2928843	12.7246	6.81235	Intergenic	-84530	PUM3	pumilio RNA binding family member 3	12.7246	6.81235	0	3.26985
chr11	103399351	103399643	12.7155	6.89735	Intergenic	-321137	MIR4693	microRNA 4693	12.7155	6.89735	0	3.7275
chrX	38491151	38491557	12.7149	6.60525	intron (NM_004615, intron 1 of 7)	70623	TSPAN7	tetraspanin 7	12.7149	6.60525	0	4.4867
chr10	61624260	61624699	12.7132	6.584	intron (NM_005436, intron 1 of 8)	41935	CCDC6	coiled-coil domain containing 6	12.7132	6.584	0	2.7737
chr12	130707102	130707711	12.7132	6.584	Intergenic	60402	FZD10	frizzled class receptor 10	12.7132	6.584	0	4.4375
chr13	82319588	82319913	12.7132	6.584	Intergenic	-518632	LINC00564	long intergenic non-protein coding RNA 564	12.7132	6.584	0	3.26985
chr13	89631970	89632403	12.7132	6.584	Intergenic	-255359	LINC00440	long intergenic non-protein coding RNA 440	12.7132	6.584	0	3.74675
chr15	35538598	35539161	12.7132	6.584	Intergenic	9352	ANP32AP1	acidic nuclear phosphoprotein 32 family member A pseudogene 1	12.7132	6.584	0	3.6591
chr15	59605989	59606359	12.7132	6.584	intron (NM_004998, intron 1 of 27)	58897	MYO1E	myosin IE	12.7132	6.584	0	3.9414
chr1	184977828	184978347	12.7132	6.584	Intergenic	-34369	FAM129A	family with sequence similarity 129 member A	12.7132	6.584	0	3.6591
chr1	190520625	190521123	12.7132	6.584	Intergenic	-73146	LINC01720	long intergenic non-protein coding RNA 1720	12.7132	6.584	0	3.056
chr20	43679930	43680259	12.7132	6.584	intron (NM_006282, intron 10 of 10)	49659	KCNS1	potassium voltage-gated channel modifier subfamily S member 1	12.7132	6.584	0	4.2429
chr2	224080064	224080472	12.7132	6.584	Intergenic	163620	KCNE4	potassium voltage-gated channel subfamily E regulatory subunit 4	12.7132	6.584	0	2.3161
chr3	103159417	103159763	12.7132	6.584	Intergenic	83370	MIR548AB	microRNA 548ab	12.7132	6.584	0	3.9414
chr3	148445112	148445419	12.7132	6.584	intron (NM_000685, intron 2 of 2)	-2702	AGTR1	angiotensin II receptor type 1	12.7132	6.584	0	6.375
chr3	7693018	7693440	12.7132	6.584	intron (NM_000844, intron 8 of 9)	-116258	GRM7-AS1	GRM7 antisense RNA 1	12.7132	6.584	0	3.33825
chr3	88024910	88025194	12.7132	6.584	intron (NM_001322208, intron 2 of 2)	-6674	HTR1F	5-hydroxytryptamine receptor 1F	12.7132	6.584	0	3.25065
chr4	74885865	74886252	12.7132	6.584	Intergenic	18432	CXCL3	C-X-C motif chemokine ligand 3	12.7132	6.584	0	2.68605
chr6	129426129	129426565	12.7132	6.584	intron (NM_000426, intron 4 of 64)	222061	LAMA2	laminin subunit alpha 2	12.7132	6.584	0	2.94905
chr7	133373399	133373754	12.7132	6.584	intron (NM_021807, intron 10 of 17)	136065	LOC101928861	uncharacterized LOC101928861	12.7132	6.584	0	2.40375
chr8	121902615	121903210	12.7132	6.584	Intergenic	-78603	SNTB1	syntrophin beta 1	12.7132	6.584	0	2.7737
chr9	101522617	101522950	12.7132	6.584	intron (NM_173551, intron 11 of 14)	36041	ANKS6	ankyrin repeat and sterile alpha motif domain containing 6	12.7132	6.584	0	3.83445
chr9	126912311	126912664	12.7132	6.584	Intergenic	-107398	NEK6	NIMA related kinase 6	12.7132	6.584	0	4.7497
chr9	7604130	7604542	12.7132	6.584	Intergenic	195470	DMAC1	distal membrane arm assembly complex 1	12.7132	6.584	0	2.40375
chrX	19757811	19758126	12.7132	6.584	intron (NM_001024666, intron 2 of 16)	59949	SH3KBP1	SH3 domain containing kinase binding protein 1	12.7132	6.584	0	4.0975
chr14	72566282	72566781	12.7129	7.2902	intron (NM_001204416, intron 2 of 17)	166776	RGS6	regulator of G protein signaling 6	12.7129	7.2902	0	4.5252
chr17	74249939	74250273	12.71	7.18935	Intergenic	-11180	UBALD2	UBA like domain containing 2	12.71	7.18935	0	5.6736
chr10	25390407	25390764	12.7064	10.3857	Intergenic	-11402	LINC01516	long intergenic non-protein coding RNA 1516	12.7064	10.3857	0	5.28435
chr9	11872381	11872813	12.6927	6.6265	Intergenic	-820789	TYRP1	tyrosinase related protein 1	12.6927	6.6265	0	3.16295
chr9	72711338	72711632	12.6866	6.87605	intron (NM_001347990, intron 2 of 11)	52988	MAMDC2	MAM domain containing 2	12.6866	6.87605	0	3.3768
chr8	111949948	111950361	12.684	9.1592	intron (NR_125417, intron 5 of 5)	89508	LINC01608	long intergenic non-protein coding RNA 1608	12.684	9.1592	0	4.98285
chr10	119079606	119079901	12.6833	6.4407	intron (NM_173791, intron 2 of 4)	55225	PDZD8	PDZ domain containing 8	12.6833	6.4407	0	5.61585
chr10	83968505	83968867	12.6833	6.4407	intron (NM_001165973, intron 2 of 10)	23990	NRG3-AS1	NRG3 antisense RNA 1	12.6833	6.4407	0	2.96835
chr11	76622228	76622470	12.6833	6.4407	intron (NM_001300953, intron 1 of 9)	50432	ACER3	alkaline ceramidase 3	12.6833	6.4407	0	2.7737
chr14	47409834	47410155	12.6833	6.4407	intron (NM_001113498, intron 9 of 16)	-288966	RPL10L	ribosomal protein L10 like	12.6833	6.4407	0	2.96835
chr15	31178040	31178337	12.6833	6.4407	Intergenic	-17867	FAN1	FANCD2 and FANCI associated nuclease 1	12.6833	6.4407	0	4.0483
chr16	24688791	24689154	12.6833	6.4407	Intergenic	-6589	LINC01567	long intergenic non-protein coding RNA 1567	12.6833	6.4407	0	3.3768
chr18	5851237	5851650	12.6833	6.4407	Intergenic	10749	MIR3976	microRNA 3976	12.6833	6.4407	0	3.51365
chr1	68831446	68831723	12.6833	6.4407	Intergenic	84058	RPE65	RPE65, retinoid isomerohydrolase	12.6833	6.4407	0	2.59835
chr2	109618377	109618730	12.6833	6.4407	Intergenic	-12725	EDAR	ectodysplasin A receptor	12.6833	6.4407	0	2.88065
chr2	119863954	119864204	12.6833	6.4407	Intergenic	52392	C1QL2	complement C1q like 2	12.6833	6.4407	0	3.7275
chr2	13400572	13400812	12.6833	6.4407	Intergenic	-253554	LOC100506474	uncharacterized LOC100506474	12.6833	6.4407	0	3.25065
chr2	146517043	146517432	12.6833	6.4407	Intergenic	-827388	PABPC1P2	poly(A) binding protein cytoplasmic 1 pseudogene 2	12.6833	6.4407	0	3.9606
chr2	6029722	6030006	12.6833	6.4407	Intergenic	-42955	LINC01105	long intergenic non-protein coding RNA 1105	12.6833	6.4407	0	3.8537
chr3	1422708	1423128	12.6833	6.4407	intron (NM_001289080, intron 17 of 22)	288576	CNTN6	contactin 6	12.6833	6.4407	0	3.9414
chr3	27160594	27160919	12.6833	6.4407	intron (NM_001031741, intron 13 of 15)	97258	NEK10	NIMA related kinase 10	12.6833	6.4407	0	2.2968
chr3	36903955	36904216	12.6833	6.4407	intron (NM_001329998, intron 10 of 23)	82463	TRANK1	tetratricopeptide repeat and ankyrin repeat containing 1	12.6833	6.4407	0	4.6129
chr3	63739280	63739530	12.6833	6.4407	Intergenic	-65636	-	-	12.6833	6.4407	0	2.0145
chr4	73312664	73312996	12.6833	6.4407	intron (NM_014243, intron 3 of 21)	121686	ADAMTS3	ADAM metallopeptidase with thrombospondin type 1 motif 3	12.6833	6.4407	0	4.1552
chr5	152655694	152656043	12.6833	6.4407	Intergenic	-214216	GRIA1	glutamate ionotropic receptor AMPA type subunit 1	12.6833	6.4407	0	5.61585
chr5	168431226	168431509	12.6833	6.4407	intron (NM_003062, intron 4 of 35)	-8865	LOC728095	uncharacterized LOC728095	12.6833	6.4407	0	5.39135
chr7	121642207	121642561	12.6833	6.4407	intron (NM_002851, intron 10 of 29)	129225	PTPRZ1	protein tyrosine phosphatase, receptor type Z1	12.6833	6.4407	0	3.44525
chr7	29628749	29629024	12.6833	6.4407	Intergenic	23737	PRR15	proline rich 15	12.6833	6.4407	0	3.5329
chr7	86748693	86749173	12.6833	6.4407	Intergenic	32700	LOC101927420	uncharacterized LOC101927420	12.6833	6.4407	0	4.136
chr8	60042393	60042867	12.6833	6.4407	Intergenic	-10863	TOX	thymocyte selection associated high mobility group box	12.6833	6.4407	0	3.3768
chrX	24135484	24135778	12.6833	6.4407	Intergenic	-31475	ZFX	zinc finger protein, X-linked	12.6833	6.4407	0	3.07525
chr11	15313502	15313735	12.6804	6.96105	Intergenic	142970	INSC	INSC, spindle orientation adaptor protein	12.6804	6.96105	0	3.25065
chr13	77211623	77211985	12.673	7.7256	Intergenic	248736	KCTD12	potassium channel tetramerization domain containing 12	12.673	7.7256	0	3.63985
chr18	62692278	62692583	12.6728	12.0053	Intergenic	-725058	CDH7	cadherin 7	12.6728	12.0053	0	6.3451
chr14	51948958	51949186	12.6707	6.4407	intron (NR_051990, intron 2 of 2)	-6767	FRMD6	FERM domain containing 6	12.6707	6.4407	0	3.14365
chr16	85481079	85481291	12.669	17.3255	Intergenic	-141254	MIR5093	microRNA 5093	12.669	17.3255	0	11.1141
chr19	5179309	5179774	12.6655	8.9734	Intergenic	161273	PTPRS	protein tyrosine phosphatase, receptor type S	12.6655	8.9734	0	5.39135
chr3	52261092	52261499	12.6648	8.08135	Intergenic	-1116	TLR9	toll like receptor 9	12.6648	8.08135	0	5.10905
chr11	127287864	127288200	12.6647	6.52025	Intergenic	147067	LOC101929497	uncharacterized LOC101929497	12.6647	6.52025	0	3.5329
chr12	88061186	88061534	12.6647	6.52025	Intergenic	117128	MKRN9P	makorin ring finger protein 9, pseudogene	12.6647	6.52025	0	4.63215
chr18	40952619	40953071	12.6647	6.52025	Intergenic	-95230	SYT4	synaptotagmin 4	12.6647	6.52025	0	2.2968
chr11	24328367	24328679	12.6637	6.5628	Intergenic	-189993	LUZP2	leucine zipper protein 2	12.6637	6.5628	0	3.26985
chr11	88173105	88173434	12.6637	6.5628	Intergenic	-64475	GRM5-AS1	GRM5 antisense RNA 1	12.6637	6.5628	0	4.0098
chr12	29119222	29119719	12.6637	6.5628	Intergenic	-182466	FAR2	fatty acyl-CoA reductase 2	12.6637	6.5628	0	2.88065
chr13	80569493	80569859	12.6637	6.5628	Intergenic	-15536	LINC01080	long intergenic non-protein coding RNA 1080	12.6637	6.5628	0	4.4375
chr20	7038240	7038646	12.6637	6.5628	Intergenic	196406	LINC01428	long intergenic non-protein coding RNA 1428	12.6637	6.5628	0	4.02905
chr21	19241331	19241699	12.6637	6.5628	intron (NR_024354, intron 1 of 2)	16410	CHODL-AS1	CHODL antisense RNA 1	12.6637	6.5628	0	2.5791
chr3	75261256	75261604	12.6637	6.5628	Intergenic	-2197	MIR4444-2	microRNA 4444-2	12.6637	6.5628	0	3.07525
chr5	76434835	76435148	12.6637	6.5628	intron (NR_024398, intron 3 of 3)	-51920	ZBED3	zinc finger BED-type containing 3	12.6637	6.5628	0	2.5791
chr6	2581274	2581683	12.6637	6.5628	Intergenic	53359	LINC01600	long intergenic non-protein coding RNA 1600	12.6637	6.5628	0	3.26985
chrY	20851287	20851593	12.6637	6.5628	Intergenic	-40328	TTTY9A	testis-specific transcript, Y-linked 9A (non-protein coding)	12.6637	6.5628	0	2.88065
chr14	29561481	29561959	12.6572	7.35395	Intergenic	-306727	LINC02282	long intergenic non-protein coding RNA 2282	12.6572	7.35395	0	3.74675
chr10	90249143	90249504	12.6467	6.5415	intron (NM_001031709, intron 4 of 6)	93759	RNLS	renalase, FAD dependent amine oxidase	12.6467	6.5415	0	3.44525
chr12	94829075	94829623	12.6467	6.5415	intron (NR_144441, intron 1 of 9)	24415	CEP83	centrosomal protein 83	12.6467	6.5415	0	3.07525
chr5	50496777	50497129	12.6467	6.5415	Intergenic	-182005	ISL1	ISL LIM homeobox 1	12.6467	6.5415	0	1.53765
chr7	4497747	4498164	12.6467	6.5415	Intergenic	-223975	FOXK1	forkhead box K1	12.6467	6.5415	0	3.07525
chr9	119179793	119180108	12.6467	6.5415	Intergenic	-17065	PAPPA-AS1	PAPPA antisense RNA 1	12.6467	6.5415	0	2.2968
chr20	45644822	45645105	12.6393	8.24595	intron (NM_005244, intron 5 of 15)	121700	EYA2	EYA transcriptional coactivator and phosphatase 2	12.6393	8.24595	0	5.07055
chr2	239194440	239194677	12.6327	18.5309	intron (NM_022817, intron 1 of 22)	2649	PER2	period circadian regulator 2	12.6327	18.5309	0	15.1923
chr16	50159088	50159555	12.6274	6.64775	Intergenic	-27508	TENT4B	terminal nucleotidyltransferase 4B	12.6274	6.64775	0	2.4914
chr13	41889312	41889669	12.6262	14.3734	intron (NM_024561, intron 1 of 19)	4149	NAA16	N(alpha)-acetyltransferase 16, NatA auxiliary subunit	12.6262	14.3734	0	9.61495
chr1	208267131	208267455	12.6228	8.538	intron (NM_025179, intron 8 of 31)	150372	PLXNA2	plexin A2	12.6228	8.538	0	6.1698
chrX	8814436	8814826	12.6217	6.81235	Intergenic	-45207	FAM9A	family with sequence similarity 9 member A	12.6217	6.81235	0	2.98755
chr7	80482334	80482914	12.6215	6.60525	intron (NM_006379, intron 2 of 17)	66043	SEMA3C	semaphorin 3C	12.6215	6.60525	0	2.4914
chr1	38537517	38537872	12.6027	9.2442	Intergenic	-17209	MIR3659	microRNA 3659	12.6027	9.2442	0	4.70055
chr9	81012984	81013339	12.6012	9.4088	Intergenic	101170	PSAT1	phosphoserine aminotransferase 1	12.6012	9.4088	0	7.05515
chr2	30212229	30212641	12.5986	6.6265	Intergenic	-67958	ALK	ALK receptor tyrosine kinase	12.5986	6.6265	0	2.2091
chr9	14203304	14203741	12.5974	8.3097	intron (NM_001190737, intron 2 of 10)	-22721	NFIB	nuclear factor I B	12.5974	8.3097	0	2.5791
chr5	50483883	50484336	12.5972	8.453	Intergenic	-194849	ISL1	ISL LIM homeobox 1	12.5972	8.453	0	3.8537
chr12	2191468	2191951	12.5969	7.04065	intron (NM_001129830, intron 1 of 47)	29258	CACNA1C	calcium voltage-gated channel subunit alpha1 C	12.5969	7.04065	0	4.136
chr2	11547213	11547503	12.5947	6.669	Intergenic	13251	LINC00570	long intergenic non-protein coding RNA 570	12.5947	6.669	0	3.25065
chr8	21524437	21524891	12.5861	6.584	Intergenic	121682	GFRA2	GDNF family receptor alpha 2	12.5861	6.584	0	3.74675
chr10	73334581	73334984	12.5837	10.8424	intron (NM_052836, intron 8 of 12)	-63105	CDH23-AS1	CDH23 antisense RNA 1	12.5837	10.8424	0	7.36735
chr18	2412258	2412567	12.583	6.60525	Intergenic	159090	METTL4	methyltransferase like 4	12.583	6.60525	0	3.74675
chr2	135072232	135072931	12.5702	6.60525	intron (NM_002410, intron 2 of 15)	60751	MGAT5	mannosyl (alpha-1,6-)-glycoprotein beta-1,6-N-acetyl-glucosaminyltransferase	12.5702	6.60525	0	3.35755
chr5	176104654	176105072	12.5684	7.74685	Intergenic	30475	TSPAN17	tetraspanin 17	12.5684	7.74685	0	4.7198
chr16	27194356	27194739	12.568	7.9539	Intergenic	-20260	KDM8	lysine demethylase 8	12.568	7.9539	0	3.33825
chr3	137406028	137406532	12.5673	7.04065	Intergenic	-76854	SOX14	SRY-box 14	12.5673	7.04065	0	3.83445
chr22	39415995	39416498	12.5662	8.93085	promoter-TSS (NM_152426)	-872	APOBEC3D	apolipoprotein B mRNA editing enzyme catalytic subunit 3D	12.5662	8.93085	0	7.9897
chr5	16453732	16454012	12.5619	7.3752	intron (NM_033414, intron 4 of 5)	12022	ZNF622	zinc finger protein 622	12.5619	7.3752	0	6.3066
chr5	59558830	59559145	12.561	6.87605	intron (NM_001165899, intron 1 of 16)	-224553	PART1	prostate androgen-regulated transcript 1 (non-protein coding)	12.561	6.87605	0	3.63985
chr15	47814723	47815301	12.5573	6.87605	intron (NM_001198999, intron 3 of 19)	-195674	SEMA6D	semaphorin 6D	12.5573	6.87605	0	3.8152
chr15	44384435	44384828	12.5523	6.6265	intron (NR_104455, intron 1 of 14)	102013	FRMD5	FERM domain containing 5	12.5523	6.6265	0	3.35755
chr5	178866486	178867027	12.5445	7.04065	Intergenic	-94325	ADAMTS2	ADAM metallopeptidase with thrombospondin type 1 motif 2	12.5445	7.04065	0	5.49825
chr1	94223259	94223582	12.5444	6.64775	intron (NM_001261408, intron 2 of 13)	-76026	BCAR3	BCAR3, NSP family adaptor protein	12.5444	6.64775	0	3.8152
chr1	20098515	20098893	12.5372	6.6265	intron (NM_181719, intron 4 of 15)	27706	TMCO4	transmembrane and coiled-coil domains 4	12.5372	6.6265	0	4.8075
chr4	171794001	171794293	12.5372	6.6265	Intergenic	-129261	LINC02382	long intergenic non-protein coding RNA 2382	12.5372	6.6265	0	3.26985
chr1	183260853	183261440	12.5292	7.8318	intron (NM_170706, intron 3 of 10)	12863	NMNAT2	nicotinamide nucleotide adenylyltransferase 2	12.5292	7.8318	0	4.6129
chr4	5526568	5526912	12.528	6.72735	promoter-TSS (NR_126517)	-143	LINC01587	long intergenic non-protein coding RNA 1587	12.528	6.72735	0	2.40375
chr5	176885907	176886186	12.5111	25.0511	intron (NM_080881, intron 12 of 14)	10720	PRR7	proline rich 7, synaptic	12.5111	25.0511	0	18.7531
chr5	87982086	87982374	12.5047	33.0634	Intergenic	-1610	LINC00461	long intergenic non-protein coding RNA 461	12.5047	33.0634	0	17.8677
chr10	2383444	2383830	12.5027	6.4194	Intergenic	-26369	LINC00701	long intergenic non-protein coding RNA 701	12.5027	6.4194	0	3.25065
chr10	88824499	88824826	12.5027	6.4194	intron (NM_001318906, intron 6 of 13)	29182	GLUD1	glutamate dehydrogenase 1	12.5027	6.4194	0	4.5252
chr10	89483053	89483447	12.5027	6.4194	intron (NM_001015880, intron 8 of 12)	63774	PAPSS2	3'-phosphoadenosine 5'-phosphosulfate synthase 2	12.5027	6.4194	0	3.18215
chr11	102925938	102926231	12.5027	6.4194	3' UTR (NM_001318739, exon 8 of 8)	36860	DCUN1D5	defective in cullin neddylation 1 domain containing 5	12.5027	6.4194	0	4.136
chr11	103615065	103615701	12.5027	6.4194	Intergenic	-105251	MIR4693	microRNA 4693	12.5027	6.4194	0	3.33825
chr11	62482686	62482988	12.5027	6.4194	exon (NM_001079559, exon 14 of 14)	-5746	BSCL2	BSCL2, seipin lipid droplet biogenesis associated	12.5027	6.4194	0	4.2429
chr12	80658630	80658988	12.5027	6.4194	exon (NM_173591, exon 19 of 58)	55576	OTOGL	otogelin like	12.5027	6.4194	0	3.35755
chr13	74170667	74170931	12.5027	6.4194	Intergenic	32418	LINC00392	long intergenic non-protein coding RNA 392	12.5027	6.4194	0	3.6591
chr15	59574861	59575191	12.5027	6.4194	intron (NM_004998, intron 1 of 27)	76011	LDHAL6B	lactate dehydrogenase A like 6B	12.5027	6.4194	0	3.9414
chr15	99961317	99961625	12.5027	6.4194	Intergenic	-144662	MEF2A	myocyte enhancer factor 2A	12.5027	6.4194	0	3.6591
chr18	47708842	47709154	12.5027	6.4194	intron (NM_001080467, intron 1 of 39)	12453	MYO5B	myosin VB	12.5027	6.4194	0	3.16295
chr18	48910803	48911122	12.5027	6.4194	Intergenic	-7450	LINC01630	long intergenic non-protein coding RNA 1630	12.5027	6.4194	0	3.83445
chr18	49814800	49815110	12.5027	6.4194	Intergenic	-51587	DCC	DCC netrin 1 receptor	12.5027	6.4194	0	3.63985
chr18	50151048	50151414	12.5027	6.4194	intron (NM_005215, intron 1 of 28)	284689	DCC	DCC netrin 1 receptor	12.5027	6.4194	0	5.10905
chr1	4610028	4610427	12.5027	6.4194	Intergenic	-104878	AJAP1	adherens junctions associated protein 1	12.5027	6.4194	0	4.136
chr1	49763976	49764350	12.5027	6.4194	intron (NR_136623, intron 2 of 12)	41080	LOC101929721	uncharacterized LOC101929721	12.5027	6.4194	0	2.40375
chr20	1681628	1681981	12.5027	6.4194	Intergenic	-43379	SIRPG	signal regulatory protein gamma	12.5027	6.4194	0	2.98755
chr20	21789734	21790045	12.5027	6.4194	Intergenic	103592	PAX1	paired box 1	12.5027	6.4194	0	4.02905
chr21	19872147	19872460	12.5027	6.4194	Intergenic	-96333	TMPRSS15	transmembrane serine protease 15	12.5027	6.4194	0	4.02905
chr2	161530748	161531138	12.5027	6.4194	Intergenic	-180625	RBMS1	RNA binding motif single stranded interacting protein 1	12.5027	6.4194	0	2.6668
chr3	119327368	119327810	12.5027	6.4194	intron (NR_120610, intron 2 of 10)	8471	PLA1A	phospholipase A1 member A	12.5027	6.4194	0	4.4183
chr3	143870046	143870692	12.5027	6.4194	Intergenic	178202	C3orf58	chromosome 3 open reading frame 58	12.5027	6.4194	0	2.2091
chr3	46256137	46256476	12.5027	6.4194	Intergenic	-6474	CCR1	C-C motif chemokine receptor 1	12.5027	6.4194	0	2.6668
chr3	98347779	98348158	12.5027	6.4194	Intergenic	-35513	CPOX	coproporphyrinogen oxidase	12.5027	6.4194	0	5.78055
chr4	53139101	53139425	12.5027	6.4194	Intergenic	221766	SPATA18	spermatogenesis associated 18	12.5027	6.4194	0	3.18215
chr5	166457583	166457837	12.5027	6.4194	Intergenic	-104335	LINC01947	long intergenic non-protein coding RNA 1947	12.5027	6.4194	0	3.51365
chr6	139778627	139779014	12.5027	6.4194	Intergenic	16913	LINC01625	long intergenic non-protein coding RNA 1625	12.5027	6.4194	0	3.8537
chr7	122197246	122197731	12.5027	6.4194	intron (NM_001009571, intron 7 of 27)	141720	RNF133	ring finger protein 133	12.5027	6.4194	0	3.55215
chr7	127166076	127166470	12.5027	6.4194	Intergenic	49336	LOC100506682	uncharacterized LOC100506682	12.5027	6.4194	0	3.18215
chr7	18678223	18678516	12.5027	6.4194	intron (NM_001204148, intron 7 of 10)	129473	HDAC9	histone deacetylase 9	12.5027	6.4194	0	3.5329
chr7	22960369	22960684	12.5027	6.4194	Intergenic	64294	SNORD93	small nucleolar RNA, C/D box 93	12.5027	6.4194	0	3.5714
chr7	65086559	65086918	12.5027	6.4194	Intergenic	-26029	INTS4P2	integrator complex subunit 4 pseudogene 2	12.5027	6.4194	0	4.7198
chr9	105296234	105296605	12.5027	6.4194	intron (NR_103830, intron 1 of 4)	14500	LINC00587	long intergenic non-protein coding RNA 587	12.5027	6.4194	0	4.2921
chrX	101144534	101144896	12.5027	6.4194	intron (NM_001282401, intron 6 of 8)	-32166	NXF5	nuclear RNA export factor 5	12.5027	6.4194	0	3.18215
chrX	34310585	34311033	12.5027	6.4194	Intergenic	-160362	FAM47A	family with sequence similarity 47 member A	12.5027	6.4194	0	2.2968
chrX	78337428	78337786	12.5027	6.4194	Intergenic	-88862	GPR174	G protein-coupled receptor 174	12.5027	6.4194	0	4.91445
chr1	98439197	98439453	12.5012	6.2761	Intergenic	-52710	DPYD	dihydropyrimidine dehydrogenase	12.5012	6.2761	0	1.64455
chr20	33126475	33126816	12.5007	6.81235	intron (NM_177953, intron 4 of 4)	-8043	MAP1LC3A	microtubule associated protein 1 light chain 3 alpha	12.5007	6.81235	0	4.4375
chr3	176512242	176512743	12.4958	6.4407	Intergenic	22297	LINC01209	long intergenic non-protein coding RNA 1209	12.4958	6.4407	0	5.39135
chr10	112390943	112391223	12.4945	6.7911	Intergenic	-13072	RBM20	RNA binding motif protein 20	12.4945	6.7911	0	2.8999
chr16	77438611	77439057	12.4928	6.5628	intron (NM_199355, intron 3 of 22)	30177	ADAMTS18	ADAM metallopeptidase with thrombospondin type 1 motif 18	12.4928	6.5628	0	3.46445
chr2	155570129	155570505	12.4914	8.28845	intron (NM_002239, intron 2 of 2)	15224	KCNJ3	potassium voltage-gated channel subfamily J member 3	12.4914	8.28845	0	5.97515
chr9	14081076	14081543	12.4911	8.51675	TTS (NM_005596)	99492	NFIB	nuclear factor I B	12.4911	8.51675	0	6.45205
chr7	121353101	121353352	12.4847	8.6601	Intergenic	-159933	PTPRZ1	protein tyrosine phosphatase, receptor type Z1	12.4847	8.6601	0	4.50595
chr3	59821087	59821716	12.4815	7.7893	intron (NM_002012, intron 8 of 9)	245452	FHIT	fragile histidine triad	12.4815	7.7893	0	3.16295
chr16	85450020	85450267	12.4809	10.0567	Intergenic	-110212	MIR5093	microRNA 5093	12.4809	10.0567	0	6.9482
chr17	61713114	61713472	12.477	6.584	intron (NM_203351, intron 3 of 16)	13492	MAP3K3	mitogen-activated protein kinase kinase kinase 3	12.477	6.584	0	1.9076
chr7	146357936	146358222	12.4741	7.0831	intron (NM_014141, intron 1 of 23)	436622	LOC101928700	uncharacterized LOC101928700	12.4741	7.0831	0	3.55215
chr8	38832841	38833160	12.4676	7.47605	intron (NM_153692, intron 2 of 8)	1332	HTRA4	HtrA serine peptidase 4	12.4676	7.47605	0	3.16295
chr14	69398738	69399117	12.4655	7.33265	intron (NM_001130005, intron 1 of 20)	47156	ACTN1	actinin alpha 1	12.4655	7.33265	0	2.68605
chr4	112699754	112700063	12.4641	7.1681	Intergenic	-366645	FAM241A	family with sequence similarity 241 member A	12.4641	7.1681	0	4.2044
chr5	92424382	92424771	12.4565	6.7911	Intergenic	482473	NR2F1-AS1	NR2F1 antisense RNA 1	12.4565	6.7911	0	3.07525
chr2	16799265	16799551	12.4482	6.87605	intron (NM_030797, intron 2 of 11)	47726	FAM49A	family with sequence similarity 49 member A	12.4482	6.87605	0	3.056
chr17	62195892	62196364	12.4479	6.83355	intron (NM_001433, intron 1 of 21)	11374	ERN1	endoplasmic reticulum to nucleus signaling 1	12.4479	6.83355	0	3.33825
chr9	34984107	34984342	12.4478	16.5982	Intergenic	5152	DNAJB5-DT	DNAJB5 divergent transcript	12.4478	16.5982	0	12.3502
chr6	142683547	142683821	12.4452	7.31145	intron (NM_001032394, intron 2 of 24)	60628	ADGRG6	adhesion G protein-coupled receptor G6	12.4452	7.31145	0	3.766
chr8	82246970	82247584	12.4433	6.669	Intergenic	54559	FABP5	fatty acid binding protein 5	12.4433	6.669	0	3.83445
chr17	66382470	66382896	12.4384	10.407	intron (NM_001267727, intron 9 of 11)	-27081	PRKAR1A	protein kinase cAMP-dependent type I regulatory subunit alpha	12.4384	10.407	0	5.08975
chr6	149021944	149022458	12.4348	6.4194	Intergenic	-46070	UST	uronyl 2-sulfotransferase	12.4348	6.4194	0	4.4375
chr5	62465648	62466283	12.4302	6.64775	Intergenic	591403	IPO11-LRRC70	IPO11-LRRC70 readthrough	12.4302	6.64775	0	4.6129
chr7	100858053	100858300	12.4291	14.1238	intron (NM_001084, intron 6 of 18)	-2809	ZNHIT1	zinc finger HIT-type containing 1	12.4291	14.1238	0	10.3549
chr19	43423545	43424106	12.425	6.64775	Intergenic	-1749	PSG6	pregnancy specific beta-1-glycoprotein 6	12.425	6.64775	0	3.766
chr11	2834780	2835171	12.4234	7.53975	intron (NM_000218, intron 15 of 15)	47824	KCNQ1-AS1	KCNQ1 antisense RNA 1	12.4234	7.53975	0	6.6659
chr7	95106380	95106589	12.4228	15.7273	Intergenic	-8729	ASB4	ankyrin repeat and SOCS box containing 4	12.4228	15.7273	0	13.7424
chr18	47606755	47607038	12.4087	6.4194	intron (NM_001080467, intron 1 of 39)	46037	MIR4320	microRNA 4320	12.4087	6.4194	0	2.88065
chrX	31286593	31286844	12.4058	9.76455	intron (NM_004023, intron 19 of 30)	-1694	DMD	dystrophin	12.4058	9.76455	0	8.4858
chr1	226898954	226899248	12.405	8.2672	intron (NM_002221, intron 2 of 7)	27775	ITPKB	inositol-trisphosphate 3-kinase B	12.405	8.2672	0	5.39135
chr15	92573996	92574451	12.3965	7.1681	intron (NM_013272, intron 2 of 9)	176693	SLCO3A1	solute carrier organic anion transporter family member 3A1	12.3965	7.1681	0	4.0483
chr11	20882910	20883233	12.3934	6.2336	intron (NM_201551, intron 4 of 18)	191974	NELL1	neural EGFL like 1	12.3934	6.2336	0	3.25065
chr13	69068065	69068352	12.3934	6.2336	Intergenic	391249	LINC00550	long intergenic non-protein coding RNA 550	12.3934	6.2336	0	2.88065
chr14	68818420	68818775	12.3934	6.2336	intron (NM_001321809, intron 8 of 11)	276907	LOC100996664	uncharacterized LOC100996664	12.3934	6.2336	0	3.55215
chr17	16776564	16776803	12.3934	6.2336	Intergenic	-40536	KRT16P2	keratin 16 pseudogene 2	12.3934	6.2336	0	5.6052
chr18	14641160	14641490	12.3934	6.2336	Intergenic	-97726	POTEC	POTE ankyrin domain family member C	12.3934	6.2336	0	5.19675
chr18	2304898	2305179	12.3934	6.2336	Intergenic	266464	METTL4	methyltransferase like 4	12.3934	6.2336	0	3.35755
chr1	5189802	5190526	12.3934	6.2336	Intergenic	-433967	-	-	12.3934	6.2336	0	3.056
chr3	171541918	171542208	12.3934	6.2336	Intergenic	-13779	PLD1	phospholipase D1	12.3934	6.2336	0	3.18215
chr4	19310984	19311226	12.3934	6.2336	Intergenic	-942423	SLIT2	slit guidance ligand 2	12.3934	6.2336	0	3.62055
chr5	107428879	107429211	12.3934	6.2336	intron (NM_001163315, intron 6 of 8)	288754	FBXL17	F-box and leucine rich repeat protein 17	12.3934	6.2336	0	4.3306
chr5	161453850	161454086	12.3934	6.2336	Intergenic	-25766	LINC01202	long intergenic non-protein coding RNA 1202	12.3934	6.2336	0	3.9414
chr5	50783846	50784223	12.3934	6.2336	Intergenic	-104868	LOC642366	uncharacterized LOC642366	12.3934	6.2336	0	3.16295
chr5	98162902	98163161	12.3934	6.2336	Intergenic	-54243	RGMB-AS1	RGMB antisense RNA 1	12.3934	6.2336	0	4.4867
chr6	134477946	134478212	12.3934	6.2336	Intergenic	17955	SGK1	serum/glucocorticoid regulated kinase 1	12.3934	6.2336	0	5.30365
chr7	37121078	37121333	12.3934	6.2336	intron (NM_001206482, intron 15 of 21)	83804	ELMO1-AS1	ELMO1 antisense RNA 1	12.3934	6.2336	0	4.5252
chr7	51734656	51734917	12.3934	6.2336	Intergenic	-350228	COBL	cordon-bleu WH2 repeat protein	12.3934	6.2336	0	5.81045
chr9	24986369	24986655	12.3934	6.2336	Intergenic	-440838	IZUMO3	IZUMO family member 3	12.3934	6.2336	0	3.07525
chr9	80704804	80705103	12.3934	6.2336	Intergenic	-58588	GNAQ	G protein subunit alpha q	12.3934	6.2336	0	3.16295
chrX	69549557	69549872	12.3934	6.2336	intron (NM_012310, intron 8 of 30)	39835	KIF4A	kinesin family member 4A	12.3934	6.2336	0	3.35755
chr19	45180365	45180635	12.3839	6.25485	intron (NM_001127893, intron 3 of 7)	5776	CEACAM19	carcinoembryonic antigen related cell adhesion molecule 19	12.3839	6.25485	0	3.5329
chr4	183058566	183058852	12.3834	9.7221	Intergenic	6959	LOC90768	uncharacterized LOC90768	12.3834	9.7221	0	8.98195
chr9	40880271	40880607	12.3757	9.9504	Intergenic	-88323	ZNF658	zinc finger protein 658	12.3757	9.9504	0	5.97515
chr9	112078553	112078835	12.369	12.154	intron (NM_018424, intron 1 of 15)	4550	EPB41L4B	erythrocyte membrane protein band 4.1 like 4B	12.369	12.154	0	8.74885
chr9	130025998	130026287	12.3685	8.64425	promoter-TSS (NR_104591)	201	GARNL3	GTPase activating Rap/RanGAP domain like 3	12.3685	8.64425	0	4.5252
chr9	134877061	134877369	12.3668	7.12565	intron (NM_004269, intron 3 of 7)	78059	MED27	mediator complex subunit 27	12.3668	7.12565	0	4.5252
chr10	123204221	123204550	12.3637	7.26895	Intergenic	86443	FGFR2	fibroblast growth factor receptor 2	12.3637	7.26895	0	2.88065
chr9	121084071	121084494	12.357	6.4194	Intergenic	617829	TLR4	toll like receptor 4	12.357	6.4194	0	3.35755
chr10	109874036	109874360	12.351	6.3982	Intergenic	-45147	LINC01435	long intergenic non-protein coding RNA 1435	12.351	6.3982	0	5.89815
chr10	127031780	127032064	12.351	6.3982	Intergenic	-182292	CTBP2	C-terminal binding protein 2	12.351	6.3982	0	4.4867
chr10	65754503	65754778	12.351	6.3982	Intergenic	-472805	JMJD1C	jumonji domain containing 1C	12.351	6.3982	0	2.96835
chr11	108473653	108473931	12.351	6.3982	Intergenic	-9327	EXPH5	exophilin 5	12.351	6.3982	0	3.90285
chr11	109402173	109402552	12.351	6.3982	Intergenic	109516	C11orf87	chromosome 11 open reading frame 87	12.351	6.3982	0	2.88065
chr12	114793238	114793634	12.351	6.3982	exon (NM_181486, exon 9 of 9)	50532	TBX5	T-box 5	12.351	6.3982	0	2.5791
chr12	67587462	67587836	12.351	6.3982	Intergenic	-75412	CAND1	cullin associated and neddylation dissociated 1	12.351	6.3982	0	2.59835
chr12	90177180	90177488	12.351	6.3982	Intergenic	74602	ATP2B1-AS1	ATP2B1 antisense RNA 1	12.351	6.3982	0	3.766
chr13	64287132	64287496	12.351	6.3982	intron (NR_047011, intron 3 of 3)	-24254	OR7E156P	olfactory receptor family 7 subfamily E member 156 pseudogene	12.351	6.3982	0	2.1899
chr13	65426383	65426681	12.351	6.3982	Intergenic	-1008274	LOC102723968	uncharacterized LOC102723968	12.351	6.3982	0	2.4914
chr13	78813783	78814129	12.351	6.3982	intron (NR_047001, intron 2 of 5)	184966	RNF219-AS1	RNF219 antisense RNA 1	12.351	6.3982	0	3.9414
chr16	62686487	62687115	12.351	6.3982	Intergenic	-616062	CDH8	cadherin 8	12.351	6.3982	0	2.79295
chr17	77061209	77061525	12.351	6.3982	Intergenic	-9652	ENGASE	endo-beta-N-acetylglucosaminidase	12.351	6.3982	0	3.83445
chr17	80788057	80788542	12.351	6.3982	exon (NM_024702, exon 3 of 3)	9632	ZNF750	zinc finger protein 750	12.351	6.3982	0	3.35755
chr19	32119001	32119345	12.351	6.3982	Intergenic	35986	THEG5	testis highly expressed protein 5	12.351	6.3982	0	3.9221
chr19	49877119	49877486	12.351	6.3982	intron (NR_110729, intron 2 of 2)	10260	DKKL1	dickkopf like acrosomal protein 1	12.351	6.3982	0	5.30365
chr1	232018580	232018881	12.351	6.3982	intron (NM_001164541, intron 9 of 9)	-42850	DISC1-IT1	DISC1 intronic transcript 1	12.351	6.3982	0	4.0483
chr21	23497148	23497445	12.351	6.3982	Intergenic	26360	LINC00308	long intergenic non-protein coding RNA 308	12.351	6.3982	0	2.6668
chr21	42124027	42124432	12.351	6.3982	intron (NM_001389, intron 1 of 32)	94810	DSCAM	DS cell adhesion molecule	12.351	6.3982	0	2.88065
chr2	123019500	123019903	12.351	6.3982	Intergenic	506580	TSN	translin	12.351	6.3982	0	3.55215
chr2	224498436	224498706	12.351	6.3982	Intergenic	-31354	SCG2	secretogranin II	12.351	6.3982	0	3.62055
chr2	67487014	67487353	12.351	6.3982	intron (NR_110564, intron 1 of 4)	-44732	LINC01829	long intergenic non-protein coding RNA 1829	12.351	6.3982	0	2.5791
chr2	74991170	74991746	12.351	6.3982	Intergenic	-68324	HK2	hexokinase 2	12.351	6.3982	0	4.3306
chr3	134742876	134743225	12.351	6.3982	intron (NM_004441, intron 3 of 15)	228951	EPHB1	EPH receptor B1	12.351	6.3982	0	3.9414
chr5	63899547	63899906	12.351	6.3982	intron (NR_073511, intron 4 of 4)	28249	RGS7BP	regulator of G protein signaling 7 binding protein	12.351	6.3982	0	3.62055
chr5	7306751	7306993	12.351	6.3982	promoter-TSS (NR_033906)	-45	LOC442132	golgin A6 family-like 1 pseudogene	12.351	6.3982	0	3.83445
chr5	81408874	81409197	12.351	6.3982	intron (NM_001131028, intron 4 of 8)	141191	ATG10	autophagy related 10	12.351	6.3982	0	3.6591
chr6	46169482	46169865	12.351	6.3982	Intergenic	-30926	ENPP5	ectonucleotide pyrophosphatase/phosphodiesterase 5 (putative)	12.351	6.3982	0	4.3306
chr6	88930209	88930590	12.351	6.3982	Intergenic	-54632	CNR1	cannabinoid receptor 1	12.351	6.3982	0	4.3306
chr7	117448379	117448726	12.351	6.3982	intron (NM_033427, intron 3 of 22)	65009	CTTNBP2	cortactin binding protein 2	12.351	6.3982	0	2.2968
chr8	50875683	50875952	12.351	6.3982	intron (NM_001321777, intron 1 of 15)	51584	SNTG1	syntrophin gamma 1	12.351	6.3982	0	2.3161
chr8	98964023	98964455	12.351	6.3982	intron (NM_002380, intron 4 of 18)	82990	MATN2	matrilin 2	12.351	6.3982	0	3.25065
chr9	13877843	13878196	12.351	6.3982	Intergenic	-49951	LINC00583	long intergenic non-protein coding RNA 583	12.351	6.3982	0	2.2091
chr9	23431529	23431851	12.351	6.3982	Intergenic	240707	LOC101929563	uncharacterized LOC101929563	12.351	6.3982	0	3.74675
chr9	85082371	85082684	12.351	6.3982	Intergenic	478840	SPATA31D1	SPATA31 subfamily D member 1	12.351	6.3982	0	3.25065
chr20	20188011	20188291	12.3463	6.64775	intron (NM_015585, intron 17 of 26)	150861	CFAP61	cilia and flagella associated protein 61	12.3463	6.64775	0	4.2044
chr1	201118611	201118809	12.346	11.7186	intron (NM_001288564, intron 3 of 5)	4973	TMEM9	transmembrane protein 9	12.346	11.7186	0	8.798
chr2	154571631	154572222	12.3424	6.669	Intergenic	-156485	GALNT13	polypeptide N-acetylgalactosaminyltransferase 13	12.3424	6.669	0	4.136
chr11	14608891	14609318	12.341	6.60525	intron (NM_148976, intron 2 of 10)	56076	PSMA1	proteasome subunit alpha 1	12.341	6.60525	0	2.68605
chr8	38654979	38655399	12.3409	7.561	intron (NM_001330521, intron 2 of 12)	10467	TACC1	transforming acidic coiled-coil containing protein 1	12.3409	7.561	0	4.2237
chr5	153020692	153021326	12.3401	6.81235	intron (NM_001258020, intron 3 of 16)	149277	GRIA1	glutamate ionotropic receptor AMPA type subunit 1	12.3401	6.81235	0	3.83445
chr12	43680718	43681266	12.336	13.4388	Intergenic	264732	ADAMTS20	ADAM metallopeptidase with thrombospondin type 1 motif 20	12.336	13.4388	0	8.272
chr14	38534352	38535071	12.3347	6.64775	Intergenic	-142493	SSTR1	somatostatin receptor 1	12.3347	6.64775	0	3.74675
chr14	82913962	82914322	12.329	6.4194	Intergenic	-824737	LINC01467	long intergenic non-protein coding RNA 1467	12.329	6.4194	0	4.91445
chr19	40464797	40465542	12.3284	6.52025	Intergenic	-11743	PSMC4	proteasome 26S subunit, ATPase 4	12.3284	6.52025	0	2.68605
chr6	168382610	168382879	12.3256	10.3645	Intergenic	-5125	HGC6.3	uncharacterized LOC100128124	12.3256	10.3645	0	9.06965
chr17	62737174	62737606	12.3248	8.70255	Intergenic	-39487	MIR6080	microRNA 6080	12.3248	8.70255	0	6.6659
chr21	43756202	43756473	12.3233	10.9062	Intergenic	14871	TFF2	trefoil factor 2	12.3233	10.9062	0	8.7788
chr2	129512999	129513272	12.3232	7.35395	Intergenic	-109039	LOC101927881	uncharacterized LOC101927881	12.3232	7.35395	0	5.19675
chr19	2624503	2624892	12.3221	6.83355	intron (NM_052847, intron 2 of 4)	-6016	MIR7850	microRNA 7850	12.3221	6.83355	0	4.6129
chr6	158552915	158553304	12.3153	7.74685	intron (NM_032861, intron 8 of 16)	36203	SERAC1	serine active site containing 1	12.3153	7.74685	0	5.44045
chr17	55757768	55757983	12.3143	8.8513	3' UTR (NM_138962, exon 14 of 14)	64815	CCDC182	coiled-coil domain containing 182	12.3143	8.8513	0	5.08975
chr11	117562814	117563087	12.3096	9.03715	intron (NM_020693, intron 3 of 32)	105026	DSCAML1	DS cell adhesion molecule like 1	12.3096	9.03715	0	5.08975
chr7	105234622	105234869	12.3071	11.384	Intergenic	-12769	-	-	12.3071	11.384	0	8.272
chr13	50088742	50089160	12.2957	6.64775	intron (NR_135324, intron 13 of 20)	17759	PHF11	PHD finger protein 11	12.2957	6.64775	0	3.67835
chr8	128295610	128296038	12.2933	6.6265	intron (NR_117099, intron 1 of 3)	38942	CASC21	cancer susceptibility 21 (non-protein coding)	12.2933	6.6265	0	2.2091
chr18	22211211	22211888	12.2927	6.87605	intron (NR_040033, intron 1 of 2)	3403	LINC01915	long intergenic non-protein coding RNA 1915	12.2927	6.87605	0	3.9414
chr2	224178529	224178847	12.2872	6.6265	Intergenic	262040	KCNE4	potassium voltage-gated channel subfamily E regulatory subunit 4	12.2872	6.6265	0	3.9414
chr8	9088701	9089049	12.2755	10.7628	Intergenic	42366	LOC101929128	uncharacterized LOC101929128	12.2755	10.7628	0	8.3789
chr9	137376328	137376585	12.2646	6.64775	Intergenic	78028	RXRA	retinoid X receptor alpha	12.2646	6.64775	0	4.5252
chr1	201600108	201600503	12.2569	11.8832	Intergenic	-17145	NAV1	neuron navigator 1	12.2569	11.8832	0	7.08505
chr12	110792910	110793182	12.2555	7.66725	Intergenic	48489	ANAPC7	anaphase promoting complex subunit 7	12.2555	7.66725	0	4.6129
chr15	86160660	86160959	12.2471	11.3628	intron (NM_007200, intron 8 of 36)	-2372	AKAP13	A-kinase anchoring protein 13	12.2471	11.3628	0	6.9781
chr10	112203691	112203959	12.2455	6.2336	Intergenic	-53800	DUSP5	dual specificity phosphatase 5	12.2455	6.2336	0	4.02905
chr18	49952417	49952805	12.2439	6.5628	intron (NM_005215, intron 1 of 28)	86069	DCC	DCC netrin 1 receptor	12.2439	6.5628	0	4.1167
chr17	68985505	68985817	12.238	7.97515	Intergenic	212659	CASC17	cancer susceptibility 17 (non-protein coding)	12.238	7.97515	0	4.4375
chr20	21076906	21077174	12.2374	11.8407	Intergenic	-29584	KIZ	kizuna centrosomal protein	12.2374	11.8407	0	11.2788
chr10	4372391	4372721	12.229	6.37695	Intergenic	-53882	LINC00703	long intergenic non-protein coding RNA 703	12.229	6.37695	0	4.3306
chr12	127295956	127296351	12.229	6.37695	Intergenic	-39345	LINC00944	long intergenic non-protein coding RNA 944	12.229	6.37695	0	3.8152
chr12	38446983	38447329	12.229	6.37695	Intergenic	-263401	ALG10B	ALG10B, alpha-1,2-glucosyltransferase	12.229	6.37695	0	3.26985
chr12	68279717	68280007	12.229	6.37695	Intergenic	-43153	LINC01479	long intergenic non-protein coding RNA 1479	12.229	6.37695	0	2.59835
chr13	33958733	33959075	12.229	6.37695	intron (NM_001243476, intron 5 of 17)	-99003	STARD13	StAR related lipid transfer domain containing 13	12.229	6.37695	0	2.88065
chr13	57347336	57347724	12.229	6.37695	Intergenic	-367522	PRR20C	proline rich 20C	12.229	6.37695	0	3.26985
chr14	41854979	41855425	12.229	6.37695	Intergenic	-220857	LRFN5	leucine rich repeat and fibronectin type III domain containing 5	12.229	6.37695	0	3.55215
chr15	26347529	26347867	12.229	6.37695	Intergenic	-13262	LINC00929	long intergenic non-protein coding RNA 929	12.229	6.37695	0	2.96835
chr15	52895377	52895706	12.229	6.37695	intron (NM_001286495, intron 6 of 11)	-33898	ARPP19	cAMP regulated phosphoprotein 19	12.229	6.37695	0	3.74675
chr16	77515129	77515435	12.229	6.37695	Intergenic	-46271	ADAMTS18	ADAM metallopeptidase with thrombospondin type 1 motif 18	12.229	6.37695	0	3.6591
chr17	49480861	49481506	12.229	6.37695	Intergenic	67107	LINC02072	long intergenic non-protein coding RNA 2072	12.229	6.37695	0	3.25065
chr18	29966384	29966793	12.229	6.37695	intron (NM_022751, intron 2 of 5)	83859	GAREM1	GRB2 associated regulator of MAPK1 subtype 1	12.229	6.37695	0	4.3306
chr18	50953035	50953434	12.229	6.37695	intron (NM_005215, intron 21 of 28)	-141583	LINC01919	long intergenic non-protein coding RNA 1919	12.229	6.37695	0	4.7198
chr18	58489112	58489402	12.229	6.37695	Intergenic	-449256	MC4R	melanocortin 4 receptor	12.229	6.37695	0	1.06075
chr1	184538208	184538622	12.229	6.37695	intron (NM_030806, intron 3 of 5)	182265	C1orf21	chromosome 1 open reading frame 21	12.229	6.37695	0	4.3306
chr20	10764573	10764914	12.229	6.37695	Intergenic	31005	LINC01752	long intergenic non-protein coding RNA 1752	12.229	6.37695	0	3.3768
chr21	22132600	22132906	12.229	6.37695	intron (NR_109786, intron 6 of 7)	42673	LINC00320	long intergenic non-protein coding RNA 320	12.229	6.37695	0	4.8075
chr2	179693994	179694291	12.229	6.37695	TTS (NM_173648)	-21992	TTN	titin	12.229	6.37695	0	3.7275
chr2	227564001	227564343	12.229	6.37695	Intergenic	-40663	MIR5702	microRNA 5702	12.229	6.37695	0	4.3306
chr3	145852334	145852694	12.229	6.37695	intron (NM_182943, intron 1 of 19)	26768	PLOD2	procollagen-lysine,2-oxoglutarate 5-dioxygenase 2	12.229	6.37695	0	3.99055
chr3	22087307	22087750	12.229	6.37695	Intergenic	88897	ZNF385D-AS2	ZNF385D antisense RNA 2	12.229	6.37695	0	3.55215
chr3	6867292	6867666	12.229	6.37695	Intergenic	-20343	GRM7-AS3	GRM7 antisense RNA 3	12.229	6.37695	0	3.35755
chr4	91773452	91773776	12.229	6.37695	intron (NM_001145065, intron 8 of 10)	617432	CCSER1	coiled-coil serine rich protein 1	12.229	6.37695	0	4.82675
chr5	15653934	15654440	12.229	6.37695	intron (NM_001278317, intron 2 of 3)	-39076	CTD-2350J17.1	uncharacterized LOC101929472	12.229	6.37695	0	3.056
chr5	62090327	62090690	12.229	6.37695	Intergenic	215946	IPO11-LRRC70	IPO11-LRRC70 readthrough	12.229	6.37695	0	3.25065
chr6	136014977	136015311	12.229	6.37695	Intergenic	-157690	PDE7B	phosphodiesterase 7B	12.229	6.37695	0	2.7737
chr6	56563873	56564198	12.229	6.37695	intron (NM_001144769, intron 8 of 96)	-56341	DST	dystonin	12.229	6.37695	0	4.8759
chr7	104283116	104283371	12.229	6.37695	intron (NM_199000, intron 1 of 2)	161296	LHFPL3-AS1	LHFPL3 antisense RNA 1	12.229	6.37695	0	3.62055
chr7	118630160	118630532	12.229	6.37695	Intergenic	765634	ANKRD7	ankyrin repeat domain 7	12.229	6.37695	0	2.40375
chr7	126065156	126065819	12.229	6.37695	Intergenic	632751	MIR592	microRNA 592	12.229	6.37695	0	3.7275
chr7	135507023	135507532	12.229	6.37695	Intergenic	-73683	FAM180A	family with sequence similarity 180 member A	12.229	6.37695	0	3.55215
chr7	141416085	141416464	12.229	6.37695	intron (NM_001105558, intron 3 of 11)	8121	WEE2	WEE1 homolog 2	12.229	6.37695	0	3.16295
chr7	27488647	27488986	12.229	6.37695	Intergenic	-166777	TSL	testis-expressed, seven-twelve, leukemia	12.229	6.37695	0	3.35755
chr7	38797532	38797870	12.229	6.37695	intron (NM_080631, intron 17 of 27)	-71012	FAM183BP	acyloxyacyl hydrolase (neutrophil)	12.229	6.37695	0	3.9221
chrX	143200845	143201283	12.229	6.37695	Intergenic	233891	UBE2NL	ubiquitin conjugating enzyme E2 N like (gene/pseudogene)	12.229	6.37695	0	3.8537
chr7	83143232	83143595	12.2276	6.3982	intron (NM_012431, intron 1 of 16)	127334	SEMA3E	semaphorin 3E	12.2276	6.3982	0	3.5329
chr14	54913174	54913478	12.2139	7.26895	Intergenic	-5178	CNIH1	cornichon family AMPA receptor auxiliary protein 1	12.2139	7.26895	0	4.4867
chr3	123615	123893	12.2068	7.58225	Intergenic	58323	LINC01986	long intergenic non-protein coding RNA 1986	12.2068	7.58225	0	2.79295
chr14	73636581	73636954	12.2065	6.584	intron (NM_000021, intron 3 of 11)	33624	PSEN1	presenilin 1	12.2065	6.584	0	3.46445
chr6	42013410	42013698	12.2055	15.7645	intron (NM_001287434, intron 1 of 4)	3078	CCND3	cyclin D3	12.2055	15.7645	0	11.5909
chr8	131271679	131272191	12.1974	6.7911	intron (NM_001247996, intron 4 of 30)	36844	ASAP1-IT1	ASAP1 intronic transcript 1	12.1974	6.7911	0	4.5252
chr9	84339172	84339602	12.1943	6.5628	intron (NR_109772, intron 1 of 3)	34759	LOC101927502	uncharacterized LOC101927502	12.1943	6.5628	0	3.74675
chr12	101218315	101218570	12.1942	6.64775	intron (NM_001286615, intron 1 of 27)	30068	ANO4	anoctamin 4	12.1942	6.64775	0	3.46445
chr12	3681723	3682026	12.1888	8.28845	intron (NM_001256536, intron 6 of 9)	-79889	THCAT155	thyroid cancer-associated transcript 155	12.1888	8.28845	0	5.0021
chr21	20173841	20174109	12.181	6.02655	Intergenic	-41845	MIR548XHG	MIR548X host gene	12.181	6.02655	0	4.02905
chr2	141867314	141867536	12.181	6.02655	intron (NM_018557, intron 7 of 90)	-523171	MIR7157	microRNA 7157	12.181	6.02655	0	3.35755
chr2	54725254	54725483	12.181	6.02655	intron (NM_003128, intron 1 of 35)	-30991	RPL23AP32	ribosomal protein L23a pseudogene 32	12.181	6.02655	0	3.83445
chr2	89260933	89261167	12.181	6.02655	Intergenic	149166	MIR4436A	microRNA 4436a	12.181	6.02655	0	4.4183
chr9	45483062	45483312	12.181	6.02655	Intergenic	-477897	LOC102723709	uncharacterized LOC102723709	12.181	6.02655	0	3.46445
chr8	29596844	29597152	12.1808	12.0265	intron (NR_026765, intron 1 of 3)	8627	LINC00589	long intergenic non-protein coding RNA 589	12.1808	12.0265	0	6.9097
chr20	32426065	32426396	12.1779	8.24595	intron (NM_176812, intron 1 of 4)	27120	CHMP4B	charged multivesicular body protein 4B	12.1779	8.24595	0	5.26515
chr7	15167628	15167967	12.1768	8.0176	Intergenic	-286722	DGKB	diacylglycerol kinase beta	12.1768	8.0176	0	2.1022
chr1	102367783	102368181	12.1701	7.1681	intron (NM_058170, intron 1 of 5)	30414	DNAJA1P5	DnaJ heat shock protein family (Hsp40) member A1 pseudogene 5	12.1701	7.1681	0	4.1167
chr10	99834100	99834425	12.1693	6.2124	Intergenic	-43677	CRTAC1	cartilage acidic protein 1	12.1693	6.2124	0	3.7275
chr11	7151660	7151998	12.1693	6.2124	Intergenic	41664	RBMXL2	RNA binding motif protein, X-linked like 2	12.1693	6.2124	0	3.766
chr12	29742830	29743113	12.1693	6.2124	intron (NM_175861, intron 7 of 17)	-92352	OVCH1	ovochymase 1	12.1693	6.2124	0	3.44525
chr14	41229944	41230286	12.1693	6.2124	Intergenic	-193801	LINC02315	long intergenic non-protein coding RNA 2315	12.1693	6.2124	0	5.61585
chr18	70752466	70752832	12.1693	6.2124	Intergenic	179084	LOC400655	uncharacterized LOC400655	12.1693	6.2124	0	4.2044
chr18	73838320	73838680	12.1693	6.2124	non-coding (NR_040034, exon 3 of 6)	3547	LOC339298	uncharacterized LOC339298	12.1693	6.2124	0	4.4867
chr19	32955176	32955502	12.1693	6.2124	intron (NM_207325, intron 14 of 18)	58317	DPY19L3	dpy-19 like C-mannosyltransferase 3	12.1693	6.2124	0	3.55215
chr1	163897938	163898226	12.1693	6.2124	Intergenic	-505101	LOC100422212	eukaryotic translation initiation factor 3 subunit J pseudogene	12.1693	6.2124	0	4.02905
chr1	241392574	241392953	12.1693	6.2124	intron (NM_002924, intron 2 of 17)	97191	MIR3123	microRNA 3123	12.1693	6.2124	0	2.5791
chr2	34772431	34772792	12.1693	6.2124	Intergenic	-130013	LINC01320	long intergenic non-protein coding RNA 1320	12.1693	6.2124	0	2.8614
chr2	69526018	69526284	12.1693	6.2124	Intergenic	88235	GFPT1	glutamine--fructose-6-phosphate transaminase 1	12.1693	6.2124	0	4.5252
chr4	156514035	156514473	12.1693	6.2124	Intergenic	-73608	GUCY1A1	guanylate cyclase 1 soluble subunit alpha 1	12.1693	6.2124	0	3.46445
chr4	22935438	22935783	12.1693	6.2124	Intergenic	219898	GBA3	glucosylceramidase beta 3 (gene/pseudogene)	12.1693	6.2124	0	2.68605
chr7	11782266	11782536	12.1693	6.2124	intron (NM_015204, intron 1 of 26)	89423	THSD7A	thrombospondin type 1 domain containing 7A	12.1693	6.2124	0	3.18215
chr7	27403951	27404250	12.1693	6.2124	Intergenic	-117252	EVX1-AS	EVX1 antisense RNA	12.1693	6.2124	0	4.1552
chr7	30278522	30279037	12.1693	6.2124	Intergenic	-45144	ZNRF2	zinc and ring finger 2	12.1693	6.2124	0	4.2429
chr7	87193622	87193942	12.1693	6.2124	intron (NM_000927, intron 8 of 28)	-63947	RUNDC3B	RUN domain containing 3B	12.1693	6.2124	0	3.33825
chr8	98336808	98337129	12.1693	6.2124	intron (NR_125390, intron 2 of 2)	-46792	TSPYL5	TSPY like 5	12.1693	6.2124	0	3.44525
chrX	105870160	105870397	12.1693	6.2124	intron (NM_018015, intron 3 of 13)	-12766	MIR548AN	microRNA 548an	12.1693	6.2124	0	2.1215
chrX	33858368	33858626	12.1693	6.2124	Intergenic	291950	FAM47A	family with sequence similarity 47 member A	12.1693	6.2124	0	5.02135
chrY	7994296	7994585	12.1693	6.2124	Intergenic	321475	TTTY12	testis-specific transcript, Y-linked 12 (non-protein coding)	12.1693	6.2124	0	3.5329
chr1	117191695	117191978	12.1691	12.1698	intron (NM_001007237, intron 2 of 10)	17742	IGSF3	immunoglobulin superfamily member 3	12.1691	12.1698	0	5.45975
chr17	77358000	77358653	12.1644	7.0831	intron (NM_001082575, intron 2 of 14)	153904	RBFOX3	RNA binding fox-1 homolog 3	12.1644	7.0831	0	4.8075
chr22	33459607	33460002	12.1635	7.0619	Intergenic	-5427	SYN3	synapsin III	12.1635	7.0619	0	3.9606
chr17	42281124	42281364	12.1627	18.7379	Intergenic	3963	MIR6782	microRNA 6782	12.1627	18.7379	0	11.8241
chr4	94715303	94715731	12.1598	7.5185	Intergenic	-34561	ATOH1	atonal bHLH transcription factor 1	12.1598	7.5185	0	4.2044
chr6	155747708	155748037	12.1592	6.2124	intron (NM_015718, intron 9 of 13)	29165	NOX3	NADPH oxidase 3	12.1592	6.2124	0	2.5791
chr3	117119831	117120115	12.1577	8.99465	Intergenic	479695	LINC00901	long intergenic non-protein coding RNA 901	12.1577	8.99465	0	4.4867
chr11	102151134	102151426	12.1559	6.46195	Intergenic	-36901	BIRC3	baculoviral IAP repeat containing 3	12.1559	6.46195	0	3.16295
chr2	16430952	16431295	12.1554	6.3982	Intergenic	240574	GACAT3	gastric cancer associated transcript 3 (non-protein coding)	12.1554	6.3982	0	2.7053
chr4	160063507	160063756	12.1526	6.25485	Intergenic	-13585	MIR3688-1	microRNA 3688-1	12.1526	6.25485	0	4.0975
chr7	69703753	69704036	12.1499	7.8743	intron (NM_015570, intron 4 of 18)	639989	AUTS2	AUTS2, activator of transcription and developmental regulator	12.1499	7.8743	0	3.74675
chr5	180681083	180681386	12.1492	6.3982	TTS (NM_001346048)	6885	TRIM52	tripartite motif containing 52	12.1492	6.3982	0	4.3306
chr13	25739312	25739672	12.1394	7.23185	3' UTR (NM_199138, exon 3 of 3)	6813	AMER2	APC membrane recruitment protein 2	12.1394	7.23185	0	5.8682
chr11	29503369	29503696	12.1373	6.3557	Intergenic	500408	LINC01616	long intergenic non-protein coding RNA 1616	12.1373	6.3557	0	3.44525
chr11	95824731	95825072	12.1373	6.3557	intron (NM_032427, intron 2 of 4)	-167530	MTMR2	myotubularin related protein 2	12.1373	6.3557	0	3.8152
chr12	77112963	77113342	12.1373	6.3557	Intergenic	-44702	ZDHHC17	zinc finger DHHC-type containing 17	12.1373	6.3557	0	2.79295
chr13	41161092	41161365	12.1373	6.3557	intron (NM_002015, intron 1 of 2)	79506	FOXO1	forkhead box O1	12.1373	6.3557	0	3.8152
chr16	5759938	5760318	12.1373	6.3557	Intergenic	77660	MIR8065	microRNA 8065	12.1373	6.3557	0	3.44525
chr16	78486111	78486441	12.1373	6.3557	intron (NM_001291997, intron 7 of 7)	352966	WWOX	WW domain containing oxidoreductase	12.1373	6.3557	0	3.35755
chr17	18749641	18749967	12.1373	6.3557	Intergenic	-9808	PRPSAP2	phosphoribosyl pyrophosphate synthetase associated protein 2	12.1373	6.3557	0	2.88065
chr18	31384267	31384587	12.1373	6.3557	Intergenic	225886	ASXL3	additional sex combs like 3, transcriptional regulator	12.1373	6.3557	0	3.46445
chr18	56688686	56689119	12.1373	6.3557	Intergenic	-14009	OACYLP	O-acyltransferase like, pseudogene	12.1373	6.3557	0	3.5714
chr1	191577479	191577964	12.1373	6.3557	Intergenic	-549871	RGS18	regulator of G protein signaling 18	12.1373	6.3557	0	3.16295
chr1	196084823	196085155	12.1373	6.3557	Intergenic	466622	MIR4735	microRNA 4735	12.1373	6.3557	0	4.1552
chr20	21576367	21576715	12.1373	6.3557	intron (NR_109880, intron 1 of 3)	25879	LINC01727	long intergenic non-protein coding RNA 1727	12.1373	6.3557	0	2.59835
chr20	4678099	4678521	12.1373	6.3557	intron (NM_001080123, intron 1 of 1)	11153	PRNP	prion protein	12.1373	6.3557	0	3.74675
chr2	200635411	200635833	12.1373	6.3557	intron (NR_034096, intron 3 of 3)	80274	-	-	12.1373	6.3557	0	3.5329
chr2	226604823	226605155	12.1373	6.3557	Intergenic	339387	NYAP2	neuronal tyrosine-phosphorylated phosphoinositide-3-kinase adaptor 2	12.1373	6.3557	0	3.3768
chr3	74932909	74933288	12.1373	6.3557	Intergenic	-330529	MIR4444-2	microRNA 4444-2	12.1373	6.3557	0	5.49825
chr4	114702663	114702959	12.1373	6.3557	Intergenic	-19728	CAMK2D	calcium/calmodulin dependent protein kinase II delta	12.1373	6.3557	0	3.9221
chr4	79047034	79047377	12.1373	6.3557	intron (NM_001166133, intron 2 of 41)	68481	FRAS1	Fraser extracellular matrix complex subunit 1	12.1373	6.3557	0	5.49825
chr5	128072250	128072699	12.1373	6.3557	Intergenic	-198739	FBN2	fibrillin 2	12.1373	6.3557	0	4.91445
chr5	163252712	163253238	12.1373	6.3557	Intergenic	320441	MAT2B	methionine adenosyltransferase 2B	12.1373	6.3557	0	2.59835
chr5	51672493	51672838	12.1373	6.3557	Intergenic	-411109	PELO	pelota mRNA surveillance and ribosome rescue factor	12.1373	6.3557	0	2.96835
chr5	56038731	56039030	12.1373	6.3557	Intergenic	-72020	MAP3K1	mitogen-activated protein kinase kinase kinase 1	12.1373	6.3557	0	3.16295
chr6	141734389	141734747	12.1373	6.3557	Intergenic	675368	NMBR	neuromedin B receptor	12.1373	6.3557	0	2.68605
chr6	68302015	68302575	12.1373	6.3557	Intergenic	-462948	LOC102723883	uncharacterized LOC102723883	12.1373	6.3557	0	3.35755
chr6	70126671	70127096	12.1373	6.3557	Intergenic	380166	LMBRD1	LMBR1 domain containing 1	12.1373	6.3557	0	4.0483
chr7	21787384	21787809	12.1373	6.3557	intron (NM_001277115, intron 51 of 81)	197946	CDCA7L	cell division cycle associated 7 like	12.1373	6.3557	0	4.136
chr7	83684344	83684710	12.1373	6.3557	intron (NM_006080, intron 5 of 16)	139690	SEMA3A	semaphorin 3A	12.1373	6.3557	0	3.07525
chr7	99264858	99265172	12.1373	6.3557	intron (NM_000777, intron 4 of 12)	12634	CYP3A5	cytochrome P450 family 3 subfamily A member 5	12.1373	6.3557	0	2.59835
chr8	61110964	61111298	12.1373	6.3557	intron (NR_135821, intron 9 of 9)	82851	CA8	carbonic anhydrase 8	12.1373	6.3557	0	3.63985
chr9	17776719	17777109	12.1373	6.3557	intron (NM_003026, intron 3 of 8)	197962	SH3GL2	SH3 domain containing GRB2 like 2, endophilin A1	12.1373	6.3557	0	4.4867
chr14	82105540	82106220	12.1296	6.60525	Intergenic	-16475	LINC01467	long intergenic non-protein coding RNA 1467	12.1296	6.60525	0	3.3768
chr7	102706141	102706472	12.1284	6.3557	intron (NM_001111038, intron 1 of 18)	8709	FBXL13	F-box and leucine rich repeat protein 13	12.1284	6.3557	0	4.63215
chr8	132055446	132055912	12.1256	11.7981	Intergenic	-2844	ADCY8	adenylate cyclase 8	12.1256	11.7981	0	3.7275
chr7	122187859	122188246	12.1234	6.3557	intron (NM_001009571, intron 8 of 27)	151156	RNF133	ring finger protein 133	12.1234	6.3557	0	4.63215
chr16	72240938	72241264	12.1203	7.0831	Intergenic	-34752	PMFBP1	polyamine modulated factor 1 binding protein 1	12.1203	7.0831	0	2.1022
chr10	98902694	98902960	12.1187	14.4158	intron (NM_003061, intron 4 of 36)	40314	SLIT1-AS1	SLIT1 antisense RNA 1	12.1187	14.4158	0	9.85875
chr9	124471448	124471850	12.1116	7.41765	intron (NM_032552, intron 3 of 16)	-33415	DAB2IP	DAB2 interacting protein	12.1116	7.41765	0	4.7198
chr12	68056966	68057291	12.108	8.51675	TTS (NM_006482)	14616	DYRK2	dual specificity tyrosine phosphorylation regulated kinase 2	12.108	8.51675	0	5.28435
chr13	43962892	43963170	12.1078	7.33265	intron (NM_017993, intron 5 of 16)	-59957	ENOX1-AS2	ENOX1 antisense RNA 2	12.1078	7.33265	0	3.7275
chr2	225799217	225799860	12.1039	7.0619	intron (NM_014689, intron 1 of 55)	12244	DOCK10	dedicator of cytokinesis 10	12.1039	7.0619	0	2.2968
chr2	175875590	175875992	12.0951	7.7893	Intergenic	-5684	CHN1	chimerin 1	12.0951	7.7893	0	5.0021
chr12	50526321	50526661	12.0919	6.7698	intron (NM_001331072, intron 10 of 10)	20727	COX14	COX14, cytochrome c oxidase assembly factor	12.0919	6.7698	0	4.769
chr11	63697339	63697739	12.0917	8.9734	Intergenic	-8903	NAA40	N(alpha)-acetyltransferase 40, NatD catalytic subunit	12.0917	8.9734	0	3.55215
chr9	129525578	129526006	12.0853	6.3982	Intergenic	-41493	ZBTB43	zinc finger and BTB domain containing 43	12.0853	6.3982	0	4.136
chr3	116799265	116799665	12.085	6.9398	Intergenic	159187	LINC00901	long intergenic non-protein coding RNA 901	12.085	6.9398	0	3.46445
chr2	9264289	9265055	12.0831	6.37695	Intergenic	-82222	ASAP2	ArfGAP with SH3 domain, ankyrin repeat and PH domain 2	12.0831	6.37695	0	5.39135
chr10	19498377	19498652	12.0798	6.87605	exon (NM_001142308, exon 18 of 40)	160814	MALRD1	MAM and LDL receptor class A domain containing 1	12.0798	6.87605	0	4.4867
chr12	70542789	70543144	12.0772	6.33445	Intergenic	-93808	CNOT2	CCR4-NOT transcription complex subunit 2	12.0772	6.33445	0	3.55215
chr14	38358279	38358683	12.0772	6.33445	Intergenic	12848	LINC00517	long intergenic non-protein coding RNA 517	12.0772	6.33445	0	3.3768
chr14	63766464	63766792	12.0772	6.33445	Intergenic	18965	GPHB5	glycoprotein hormone beta 5	12.0772	6.33445	0	3.74675
chr14	89687416	89687832	12.0772	6.33445	intron (NM_001085471, intron 4 of 6)	195830	FOXN3	forkhead box N3	12.0772	6.33445	0	3.6591
chr16	64085694	64086027	12.0772	6.33445	Intergenic	1070180	CDH11	cadherin 11	12.0772	6.33445	0	4.5252
chr16	79643816	79644150	12.0772	6.33445	Intergenic	-9361	MAF	MAF bZIP transcription factor	12.0772	6.33445	0	3.44525
chr17	32633487	32633802	12.0772	6.33445	Intergenic	-12422	CCL8	C-C motif chemokine ligand 8	12.0772	6.33445	0	3.14365
chr17	63250360	63250664	12.0772	6.33445	Intergenic	117056	RGS9	regulator of G protein signaling 9	12.0772	6.33445	0	3.35755
chr18	38477664	38478005	12.0772	6.33445	Intergenic	622727	KC6	keratoconus gene 6	12.0772	6.33445	0	3.83445
chr21	16146122	16146443	12.0772	6.33445	Intergenic	-130854	LOC388813	uncharacterized protein ENSP00000383407-like	12.0772	6.33445	0	4.5744
chr2	75049871	75050439	12.0772	6.33445	Intergenic	-9627	HK2	hexokinase 2	12.0772	6.33445	0	3.44525
chr3	182996521	182996862	12.0772	6.33445	intron (NM_015078, intron 14 of 29)	25659	B3GNT5	UDP-GlcNAc:betaGal beta-1,3-N-acetylglucosaminyltransferase 5	12.0772	6.33445	0	2.88065
chr3	76146463	76146864	12.0772	6.33445	Intergenic	-311929	ZNF717	zinc finger protein 717	12.0772	6.33445	0	3.55215
chr4	174723152	174723473	12.0772	6.33445	Intergenic	271703	HAND2-AS1	HAND2 antisense RNA 1	12.0772	6.33445	0	2.68605
chr6	136380437	136380825	12.0772	6.33445	intron (NM_018945, intron 2 of 12)	190842	MTFR2	mitochondrial fission regulator 2	12.0772	6.33445	0	2.5791
chr9	12876944	12877249	12.0772	6.33445	Intergenic	-62708	LURAP1L-AS1	LURAP1L antisense RNA 1	12.0772	6.33445	0	4.2044
chrY	20242512	20242863	12.0772	6.33445	Intergenic	-54648	XKRY2	XK related, Y-linked 2	12.0772	6.33445	0	3.74675
chr5	16741093	16741361	12.0737	21.2706	intron (NM_012334, intron 19 of 40)	-124060	RETREG1	reticulophagy regulator 1	12.0737	21.2706	0	19.3475
chr7	103574992	103575293	12.073	6.3982	intron (NM_173054, intron 1 of 63)	54821	RELN	reelin	12.073	6.3982	0	3.9414
chr10	73194405	73194789	12.0715	9.2867	intron (NM_052836, intron 1 of 12)	37906	CDH23	cadherin related 23	12.0715	9.2867	0	5.6736
chr9	10112064	10112534	12.0698	6.3557	intron (NM_002839, intron 3 of 45)	312907	LOC105375972	uncharacterized LOC105375972	12.0698	6.3557	0	2.2091
chr16	84439696	84440256	12.0678	6.2124	promoter-TSS (NM_001291454)	-218	ATP2C2	ATPase secretory pathway Ca2+ transporting 2	12.0678	6.2124	0	3.35755
chr2	210387907	210388420	12.0648	10.8424	intron (NM_001039538, intron 2 of 14)	-56240	MAP2	microtubule associated protein 2	12.0648	10.8424	0	5.58595
chr2	22680928	22681677	12.061	6.87605	Intergenic	-78049	LINC01884	long intergenic non-protein coding RNA 1884	12.061	6.87605	0	4.0483
chr10	45647248	45647627	12.0586	6.29195	intron (NR_024472, intron 2 of 8)	2607	RSU1P2	Ras suppressor protein 1 pseudogene 2	12.0586	6.29195	0	3.55215
chr18	21647801	21648325	12.0586	6.29195	intron (NM_001135993, intron 3 of 13)	-45254	TTC39C	tetratricopeptide repeat domain 39C	12.0586	6.29195	0	3.74675
chr1	64140115	64140395	12.0567	9.2442	Intergenic	51368	PGM1	phosphoglucomutase 1	12.0567	9.2442	0	5.28435
chr10	30672271	30672577	12.0552	9.9079	Intergenic	-11588	GOLGA2P6	golgin A2 pseudogene 6	12.0552	9.9079	0	6.60815
chr5	57797945	57798216	12.0537	8.1239	Intergenic	10818	GAPT	GRB2 binding adaptor protein, transmembrane	12.0537	8.1239	0	3.5329
chr4	6364738	6364963	12.0525	13.9804	intron (NM_020416, intron 5 of 8)	18747	PPP2R2C	protein phosphatase 2 regulatory subunit Bgamma	12.0525	13.9804	0	11.221
chr14	54782833	54783179	12.0506	6.60525	Intergenic	-80580	CDKN3	cyclin dependent kinase inhibitor 3	12.0506	6.60525	0	2.2091
chr9	12163762	12164026	12.0504	8.80885	Intergenic	-529492	TYRP1	tyrosinase related protein 1	12.0504	8.80885	0	5.7613
chr9	31541712	31542009	12.0503	6.37695	Intergenic	-160372	LINC01243	long intergenic non-protein coding RNA 1243	12.0503	6.37695	0	4.5252
chr1	223594276	223594908	12.0502	6.3132	Intergenic	27877	CCDC185	coiled-coil domain containing 185	12.0502	6.3132	0	5.10905
chr7	75437410	75437812	12.0502	6.3132	Intergenic	5422	CCL24	C-C motif chemokine ligand 24	12.0502	6.3132	0	4.02905
chr9	102621722	102622064	12.0502	6.3132	intron (NM_006981, intron 7 of 7)	37756	NR4A3	nuclear receptor subfamily 4 group A member 3	12.0502	6.3132	0	3.28915
chr17	38226816	38227173	12.0483	23.1184	intron (NM_199334, intron 1 of 8)	7926	THRA	thyroid hormone receptor alpha	12.0483	23.1184	0	15.6778
chr6	1678389	1678737	12.0389	6.6265	intron (NM_001500, intron 9 of 10)	67882	FOXC1	forkhead box C1	12.0389	6.6265	0	3.35755
chr2	162093289	162093572	12.0373	19.1308	TTS (NM_004180)	-7820	LINC01806	long intergenic non-protein coding RNA 1806	12.0373	19.1308	0	12.8463
chr9	18604764	18605628	12.0371	6.60525	intron (NM_001040272, intron 4 of 28)	31892	MIR3152	microRNA 3152	12.0371	6.60525	0	2.59835
chr3	166899570	166900088	12.0354	6.584	Intergenic	198242	ZBBX	zinc finger B-box domain containing	12.0354	6.584	0	2.2091
chr1	14421613	14421833	12.0266	8.14515	Intergenic	345847	PRDM2	PR/SET domain 2	12.0266	8.14515	0	4.70055
chr13	109332312	109332741	12.0254	6.3982	intron (NM_001198950, intron 2 of 34)	50955	MYO16	myosin XVI	12.0254	6.3982	0	3.16295
chr16	13155490	13155829	12.0244	6.2124	intron (NM_001145204, intron 2 of 4)	160182	SHISA9	shisa family member 9	12.0244	6.2124	0	4.1552
chr7	128021271	128021529	12.0208	6.64775	Intergenic	-19661	PRRT4	proline rich transmembrane protein 4	12.0208	6.64775	0	3.35755
chr2	149884088	149884495	12.0189	8.1822	Intergenic	-10690	LYPD6B	LY6/PLAUR domain containing 6B	12.0189	8.1822	0	6.7536
chr1	153901422	153901726	12.0163	7.0619	TTS (NM_014856)	-6123	GATAD2B	GATA zinc finger domain containing 2B	12.0163	7.0619	0	3.766
chr1	183807892	183808280	12.0162	7.1681	intron (NM_001297671, intron 2 of 17)	33871	RGL1	ral guanine nucleotide dissociation stimulator like 1	12.0162	7.1681	0	3.44525
chr1	226756192	226756531	12.008	8.0389	intron (NM_001003665, intron 1 of 3)	19860	STUM	stum, mechanosensory transduction mediator homolog	12.008	8.0389	0	5.26515
chr4	53781865	53782439	12.006	8.24595	intron (NM_152540, intron 6 of 8)	53657	RASL11B	RAS like family 11 member B	12.006	8.24595	0	4.4183
chr20	19315182	19315638	12.0049	6.37695	intron (NM_020689, intron 2 of 16)	-50170	LOC100130264	uncharacterized LOC100130264	12.0049	6.37695	0	3.74675
chr16	88076758	88077203	12.004	6.83355	intron (NM_017869, intron 10 of 11)	57611	LOC400553	uncharacterized LOC400553	12.004	6.83355	0	4.5252
chr5	177914894	177915236	12.0027	6.37695	intron (NM_173465, intron 2 of 28)	102491	COL23A1	collagen type XXIII alpha 1 chain	12.0027	6.37695	0	3.74675
chr2	237722494	237722932	11.9985	6.7911	Intergenic	242097	LOC93463	uncharacterized LOC93463	11.9985	6.7911	0	4.3306
chr12	74586522	74587450	11.9972	6.6265	intron (NR_038300, intron 4 of 6)	99425	LOC100507377	uncharacterized LOC100507377	11.9972	6.6265	0	3.35755
chr7	105575138	105575385	11.9915	8.0389	Intergenic	-28396	CDHR3	cadherin related family member 3	11.9915	8.0389	0	5.0021
chr17	80200876	80201320	11.9909	9.9504	non-coding (NR_110578, exon 9 of 9)	6554	MIR6787	microRNA 6787	11.9909	9.9504	0	5.7613
chr1	62601465	62601710	11.9901	7.6035	intron (NM_176877, intron 41 of 42)	-57059	MIR3116-2	microRNA 3116-2	11.9901	7.6035	0	6.0821
chr16	23419089	23419405	11.9896	13.0459	intron (NM_153603, intron 11 of 16)	45265	COG7	component of oligomeric golgi complex 7	11.9896	13.0459	0	7.68815
chr2	9473775	9474012	11.9798	13.338	intron (NM_001135191, intron 7 of 26)	88896	ITGB1BP1	integrin subunit beta 1 binding protein 1	11.9798	13.338	0	10.4811
chr17	47443162	47443408	11.9752	13.131	non-coding (NR_110884, exon 3 of 3)	-3450	ZNF652	zinc finger protein 652	11.9752	13.131	0	9.57645
chr11	33131721	33132072	11.9747	6.1911	intron (NM_001326, intron 3 of 20)	34200	LINC00294	long intergenic non-protein coding RNA 294	11.9747	6.1911	0	3.6591
chr11	38469837	38470228	11.9747	6.1911	Intergenic	197874	LOC103312105	uncharacterized LOC103312105	11.9747	6.1911	0	2.3161
chr12	106822125	106822451	11.9747	6.1911	intron (NM_001160708, intron 13 of 27)	70428	POLR3B	RNA polymerase III subunit B	11.9747	6.1911	0	3.44525
chr12	43838796	43839106	11.9747	6.1911	intron (NM_025003, intron 15 of 38)	106773	ADAMTS20	ADAM metallopeptidase with thrombospondin type 1 motif 20	11.9747	6.1911	0	4.85665
chr12	87546601	87546952	11.9747	6.1911	Intergenic	-177740	LOC105369879	uncharacterized LOC105369879	11.9747	6.1911	0	2.8614
chr13	45792452	45792704	11.9747	6.1911	intron (NM_004128, intron 5 of 7)	-17403	KCTD4	potassium channel tetramerization domain containing 4	11.9747	6.1911	0	3.25065
chr14	83262428	83262867	11.9747	6.1911	Intergenic	-1173242	LINC01467	long intergenic non-protein coding RNA 1467	11.9747	6.1911	0	4.2921
chr15	60898228	60898575	11.9747	6.1911	intron (NR_120342, intron 5 of 5)	-13694	RORA	RAR related orphan receptor A	11.9747	6.1911	0	2.96835
chr16	20613637	20613939	11.9747	6.1911	Intergenic	-26093	ACSM2B	acyl-CoA synthetase medium chain family member 2B	11.9747	6.1911	0	4.82675
chr17	27003021	27003307	11.9747	6.1911	intron (NM_001320755, intron 7 of 37)	13948	SUPT6H	SPT6 homolog, histone chaperone	11.9747	6.1911	0	2.68605
chr17	31042129	31042594	11.9747	6.1911	intron (NM_001303279, intron 15 of 21)	161830	MYO1D	myosin ID	11.9747	6.1911	0	2.4914
chr18	51558816	51559140	11.9747	6.1911	Intergenic	189804	SNORA37	small nucleolar RNA, H/ACA box 37	11.9747	6.1911	0	2.4914
chr18	57811551	57811904	11.9747	6.1911	Intergenic	228274	MC4R	melanocortin 4 receptor	11.9747	6.1911	0	3.9221
chr1	175598532	175598866	11.9747	6.1911	intron (NM_001328635, intron 1 of 22)	114053	TNR	tenascin R	11.9747	6.1911	0	4.7198
chr1	91453386	91453684	11.9747	6.1911	intron (NM_032186, intron 1 of 3)	33530	ZNF644	zinc finger protein 644	11.9747	6.1911	0	3.28915
chr20	576228	576536	11.9747	6.1911	Intergenic	14528	TCF15	transcription factor 15	11.9747	6.1911	0	4.85665
chr21	18710139	18710408	11.9747	6.1911	Intergenic	-100935	LINC01549	long intergenic non-protein coding RNA 1549	11.9747	6.1911	0	3.7275
chr22	34451847	34452104	11.9747	6.1911	Intergenic	-135559	LARGE1	LARGE xylosyl- and glucuronyltransferase 1	11.9747	6.1911	0	3.26985
chr2	136673912	136674190	11.9747	6.1911	intron (NM_001349, intron 10 of 15)	-40004	MCM6	minichromosome maintenance complex component 6	11.9747	6.1911	0	3.46445
chr2	151976467	151976860	11.9747	6.1911	Intergenic	141726	RBM43	RNA binding motif protein 43	11.9747	6.1911	0	5.0021
chr2	68501155	68501462	11.9747	6.1911	Intergenic	-21657	PPP3R1	protein phosphatase 3 regulatory subunit B, alpha	11.9747	6.1911	0	4.5744
chr4	131484712	131485065	11.9747	6.1911	Intergenic	-792255	LINC02466	long intergenic non-protein coding RNA 2466	11.9747	6.1911	0	5.69285
chr4	147958224	147958575	11.9747	6.1911	Intergenic	-91361	TTC29	tetratricopeptide repeat domain 29	11.9747	6.1911	0	3.07525
chr4	150303604	150304047	11.9747	6.1911	Intergenic	228378	LINC02355	long intergenic non-protein coding RNA 2355	11.9747	6.1911	0	2.1215
chr4	20284726	20285063	11.9747	6.1911	intron (NM_001289136, intron 4 of 35)	31366	SLIT2	slit guidance ligand 2	11.9747	6.1911	0	2.2091
chr4	39755508	39755813	11.9747	6.1911	intron (NM_001312646, intron 3 of 4)	55996	UBE2K	ubiquitin conjugating enzyme E2 K	11.9747	6.1911	0	3.5714
chr5	16418586	16419167	11.9747	6.1911	intron (NR_104625, intron 7 of 8)	22335	LINC02150	long intergenic non-protein coding RNA 2150	11.9747	6.1911	0	4.2429
chr5	24094474	24094739	11.9747	6.1911	intron (NR_131245, intron 4 of 4)	143149	C5orf17	chromosome 5 open reading frame 17 (putative)	11.9747	6.1911	0	3.35755
chr5	61423751	61424390	11.9747	6.1911	Intergenic	-177919	KIF2A	kinesin family member 2A	11.9747	6.1911	0	3.74675
chr6	138572045	138572432	11.9747	6.1911	intron (NM_020340, intron 8 of 33)	-32611	PBOV1	prostate and breast cancer overexpressed 1	11.9747	6.1911	0	3.83445
chr6	149364656	149364971	11.9747	6.1911	intron (NM_005715, intron 7 of 7)	-11016	LOC105378047	uncharacterized LOC105378047	11.9747	6.1911	0	3.63985
chr6	8579731	8580083	11.9747	6.1911	intron (NR_038980, intron 3 of 4)	-72535	HULC	hepatocellular carcinoma up-regulated long non-coding RNA	11.9747	6.1911	0	3.55215
chr7	133497649	133498023	11.9747	6.1911	intron (NR_120513, intron 3 of 3)	11805	LOC101928861	uncharacterized LOC101928861	11.9747	6.1911	0	4.7198
chr7	14390825	14391147	11.9747	6.1911	intron (NM_145695, intron 20 of 23)	-359936	ETV1	ETS variant 1	11.9747	6.1911	0	4.136
chr8	117355861	117356584	11.9747	6.1911	Intergenic	-18925	LINC00536	long intergenic non-protein coding RNA 536	11.9747	6.1911	0	3.5714
chr8	13461968	13462310	11.9747	6.1911	Intergenic	-25060	LOC102725080	uncharacterized LOC102725080	11.9747	6.1911	0	3.35755
chr8	59301301	59301609	11.9747	6.1911	Intergenic	-22368	UBXN2B	UBX domain protein 2B	11.9747	6.1911	0	2.59835
chr8	84452464	84452769	11.9747	6.1911	Intergenic	136623	LINC01419	long intergenic non-protein coding RNA 1419	11.9747	6.1911	0	3.35755
chrX	111066379	111066671	11.9747	6.1911	intron (NM_012471, intron 7 of 10)	-52754	TRPC5OS	TRPC5 opposite strand	11.9747	6.1911	0	3.63985
chrX	26115281	26115741	11.9747	6.1911	Intergenic	-40949	MAGEB18	MAGE family member B18	11.9747	6.1911	0	2.7737
chrX	46889802	46890075	11.9747	6.1911	intron (NM_001077445, intron 6 of 10)	-47816	RGN	regucalcin	11.9747	6.1911	0	4.02905
chrX	85426375	85426714	11.9747	6.1911	intron (NM_001139514, intron 1 of 11)	23089	DACH2	dachshund family transcription factor 2	11.9747	6.1911	0	4.5744
chr6	123140576	123140845	11.9699	8.161	Intergenic	30516	SMPDL3A	sphingomyelin phosphodiesterase acid like 3A	11.9699	8.161	0	4.7198
chr8	51052244	51052494	11.9663	8.3097	intron (NM_001321777, intron 1 of 15)	-24322	SNTG1	syntrophin gamma 1	11.9663	8.3097	0	3.16295
chr15	68104708	68105096	11.9639	6.1911	Intergenic	-7140	SKOR1	SKI family transcriptional corepressor 1	11.9639	6.1911	0	4.82675
chr5	22754410	22754899	11.9639	6.1911	intron (NM_004061, intron 1 of 14)	99077	CDH12	cadherin 12	11.9639	6.1911	0	3.35755
chr4	38496994	38497428	11.9596	6.5628	intron (NR_110951, intron 1 of 7)	27590	LINC01258	long intergenic non-protein coding RNA 1258	11.9596	6.5628	0	4.0483
chr11	22692472	22692692	11.9575	9.03715	intron (NM_177553, intron 1 of 7)	2928	GAS2	growth arrest specific 2	11.9575	9.03715	0	5.54745
chr5	82127191	82127498	11.9571	6.3982	Intergenic	-8630	MIR3977	microRNA 3977	11.9571	6.3982	0	3.46445
chr5	163342002	163342394	11.9556	7.4973	Intergenic	409664	MAT2B	methionine adenosyltransferase 2B	11.9556	7.4973	0	4.2237
chr1	109850131	109850607	11.954	7.26895	promoter-TSS (NM_001265613)	-706	MYBPHL	myosin binding protein H like	11.954	7.26895	0	4.0483
chr19	29748791	29749072	11.9529	7.3752	Intergenic	-44795	UQCRFS1	ubiquinol-cytochrome c reductase, Rieske iron-sulfur polypeptide 1	11.9529	7.3752	0	3.63985
chr2	98991538	98991964	11.9516	11.092	intron (NM_001079878, intron 2 of 6)	29133	CNGA3	cyclic nucleotide gated channel alpha 3	11.9516	11.092	0	7.79505
chr2	71783850	71784220	11.9513	6.2124	intron (NM_001130978, intron 22 of 55)	90203	DYSF	dysferlin	11.9513	6.2124	0	4.769
chr5	123375213	123375479	11.9504	6.584	Intergenic	398867	LINC01170	long intergenic non-protein coding RNA 1170	11.9504	6.584	0	5.30365
chr5	163297541	163298011	11.9501	6.33445	Intergenic	365242	MAT2B	methionine adenosyltransferase 2B	11.9501	6.33445	0	3.26985
chr16	70843335	70843714	11.9496	6.7911	intron (NM_001270974, intron 85 of 85)	-8463	VAC14	Vac14, PIKFYVE complex component	11.9496	6.7911	0	2.88065
chr5	132793163	132793520	11.9357	6.83355	intron (NM_015082, intron 3 of 15)	-29943	MIR1289-2	microRNA 1289-2	11.9357	6.83355	0	4.0098
chr8	135488979	135489264	11.9337	6.89735	TTS (NM_020863)	-121193	ZFAT-AS1	ZFAT antisense RNA 1	11.9337	6.89735	0	5.19675
chr11	78702632	78703030	11.9312	6.6265	intron (NM_001098816, intron 6 of 33)	410322	MIR708	microRNA 708	11.9312	6.6265	0	4.136
chr9	83992243	83992858	11.9286	8.0389	Intergenic	311900	TLE1	transducin like enhancer of split 1	11.9286	8.0389	0	4.3306
chr1	49435690	49436012	11.9245	6.89735	intron (NM_001323573, intron 5 of 12)	-193210	BEND5	BEN domain containing 5	11.9245	6.89735	0	4.2237
chr13	96144032	96144656	11.9224	6.1911	intron (NR_046533, intron 3 of 3)	41820	CLDN10-AS1	CLDN10 antisense RNA 1	11.9224	6.1911	0	3.18215
chr16	52123433	52123736	11.9216	6.1911	intron (NR_104655, intron 1 of 2)	4391	LINC02180	long intergenic non-protein coding RNA 2180	11.9216	6.1911	0	3.46445
chr14	23643542	23643924	11.9177	6.3557	intron (NM_012244, intron 1 of 10)	9136	SLC7A8	solute carrier family 7 member 8	11.9177	6.3557	0	3.6591
chr1	36538137	36538422	11.9175	6.02655	Intergenic	-11397	TEKT2	tektin 2	11.9175	6.02655	0	3.6591
chr5	114786158	114786536	11.9137	6.3557	Intergenic	94244	FEM1C	fem-1 homolog C	11.9137	6.3557	0	3.35755
chr12	58376993	58377196	11.91	6.0053	Intergenic	41807	ATP23	ATP23 metallopeptidase and ATP synthase assembly factor homolog	11.91	6.0053	0	5.10905
chr14	47676856	47677179	11.91	6.0053	intron (NR_103766, intron 3 of 8)	135432	MDGA2	MAM domain containing glycosylphosphatidylinositol anchor 2	11.91	6.0053	0	2.3161
chr14	71905442	71905725	11.91	6.0053	Intergenic	40529	SNORD56B	small nucleolar RNA, C/D box 56B	11.91	6.0053	0	3.99055
chr17	14245258	14245533	11.91	6.0053	intron (NR_130138, intron 1 of 2)	38338	MGC12916	uncharacterized protein MGC12916	11.91	6.0053	0	3.25065
chr2	127600751	127601047	11.91	6.0053	Intergenic	-55563	TEX51	testis expressed 51	11.91	6.0053	0	3.46445
chr3	107551884	107552243	11.91	6.0053	Intergenic	44852	LINC00635	long intergenic non-protein coding RNA 635	11.91	6.0053	0	3.44525
chr4	157607261	157607661	11.91	6.0053	Intergenic	285085	PDGFC	platelet derived growth factor C	11.91	6.0053	0	3.55215
chr4	171335242	171335516	11.91	6.0053	Intergenic	187637	LINC01612	long intergenic non-protein coding RNA 1612	11.91	6.0053	0	2.68605
chr5	155635347	155635587	11.91	6.0053	Intergenic	-118300	SGCD	sarcoglycan delta	11.91	6.0053	0	1.53765
chr6	150734204	150734451	11.91	6.0053	Intergenic	44299	IYD	iodotyrosine deiodinase	11.91	6.0053	0	2.79295
chr7	114350623	114350873	11.91	6.0053	Intergenic	57348	MIR3666	microRNA 3666	11.91	6.0053	0	2.5791
chr6	53972355	53972710	11.9093	13.9167	intron (NM_001281746, intron 1 of 11)	-3684	MLIP	muscular LMNA interacting protein	11.9093	13.9167	0	8.74885
chr14	95655892	95656453	11.9048	6.60525	3' UTR (NM_024734, exon 13 of 13)	-31825	DICER1	dicer 1, ribonuclease III	11.9048	6.60525	0	4.0483
chr4	27359025	27359276	11.9007	6.87605	Intergenic	140049	LINC02261	long intergenic non-protein coding RNA 2261	11.9007	6.87605	0	3.25065
chr2	184360715	184361007	11.9005	6.60525	Intergenic	371778	NUP35	nucleoporin 35	11.9005	6.60525	0	3.63985
chr2	51245031	51245480	11.8987	6.584	intron (NM_001330081, intron 2 of 5)	14419	NRXN1	neurexin 1	11.8987	6.584	0	3.55215
chr8	108084743	108085568	11.8979	7.1469	Intergenic	263588	ANGPT1	angiopoietin 1	11.8979	7.1469	0	4.7198
chr16	6545490	6546080	11.8967	6.3982	intron (NM_018723, intron 2 of 15)	-278025	RBFOX1	RNA binding fox-1 homolog 1	11.8967	6.3982	0	3.83445
chr9	138140075	138140317	11.8954	10.2424	Intergenic	66741	LOC401557	uncharacterized LOC401557	11.8954	10.2424	0	5.37205
chr3	153741656	153742040	11.8951	6.33445	TTS (NR_037901)	-96944	ARHGEF26	Rho guanine nucleotide exchange factor 26	11.8951	6.33445	0	3.9414
chr4	179705657	179706041	11.8951	6.33445	Intergenic	-876759	LINC01099	long intergenic non-protein coding RNA 1099	11.8951	6.33445	0	4.136
chr17	62141779	62142141	11.8935	7.31145	intron (NM_001433, intron 9 of 21)	-43966	ICAM2	intercellular adhesion molecule 2	11.8935	7.31145	0	2.68605
chr2	49259312	49259601	11.8848	9.2867	intron (NM_000145, intron 2 of 9)	-27286	MIR548BA	microRNA 548ba	11.8848	9.2867	0	5.7613
chr5	129486976	129487351	11.8816	6.1911	intron (NM_175856, intron 2 of 2)	246640	CHSY3	chondroitin sulfate synthase 3	11.8816	6.1911	0	3.14365
chr10	54769872	54770382	11.8786	6.37695	Intergenic	-238667	MBL2	mannose binding lectin 2	11.8786	6.37695	0	3.07525
chr2	89128282	89128687	11.877	6.37695	Intergenic	16600	MIR4436A	microRNA 4436a	11.877	6.37695	0	2.40375
chr2	238066120	238066490	11.871	6.2124	Intergenic	72221	COPS8	COP9 signalosome subunit 8	11.871	6.2124	0	2.96835
chr11	68472480	68472797	11.8629	6.3557	Intergenic	20695	GAL	galanin and GMAP prepropeptide	11.8629	6.3557	0	4.4375
chr14	58302360	58302673	11.86	6.5415	intron (NM_001206920, intron 1 of 7)	30076	SLC35F4	solute carrier family 35 member F4	11.86	6.5415	0	3.3768
chr20	62283910	62284326	11.8557	18.1751	promoter-TSS (NM_001276310)	1	STMN3	stathmin 3	11.8557	18.1751	0	12.7971
chr12	91247855	91248155	11.8497	10.4282	Intergenic	-63795	LINC00615	long intergenic non-protein coding RNA 615	11.8497	10.4282	0	8.7595
chr7	32895829	32896254	11.8446	7.5185	Intergenic	30127	DPY19L1P2	DPY19L1 pseudogene 2	11.8446	7.5185	0	4.399
chr15	67131066	67131353	11.8439	9.0796	Intergenic	117644	LINC02206	long intergenic non-protein coding RNA 2206	11.8439	9.0796	0	7.47425
chr3	13318888	13319238	11.843	8.3522	Intergenic	142756	NUP210	nucleoporin 210	11.843	8.3522	0	4.50595
chr10	35150623	35150998	11.8424	6.584	Intergenic	46114	PARD3-AS1	PARD3 antisense RNA 1	11.8424	6.584	0	4.4375
chr6	112012592	112012899	11.8416	14.4158	intron (NM_002037, intron 12 of 13)	28520	FYN	FYN proto-oncogene, Src family tyrosine kinase	11.8416	14.4158	0	11.4542
chr3	134878646	134878951	11.8399	6.60525	intron (NM_004441, intron 6 of 15)	364699	EPHB1	EPH receptor B1	11.8399	6.60525	0	4.5252
chr1	16280518	16280839	11.8396	10.6353	intron (NM_003443, intron 2 of 15)	21949	ZBTB17	zinc finger and BTB domain containing 17	11.8396	10.6353	0	9.42035
chr18	31337025	31337343	11.8351	6.83355	Intergenic	178643	ASXL3	additional sex combs like 3, transcriptional regulator	11.8351	6.83355	0	4.136
chr7	70165105	70165596	11.8339	15.0583	intron (NM_015570, intron 6 of 18)	-432173	GALNT17	polypeptide N-acetylgalactosaminyltransferase 17	11.8339	15.0583	0	7.9897
chr10	84029797	84030126	11.833	6.669	intron (NM_001165973, intron 2 of 10)	-37285	NRG3-AS1	NRG3 antisense RNA 1	11.833	6.669	0	2.96835
chr8	9344829	9345231	11.8327	9.7008	Intergenic	-68415	TNKS	tankyrase	11.8327	9.7008	0	7.31815
chr14	43325362	43325679	11.8313	6.37695	Intergenic	1249461	LRFN5	leucine rich repeat and fibronectin type III domain containing 5	11.8313	6.37695	0	4.18515
chr16	10616917	10617160	11.8309	6.4194	Intergenic	57535	EMP2	epithelial membrane protein 2	11.8309	6.4194	0	4.2429
chr11	1049437	1049787	11.8276	10.699	promoter-TSS (NM_001323425)	-166	LOC101927503	uncharacterized LOC101927503	11.8276	10.699	0	9.13805
chr9	38160652	38161030	11.826	7.10435	Intergenic	-91631	SHB	SH2 domain containing adaptor protein B	11.826	7.10435	0	4.6129
chr3	16096354	16096695	11.8237	6.2336	Intergenic	-119305	GALNT15	polypeptide N-acetylgalactosaminyltransferase 15	11.8237	6.2336	0	3.51365
chr2	173310532	173310844	11.8237	6.37695	intron (NM_001079818, intron 1 of 24)	18405	ITGA6	integrin subunit alpha 6	11.8237	6.37695	0	1.92685
chr2	50956617	50957141	11.821	6.60525	intron (NM_001135659, intron 5 of 23)	-33479	MIR8485	microRNA 8485	11.821	6.60525	0	3.44525
chr10	45587421	45587865	11.8199	11.5273	Intergenic	62401	RSU1P2	Ras suppressor protein 1 pseudogene 2	11.8199	11.5273	0	7.45505
chr19	940656	940998	11.8174	8.47425	intron (NM_005224, intron 3 of 8)	14790	ARID3A	AT-rich interaction domain 3A	11.8174	8.47425	0	5.56665
chr16	27506092	27506382	11.8141	6.87605	intron (NM_001286242, intron 15 of 36)	-41523	IL21R-AS1	IL21R antisense RNA 1	11.8141	6.87605	0	2.79295
chr10	53000921	53001446	11.8133	11.8619	intron (NM_006258, intron 2 of 17)	-58150	MIR605	microRNA 605	11.8133	11.8619	0	7.17275
chr11	61250016	61250374	11.8132	10.5929	exon (NM_001170753, exon 4 of 13)	1610	PPP1R32	protein phosphatase 1 regulatory subunit 32	11.8132	10.5929	0	8.6911
chr5	32471894	32472196	11.811	7.4973	Intergenic	-27178	ZFR	zinc finger RNA binding protein	11.811	7.4973	0	3.9414
chr10	123583462	123583877	11.8101	6.16985	intron (NR_110006, intron 8 of 9)	103909	ATE1	arginyltransferase 1	11.8101	6.16985	0	4.8075
chr10	49333761	49334013	11.8101	6.16985	Intergenic	49299	FRMPD2	FERM and PDZ domain containing 2	11.8101	6.16985	0	2.96835
chr10	5024308	5024620	11.8101	6.16985	Intergenic	19010	AKR1C1	aldo-keto reductase family 1 member C1	11.8101	6.16985	0	4.3306
chr12	104558412	104558760	11.8101	6.16985	Intergenic	-26546	NFYB	nuclear transcription factor Y subunit beta	11.8101	6.16985	0	3.07525
chr12	78334331	78334732	11.8101	6.16985	intron (NM_014903, intron 2 of 38)	109462	NAV3	neuron navigator 3	11.8101	6.16985	0	4.6129
chr13	36178910	36179227	11.8101	6.16985	intron (NM_015678, intron 47 of 57)	-92593	LINC00445	long intergenic non-protein coding RNA 445	11.8101	6.16985	0	3.16295
chr13	61190760	61191020	11.8101	6.16985	Intergenic	-56199	LINC00378	long intergenic non-protein coding RNA 378	11.8101	6.16985	0	1.6253
chr14	102921066	102921455	11.8101	6.16985	intron (NM_014844, intron 16 of 19)	54868	ANKRD9	ankyrin repeat domain 9	11.8101	6.16985	0	3.63985
chr14	26882325	26882587	11.8101	6.16985	Intergenic	184504	NOVA1	NOVA alternative splicing regulator 1	11.8101	6.16985	0	4.0098
chr14	74334914	74335266	11.8101	6.16985	intron (NM_152444, intron 3 of 9)	16469	PTGR2	prostaglandin reductase 2	11.8101	6.16985	0	4.73905
chr15	37102883	37103210	11.8101	6.16985	TTS (NM_001130010)	7661	CSNK1A1P1	casein kinase 1 alpha 1 pseudogene 1	11.8101	6.16985	0	4.0975
chr15	63681999	63682428	11.8101	6.16985	promoter-TSS (NR_120375)	-216	LINC02568	long intergenic non-protein coding RNA 2568	11.8101	6.16985	0	3.33825
chr15	80030493	80030763	11.8101	6.16985	Intergenic	158711	MTHFS	methenyltetrahydrofolate synthetase	11.8101	6.16985	0	2.2091
chr16	61619023	61619439	11.8101	6.16985	Intergenic	451508	CDH8	cadherin 8	11.8101	6.16985	0	3.8537
chr17	36784739	36784994	11.8101	6.16985	Intergenic	-22683	SRCIN1	SRC kinase signaling inhibitor 1	11.8101	6.16985	0	2.59835
chr17	57459143	57459574	11.8101	6.16985	intron (NM_001005404, intron 2 of 4)	15914	MIR4729	microRNA 4729	11.8101	6.16985	0	2.96835
chr18	52754130	52754543	11.8101	6.16985	Intergenic	37201	LINC01929	long intergenic non-protein coding RNA 1929	11.8101	6.16985	0	3.26985
chr1	14232325	14232665	11.8101	6.16985	Intergenic	156619	PRDM2	PR/SET domain 2	11.8101	6.16985	0	3.35755
chr1	77517147	77517500	11.8101	6.16985	intron (NM_030965, intron 4 of 4)	-8505	MIR7156	microRNA 7156	11.8101	6.16985	0	2.68605
chr22	35292264	35292553	11.8101	6.16985	intron (NR_138042, intron 3 of 4)	101497	ISX-AS1	ISX antisense RNA 1	11.8101	6.16985	0	3.63985
chr2	151273893	151274208	11.8101	6.16985	Intergenic	70159	RND3	Rho family GTPase 3	11.8101	6.16985	0	2.79295
chr2	22113011	22113280	11.8101	6.16985	Intergenic	-179621	LINC01822	long intergenic non-protein coding RNA 1822	11.8101	6.16985	0	3.44525
chr2	43028530	43028813	11.8101	6.16985	Intergenic	-8920	HAAO	3-hydroxyanthranilate 3,4-dioxygenase	11.8101	6.16985	0	3.9414
chr2	68858915	68859498	11.8101	6.16985	Intergenic	-11514	PROKR1	prokineticin receptor 1	11.8101	6.16985	0	2.2968
chr2	8237332	8237645	11.8101	6.16985	intron (NR_034135, intron 7 of 8)	-120543	LINC00298	long intergenic non-protein coding RNA 298	11.8101	6.16985	0	3.44525
chr3	123965866	123966153	11.8101	6.16985	intron (NM_001024660, intron 3 of 59)	114233	MIR5002	microRNA 5002	11.8101	6.16985	0	4.2921
chr3	161657609	161658230	11.8101	6.16985	Intergenic	443323	OTOL1	otolin 1	11.8101	6.16985	0	2.1215
chr3	169411922	169412254	11.8101	6.16985	Intergenic	-30525	MECOM	MDS1 and EVI1 complex locus	11.8101	6.16985	0	3.48375
chr3	63571665	63571945	11.8101	6.16985	intron (NM_144642, intron 3 of 4)	-36078	SYNPR-AS1	SYNPR antisense RNA 1	11.8101	6.16985	0	2.68605
chr3	8049559	8049985	11.8101	6.16985	intron (NR_110131, intron 1 of 3)	8222	LOC101927394	uncharacterized LOC101927394	11.8101	6.16985	0	3.9414
chr4	15497184	15497498	11.8101	6.16985	intron (NM_001080522, intron 5 of 37)	25852	CC2D2A	coiled-coil and C2 domain containing 2A	11.8101	6.16985	0	3.46445
chr4	87383060	87383415	11.8101	6.16985	Intergenic	-8954	MAPK10	mitogen-activated protein kinase 10	11.8101	6.16985	0	3.28915
chr5	111952578	111952999	11.8101	6.16985	Intergenic	-11345	LINC02200	long intergenic non-protein coding RNA 2200	11.8101	6.16985	0	5.0021
chr5	121630891	121631189	11.8101	6.16985	Intergenic	-16346	SNCAIP	synuclein alpha interacting protein	11.8101	6.16985	0	2.2091
chr6	12354803	12355074	11.8101	6.16985	Intergenic	64409	EDN1	endothelin 1	11.8101	6.16985	0	4.02905
chr6	127343350	127343797	11.8101	6.16985	Intergenic	-96475	RSPO3	R-spondin 3	11.8101	6.16985	0	4.02905
chr6	136292477	136292756	11.8101	6.16985	intron (NM_018945, intron 2 of 12)	119782	PDE7B	phosphodiesterase 7B	11.8101	6.16985	0	2.88065
chr6	143950865	143951134	11.8101	6.16985	intron (NM_014721, intron 1 of 12)	21682	PHACTR2	phosphatase and actin regulator 2	11.8101	6.16985	0	3.6591
chr6	84717479	84717772	11.8101	6.16985	Intergenic	-25753	MRAP2	melanocortin 2 receptor accessory protein 2	11.8101	6.16985	0	2.79295
chr7	18955531	18955909	11.8101	6.16985	intron (NM_178425, intron 21 of 24)	201575	TWIST1	twist family bHLH transcription factor 1	11.8101	6.16985	0	3.056
chr8	135243994	135244343	11.8101	6.16985	Intergenic	345429	LOC101927822	uncharacterized LOC101927822	11.8101	6.16985	0	2.88065
chr8	2930063	2930300	11.8101	6.16985	intron (NM_033225, intron 49 of 69)	-344190	LOC101927815	uncharacterized LOC101927815	11.8101	6.16985	0	3.8537
chr9	27247776	27248078	11.8101	6.16985	intron (NR_026679, intron 15 of 16)	34864	LINC00032	long intergenic non-protein coding RNA 32	11.8101	6.16985	0	4.0483
chr9	73283737	73284046	11.8101	6.16985	intron (NM_001007471, intron 9 of 24)	141109	MIR204	microRNA 204	11.8101	6.16985	0	3.25065
chr9	8693546	8693859	11.8101	6.16985	intron (NM_001040712, intron 1 of 29)	40244	PTPRD	protein tyrosine phosphatase, receptor type D	11.8101	6.16985	0	2.2968
chrX	121756708	121757074	11.8101	6.16985	Intergenic	-561205	GRIA3	glutamate ionotropic receptor AMPA type subunit 3	11.8101	6.16985	0	3.63985
chrX	130706297	130706589	11.8101	6.16985	Intergenic	28395	OR13H1	olfactory receptor family 13 subfamily H member 1	11.8101	6.16985	0	4.85665
chrX	137968912	137969287	11.8101	6.16985	intron (NM_001139500, intron 2 of 6)	-19382	FGF13	fibroblast growth factor 13	11.8101	6.16985	0	2.59835
chrY	20064221	20064583	11.8101	6.16985	Intergenic	-72302	CDY2A	chromodomain Y-linked 2A	11.8101	6.16985	0	3.6591
chrX	13182711	13183068	11.8042	9.88665	Intergenic	-119972	FAM9C	family with sequence similarity 9 member C	11.8042	9.88665	0	7.72665
chr13	66793618	66793933	11.8011	6.1911	Intergenic	1393	MIR4704	microRNA 4704	11.8011	6.1911	0	3.6591
chr1	51750243	51750642	11.8004	6.3982	Intergenic	13191	TTC39A	tetratricopeptide repeat domain 39A	11.8004	6.3982	0	3.46445
chr11	38202774	38203082	11.7993	6.16985	Intergenic	242777	LOC105376633	uncharacterized LOC105376633	11.7993	6.16985	0	3.18215
chr1	153461176	153461538	11.7984	7.561	Intergenic	-28220	S100A7	S100 calcium binding protein A7	11.7984	7.561	0	4.7198
chr1	149214846	149215047	11.7983	6.669	Intergenic	-72184	LOC388692	uncharacterized LOC388692	11.7983	6.669	0	5.52815
chr16	16449361	16449782	11.7966	8.14515	Intergenic	-13162	MIR6511A3	microRNA 6511a-3	11.7966	8.14515	0	6.4135
chr10	128375694	128376274	11.7875	6.33445	Intergenic	-165974	C10orf90	chromosome 10 open reading frame 90	11.7875	6.33445	0	3.63985
chr7	134379105	134379396	11.7868	7.76805	Intergenic	47719	BPGM	bisphosphoglycerate mutase	11.7868	7.76805	0	4.91445
chr5	87090899	87091292	11.7835	7.8106	Intergenic	-382245	CCNH	cyclin H	11.7835	7.8106	0	3.6591
chr11	64099385	64099593	11.7812	8.1026	Intergenic	-8201	CCDC88B	coiled-coil domain containing 88B	11.7812	8.1026	0	5.8682
chr20	8075004	8075339	11.7801	6.3557	Intergenic	-37741	PLCB1	phospholipase C beta 1	11.7801	6.3557	0	2.96835
chr14	56360502	56360873	11.7731	7.5185	Intergenic	-97295	LINC00520	long intergenic non-protein coding RNA 520	11.7731	7.5185	0	3.35755
chr22	22275958	22276308	11.7727	12.1698	3' UTR (NM_014634, exon 8 of 8)	31117	PPM1F	protein phosphatase, Mg2+/Mn2+ dependent 1F	11.7727	12.1698	0	7.17275
chr4	174986994	174987256	11.764	6.7115	Intergenic	154424	LINC02268	long intergenic non-protein coding RNA 2268	11.764	6.7115	0	2.5791
chr13	50410657	50411014	11.7601	6.5415	Intergenic	-43778	KPNA3	karyopherin subunit alpha 3	11.7601	6.5415	0	5.02135
chr16	81973252	81973599	11.7589	7.33265	intron (NM_002661, intron 29 of 32)	71668	SDR42E1	short chain dehydrogenase/reductase family 42E, member 1	11.7589	7.33265	0	4.02905
chr12	77333459	77333798	11.754	6.16985	Intergenic	-60808	CSRP2	cysteine and glycine rich protein 2	11.754	6.16985	0	3.63985
chrX	9915243	9915568	11.7508	6.1911	3' UTR (NM_001320664, exon 6 of 6)	-19993	CLDN34	claudin 34	11.7508	6.1911	0	3.3768
chr17	7623533	7623808	11.7478	16.1203	intron (NM_020877, intron 2 of 85)	2592	DNAH2	dynein axonemal heavy chain 2	11.7478	16.1203	0	11.5717
chr17	16388121	16388446	11.7452	12.8389	intron (NM_207387, intron 1 of 2)	7222	LRRC75A	leucine rich repeat containing 75A	11.7452	12.8389	0	9.878
chr16	29854323	29854555	11.7448	6.2336	intron (NM_001293204, intron 9 of 13)	12603	MVP	major vault protein	11.7448	6.2336	0	2.68605
chr1	87553522	87553823	11.7426	6.7911	intron (NM_012262, intron 3 of 6)	-41776	LINC01140	long intergenic non-protein coding RNA 1140	11.7426	6.7911	0	2.8999
chr4	17554066	17554340	11.7394	7.53975	Intergenic	-24724	LAP3	leucine aminopeptidase 3	11.7394	7.53975	0	5.0021
chr7	89782096	89782329	11.735	9.67955	intron (NR_110029, intron 2 of 2)	-1477	STEAP1	STEAP family member 1	11.735	9.67955	0	8.4088
chr2	45268009	45268249	11.7331	5.79825	Intergenic	-31587	SIX2	SIX homeobox 2	11.7331	5.79825	0	3.25065
chr2	67858624	67858942	11.7331	5.79825	Intergenic	193911	LINC01812	long intergenic non-protein coding RNA 1812	11.7331	5.79825	0	4.136
chrY	20338074	20338331	11.7331	5.79825	Intergenic	40867	XKRY	XK related, Y-linked	11.7331	5.79825	0	3.7275
chr13	47237437	47237708	11.7288	6.2336	intron (NM_001164211, intron 2 of 19)	110276	LRCH1	leucine rich repeats and calponin homology domain containing 1	11.7288	6.2336	0	4.1167
chr2	149306275	149306625	11.7266	6.3132	Intergenic	-96110	EPC2	enhancer of polycomb homolog 2	11.7266	6.3132	0	2.2284
chr6	130314018	130314371	11.7236	6.16985	Intergenic	-25320	L3MBTL3	L3MBTL3, histone methyl-lysine binding protein	11.7236	6.16985	0	4.3306
chr11	848398	848692	11.7043	17.4689	intron (NM_001025239, intron 2 of 7)	4099	TSPAN4	tetraspanin 4	11.7043	17.4689	0	14.9678
chr2	69392638	69393006	11.6956	7.24775	intron (NM_053034, intron 13 of 14)	62008	MIR3126	microRNA 3126	11.6956	7.24775	0	3.35755
chr9	4077541	4077845	11.6953	6.6265	intron (NM_001042413, intron 4 of 10)	74490	GLIS3	GLIS family zinc finger 3	11.6953	6.6265	0	3.90285
chr3	76603886	76604236	11.6896	6.3132	Intergenic	-485233	ROBO2	roundabout guidance receptor 2	11.6896	6.3132	0	3.3768
chr4	3307261	3307572	11.6888	12.4831	Intergenic	-8458	RGS12	regulator of G protein signaling 12	11.6888	12.4831	0	11.2788
chr1	33463785	33464230	11.6851	7.0619	Intergenic	-33593	RNF19B	ring finger protein 19B	11.6851	7.0619	0	4.91445
chr7	28740564	28740881	11.6764	12.9185	intron (NM_001011666, intron 1 of 6)	15124	CREB5	cAMP responsive element binding protein 5	11.6764	12.9185	0	7.6197
chr10	54500649	54501013	11.6757	6.14865	Intergenic	30629	MBL2	mannose binding lectin 2	11.6757	6.14865	0	4.0098
chr10	84554179	84554488	11.6757	6.14865	intron (NM_001165972, intron 3 of 8)	-561657	NRG3-AS1	NRG3 antisense RNA 1	11.6757	6.14865	0	3.25065
chr11	132389403	132389917	11.6757	6.14865	intron (NM_001319104, intron 3 of 6)	235464	NTM-IT	NTM intronic transcript	11.6757	6.14865	0	4.3306
chr11	88593508	88594023	11.6757	6.14865	intron (NM_000842, intron 2 of 8)	187475	GRM5	glutamate metabotropic receptor 5	11.6757	6.14865	0	3.25065
chr11	89477717	89478020	11.6757	6.14865	Intergenic	34401	TRIM77	tripartite motif containing 77	11.6757	6.14865	0	4.63215
chr12	83162513	83162967	11.6757	6.14865	intron (NM_001320321, intron 1 of 10)	81806	TMTC2	transmembrane and tetratricopeptide repeat containing 2	11.6757	6.14865	0	3.35755
chr13	108837244	108837579	11.6757	6.14865	Intergenic	29719	LIG4	DNA ligase 4	11.6757	6.14865	0	3.766
chr13	48825669	48825953	11.6757	6.14865	intron (NM_021999, intron 1 of 5)	18537	ITM2B	integral membrane protein 2B	11.6757	6.14865	0	3.35755
chr13	97098586	97099002	11.6757	6.14865	intron (NM_153456, intron 1 of 1)	19311	MIR4501	microRNA 4501	11.6757	6.14865	0	4.4183
chr16	77077037	77077297	11.6757	6.14865	Intergenic	-147649	MON1B	MON1 homolog B, secretory trafficking associated	11.6757	6.14865	0	4.2044
chr17	66635865	66636145	11.6757	6.14865	intron (NR_110825, intron 1 of 4)	11710	LINC01482	long intergenic non-protein coding RNA 1482	11.6757	6.14865	0	2.7737
chr18	67304163	67304485	11.6757	6.14865	intron (NM_152721, intron 3 of 7)	167157	LOC105372179	uncharacterized LOC105372179	11.6757	6.14865	0	4.3306
chr1	72269886	72270261	11.6757	6.14865	intron (NR_046218, intron 1 of 2)	32622	NEGR1-IT1	NEGR1 intronic transcript 1	11.6757	6.14865	0	4.7497
chr20	53612130	53612594	11.6757	6.14865	Intergenic	-427219	LINC01440	long intergenic non-protein coding RNA 1440	11.6757	6.14865	0	3.6591
chr20	8626677	8627178	11.6757	6.14865	intron (NM_182734, intron 5 of 32)	397576	PLCB1-IT1	PLCB1 intronic transcript 1	11.6757	6.14865	0	2.7737
chr2	11170166	11170476	11.6757	6.14865	Intergenic	101981	FLJ33534	uncharacterized LOC285150	11.6757	6.14865	0	4.136
chr2	119451108	119451495	11.6757	6.14865	Intergenic	-90759	LOC101927709	uncharacterized LOC101927709	11.6757	6.14865	0	2.4722
chr2	119785988	119786317	11.6757	6.14865	Intergenic	86407	MARCO	macrophage receptor with collagenous structure	11.6757	6.14865	0	4.4375
chr2	159685452	159685872	11.6757	6.14865	Intergenic	33833	DAPL1	death associated protein like 1	11.6757	6.14865	0	4.3306
chr2	162810506	162810969	11.6757	6.14865	intron (NM_022058, intron 18 of 25)	120315	DPP4	dipeptidyl peptidase 4	11.6757	6.14865	0	3.55215
chr2	37841285	37841812	11.6757	6.14865	Intergenic	57794	CDC42EP3	CDC42 effector protein 3	11.6757	6.14865	0	3.9414
chr3	72886061	72886430	11.6757	6.14865	intron (NM_018130, intron 4 of 10)	11353	SHQ1	SHQ1, H/ACA ribonucleoprotein assembly factor	11.6757	6.14865	0	4.4375
chr3	81631104	81631572	11.6757	6.14865	intron (NM_000158, intron 10 of 15)	179612	GBE1	1,4-alpha-glucan branching enzyme 1	11.6757	6.14865	0	4.6129
chr3	99218030	99218436	11.6757	6.14865	Intergenic	-139207	COL8A1	collagen type VIII alpha 1 chain	11.6757	6.14865	0	3.74675
chr4	123523739	123524103	11.6757	6.14865	Intergenic	-16217	IL21-AS1	IL21 antisense RNA 1	11.6757	6.14865	0	4.2044
chr5	35815641	35816043	11.6757	6.14865	Intergenic	-41135	IL7R	interleukin 7 receptor	11.6757	6.14865	0	3.46445
chr5	59945164	59945442	11.6757	6.14865	intron (NM_018369, intron 2 of 10)	50690	DEPDC1B	DEP domain containing 1B	11.6757	6.14865	0	4.3306
chr6	130715361	130715696	11.6757	6.14865	intron (NM_001258277, intron 2 of 2)	-26713	TMEM200A	transmembrane protein 200A	11.6757	6.14865	0	2.79295
chr6	135857023	135857386	11.6757	6.14865	intron (NR_026805, intron 1 of 3)	38265	LINC00271	long intergenic non-protein coding RNA 271	11.6757	6.14865	0	3.5714
chr6	140529399	140529755	11.6757	6.14865	Intergenic	3188	MIR3668	microRNA 3668	11.6757	6.14865	0	4.1167
chr6	154598240	154598730	11.6757	6.14865	intron (NM_001130700, intron 2 of 11)	52730	IPCEF1	interaction protein for cytohesin exchange factors 1	11.6757	6.14865	0	4.5252
chr6	71958118	71958396	11.6757	6.14865	Intergenic	-39888	OGFRL1	opioid growth factor receptor like 1	11.6757	6.14865	0	2.5107
chr6	89900394	89900802	11.6757	6.14865	intron (NM_002042, intron 5 of 9)	26898	GABRR1	gamma-aminobutyric acid type A receptor rho1 subunit	11.6757	6.14865	0	4.0098
chr6	92248371	92248711	11.6757	6.14865	Intergenic	17163	MIR4643	microRNA 4643	11.6757	6.14865	0	2.59835
chr7	10177163	10177511	11.6757	6.14865	Intergenic	503437	PER4	period circadian regulator 3 pseudogene	11.6757	6.14865	0	2.88065
chr8	25728662	25729012	11.6757	6.14865	intron (NM_022659, intron 10 of 15)	173803	EBF2	early B cell factor 2	11.6757	6.14865	0	2.40375
chr9	87434415	87434790	11.6757	6.14865	intron (NM_001018064, intron 11 of 16)	149310	NTRK2	neurotrophic receptor tyrosine kinase 2	11.6757	6.14865	0	3.26985
chrX	77576310	77576657	11.6757	6.14865	intron (NM_001282188, intron 1 of 3)	6705	CYSLTR1	cysteinyl leukotriene receptor 1	11.6757	6.14865	0	3.5714
chr3	71631146	71631661	11.6746	18.0689	intron (NM_001012505, intron 1 of 6)	1501	FOXP1	forkhead box P1	11.6746	18.0689	0	14.6364
chr9	139247117	139247461	11.6715	10.3857	promoter-TSS (NM_001145639)	-220	GPSM1	G protein signaling modulator 1	11.6715	10.3857	0	5.7613
chr16	81727019	81727356	11.6711	17.0548	intron (NM_030629, intron 13 of 20)	28228	LOC100129617	uncharacterized LOC100129617	11.6711	17.0548	0	12.7095
chr10	7932256	7932477	11.67	5.98405	intron (NM_031923, intron 2 of 6)	71899	TAF3	TATA-box binding protein associated factor 3	11.67	5.98405	0	2.79295
chr11	106374637	106374882	11.67	5.98405	Intergenic	252625	LOC101928535	uncharacterized LOC101928535	11.67	5.98405	0	2.68605
chr11	123978894	123979152	11.67	5.98405	Intergenic	-7088	VWA5A	von Willebrand factor A domain containing 5A	11.67	5.98405	0	3.74675
chr13	29671731	29671976	11.67	5.98405	intron (NM_001033602, intron 2 of 13)	73105	MTUS2	microtubule associated scaffold protein 2	11.67	5.98405	0	3.25065
chr13	74423416	74423662	11.67	5.98405	intron (NM_007249, intron 3 of 7)	284527	KLF12	Kruppel like factor 12	11.67	5.98405	0	2.96835
chr16	83119414	83119652	11.67	5.98405	intron (NM_001220489, intron 3 of 12)	-95630	LOC101928417	uncharacterized LOC101928417	11.67	5.98405	0	3.44525
chr17	19506614	19506852	11.67	5.98405	Intergenic	-45331	ALDH3A2	aldehyde dehydrogenase 3 family member A2	11.67	5.98405	0	4.8759
chr18	2394674	2395114	11.67	5.98405	Intergenic	176608	METTL4	methyltransferase like 4	11.67	5.98405	0	3.07525
chr18	36216008	36216296	11.67	5.98405	Intergenic	979054	MIR4318	microRNA 4318	11.67	5.98405	0	2.4914
chr19	47867414	47867616	11.67	5.98405	intron (NM_014681, intron 6 of 16)	14977	DHX34	DExH-box helicase 34	11.67	5.98405	0	3.16295
chr1	162268949	162269206	11.67	5.98405	intron (NM_001164757, intron 3 of 9)	-43259	MIR556	microRNA 556	11.67	5.98405	0	3.35755
chr1	192404921	192405195	11.67	5.98405	Intergenic	118936	RGS21	regulator of G protein signaling 21	11.67	5.98405	0	2.88065
chr1	73562589	73562948	11.67	5.98405	Intergenic	-209085	LINC01360	long intergenic non-protein coding RNA 1360	11.67	5.98405	0	3.26985
chr2	139790997	139791252	11.67	5.98405	Intergenic	136230	YY1P2	YY1 transcription factor pseudogene 2	11.67	5.98405	0	2.2968
chr2	171217823	171218196	11.67	5.98405	intron (NM_001083615, intron 8 of 33)	-10556	LOC101929753	uncharacterized LOC101929753	11.67	5.98405	0	3.8152
chr2	6164953	6165276	11.67	5.98405	Intergenic	43004	LOC400940	uncharacterized LOC400940	11.67	5.98405	0	3.25065
chr3	107707336	107707564	11.67	5.98405	Intergenic	102485	CD47	CD47 molecule	11.67	5.98405	0	2.68605
chr3	168559428	168559972	11.67	5.98405	Intergenic	-60033	LINC02082	long intergenic non-protein coding RNA 2082	11.67	5.98405	0	2.98755
chr5	10146079	10146285	11.67	5.98405	Intergenic	103839	FAM173B	family with sequence similarity 173 member B	11.67	5.98405	0	4.6129
chr5	164172668	164172893	11.67	5.98405	Intergenic	275495	LOC102546299	uncharacterized LOC102546299	11.67	5.98405	0	3.14365
chr5	28876539	28876800	11.67	5.98405	Intergenic	-50308	LSP1P3	lymphocyte-specific protein 1 pseudogene 3	11.67	5.98405	0	0.86615
chr6	125857213	125857441	11.67	5.98405	Intergenic	-138172	LINC02523	long intergenic non-protein coding RNA 2523	11.67	5.98405	0	3.16295
chr6	139508730	139508977	11.67	5.98405	Intergenic	52604	HECA	hdc homolog, cell cycle regulator	11.67	5.98405	0	4.91445
chr7	34967643	34967913	11.67	5.98405	TTS (NM_015283)	-93835	NPSR1-AS1	NPSR1 antisense RNA 1	11.67	5.98405	0	3.26985
chr8	104531492	104531783	11.67	5.98405	intron (NM_001100117, intron 1 of 23)	18661	RIMS2	regulating synaptic membrane exocytosis 2	11.67	5.98405	0	3.23135
chr8	87289359	87289594	11.67	5.98405	Intergenic	-46872	SLC7A13	solute carrier family 7 member 13	11.67	5.98405	0	3.8152
chr9	108163947	108164393	11.67	5.98405	intron (NM_001330731, intron 15 of 15)	-46145	FSD1L	fibronectin type III and SPRY domain containing 1 like	11.67	5.98405	0	4.769
chr9	111350101	111350463	11.67	5.98405	Intergenic	267993	ACTL7B	actin like 7B	11.67	5.98405	0	2.2968
chr9	122872826	122873110	11.67	5.98405	Intergenic	134360	MIR147A	microRNA 147a	11.67	5.98405	0	2.8614
chr14	52735074	52735421	11.6679	6.3557	exon (NM_000953, exon 1 of 2)	816	PTGDR	prostaglandin D2 receptor	11.6679	6.3557	0	5.97515
chr6	16717702	16718024	11.6678	6.64775	intron (NM_001128164, intron 2 of 7)	-43506	LOC101928433	uncharacterized LOC101928433	11.6678	6.64775	0	4.5252
chr16	23309677	23309978	11.6664	7.0831	Intergenic	-3764	SCNN1B	sodium channel epithelial 1 beta subunit	11.6664	7.0831	0	2.1022
chr13	110890551	110890889	11.6634	6.14865	intron (NM_001303110, intron 2 of 24)	68784	COL4A1	collagen type IV alpha 1 chain	11.6634	6.14865	0	4.2921
chr17	63166990	63167325	11.6615	7.74685	intron (NM_003835, intron 8 of 18)	33701	RGS9	regulator of G protein signaling 9	11.6615	7.74685	0	5.44045
chr9	12640864	12641305	11.6613	7.7893	Intergenic	-52302	TYRP1	tyrosinase related protein 1	11.6613	7.7893	0	4.1167
chr4	40920406	40920673	11.6608	6.69025	intron (NM_001166050, intron 10 of 17)	-61330	APBB2	amyloid beta precursor protein binding family B member 2	11.6608	6.69025	0	2.96835
chr7	87135638	87135912	11.6494	9.515	intron (NM_000927, intron 27 of 28)	-30756	ABCB4	ATP binding cassette subfamily B member 4	11.6494	9.515	0	5.52815
chr6	58354359	58354818	11.6487	6.1911	Intergenic	-66864	LINC00680	long intergenic non-protein coding RNA 680	11.6487	6.1911	0	2.2091
chr16	47918199	47918602	11.6467	6.8548	intron (NR_110650, intron 4 of 5)	2641	LINC02192	long intergenic non-protein coding RNA 2192	11.6467	6.8548	0	2.4914
chr2	240174616	240174863	11.6445	9.0796	intron (NM_006037, intron 2 of 26)	-52418	MIR4269	microRNA 4269	11.6445	9.0796	0	4.1167
chr6	21894020	21894395	11.6425	6.2336	intron (NR_015410, intron 4 of 11)	227532	CASC15	cancer susceptibility 15 (non-protein coding)	11.6425	6.2336	0	4.02905
chr9	104027551	104027978	11.6395	6.5628	intron (NM_017753, intron 2 of 7)	80447	PLPPR1	phospholipid phosphatase related 1	11.6395	6.5628	0	4.2429
chr22	17922365	17922868	11.6328	6.1911	intron (NM_001290046, intron 1 of 18)	-34012	CECR2	CECR2, histone acetyl-lysine reader	11.6328	6.1911	0	3.46445
chr18	10354011	10354629	11.6274	6.4194	Intergenic	60047	LINC01254	long intergenic non-protein coding RNA 1254	11.6274	6.4194	0	3.16295
[truncated: 18,732 more rows]
