# Supplementary material for: Impact of alcohol exposure on neural development and network formation in human cortical organoids
Source: Mol Psychiatry. 2022 Nov 16;28(4):1571–84. doi: 10.1038/s41380-022-01862-7 (PMC10208963; doi:10.1038/s41380-022-01862-7)
Supplement: Supplementary file 10 — Supplementary Table S4_mod spec [file 41380_2022_1862_MOESM10_ESM.xlsx]

## Sheet: Mod Spec Raw Data
	% of peptide pool											standard deviation
	Neu CTR	Neu ETOH	Astro CTR	Astro ETOH	CTC CTR	CTC ETOH						Neu CTR	Neu ETOH	Astro CTR	Astro ETOH	CTC CTR	CTC ETOH
H1.4: K25UN	86.3994	87.4662	83.8916	83.0254	81.2798	78.4878					H1.4: K25UN	0.49853	0.192198	0.198099	0.355685	0.0147816	0.297723
H1.4: K25AC	0.15549	0.0447493	0.0506023	0.0412679	0.0445824	0.0473893					H1.4: K25AC	0.029021	0.00580588	0.0100599	0.00404749	0.00611449	0.0078511
H1.4: K25ME1	13.0817	12.399	15.9549	16.864	18.5885	21.4088					H1.4: K25ME1	0.495231	0.193297	0.208161	0.356809	0.0105517	0.294642
H1.4: K25ME2	0.22131	0.0533266	0.0600952	0.0288725	0.0425776	0.0244074					H1.4: K25ME2	0.0403409	0.0135517	0.0068563	0.0140465	0.0193127	0.00297654
H1.4: K25ME3	0.14208	0.0367629	0.0427388	0.0404648	0.0445447	0.0315501					H1.4: K25ME3	0.0134737	0.00794267	0.00477182	0.000871848	0.00638446	0.00953089
H2A: K5UN	85.7073	86.7764	90.6467	91.3935	89.8819	90.1311					H2A: K5UN	0.515651	0.08408	0.189439	0.234897	0.212992	0.237263
H2A: K5AC	14.2927	13.2236	9.35328	8.60646	10.1181	9.86891					H2A: K5AC	0.515651	0.08408	0.189439	0.234897	0.212992	0.237263
H2A: K9UN	94.7118	97.9701	98.7686	98.8884	98.386	98.3169					H2A: K9UN	0.0758205	0.0410524	0.0249586	0.00928377	0.0362704	0.0407945
H2A: K9AC	5.28824	2.02994	1.23136	1.11165	1.61402	1.6831					H2A: K9AC	0.0758205	0.0410524	0.0249586	0.00928377	0.0362704	0.0407945
H2A: K36UN	99.985	99.9915	99.9878	99.984	99.9858	99.9882					H2A: K36UN	0.00170001	0.000618862	0.00156753	0.000823929	0.0018503	0.00288409
H2A: K36AC	0.0150469	0.00849011	0.0122377	0.0159581	0.0141659	0.0117924					H2A: K36AC	0.00170001	0.000618862	0.00156753	0.000823929	0.0018503	0.00288409
H2A1: K13UN	99.9814	99.9941	99.9901	99.9913	99.9876	99.988					H2A1: K13UN	0.0040719	0.00145536	0.00100605	0.000711257	0.00190791	0.00104193
H2A1: K13AC	0.0185952	0.00590706	0.00991904	0.00870998	0.0124303	0.0120001					H2A1: K13AC	0.0040719	0.00145536	0.00100605	0.000711257	0.00190791	0.00104193
H2A1: K15UN	99.9169	99.965	99.9077	99.9361	99.9243	99.9073					H2A1: K15UN	0.00458146	0.0049684	0.0100305	0.00512932	0.00693747	0.00154776
H2A1: K15AC	0.0831409	0.0350434	0.0923381	0.0638527	0.0757312	0.0926589					H2A1: K15AC	0.00458146	0.0049684	0.0100305	0.00512932	0.00693747	0.00154776
H2A1: K15UB	0	0	0	0	0	0					H2A1: K15UB	0	0	0	0	0	0
H2A3: K13UN	99.983	99.9859	99.9821	99.9877	99.9849	99.9878					H2A3: K13UN	0.0011464	0.00247872	0.00344799	0.00257174	0.00142973	0.0019635
H2A3: K13AC	0.0169964	0.0141303	0.0178751	0.0122854	0.0150555	0.0121661					H2A3: K13AC	0.0011464	0.00247872	0.00344799	0.00257174	0.00142973	0.0019635
H2A3: K15UN	99.9558	99.9865	99.9604	99.9841	99.9825	99.9801					H2A3: K15UN	0.00249379	0.000232196	0.000690861	0.00109448	0.000692599	0.00243094
H2A3: K15AC	0.0442266	0.0135432	0.039556	0.015853	0.017474	0.0198821					H2A3: K15AC	0.00249379	0.000232196	0.000690861	0.00109448	0.000692599	0.00243094
H2A3: K15UB	0	0	0	0	0	0					H2A3: K15UB	0	0	0	0	0	0
H3R2UN: K4UN	70.2333	89.5248	85.049	86.2477	84.7625	84.87					H3R2UN: K4UN	1.28202	0.44956	0.0856488	0.378233	0.0987375	1.06125
H3R2UN: K4ME1	28.4689	10.0983	14.2023	13.083	14.5609	14.4714					H3R2UN: K4ME1	1.26122	0.4382	0.0808309	0.371955	0.107796	1.04567
H3R2UN: K4ME2	0.657596	0.199941	0.462461	0.408152	0.355959	0.36282					H3R2UN: K4ME2	0.00751229	0.00786976	0.0117955	0.0140104	0.0105465	0.0138074
H3R2UN: K4ME3	0.368627	0.113426	0.185607	0.184188	0.216657	0.208171					H3R2UN: K4ME3	0.0166516	0.0036673	0.0057241	0.00656705	0.00465584	0.00546788
H3R2UN: K4AC	0.271543	0.0635498	0.100631	0.0769847	0.10392	0.0876192					H3R2UN: K4AC	0.0198115	0.000860083	0.00123089	0.00445365	0.00196221	0.0145593
H3R2UN: Q5UN	99.5539	99.3546	99.3353	99.2957	99.3483	99.3765					H3R2UN: Q5UN	0.0196386	0.0360798	0.0551764	0.0523802	0.0669473	0.0253589
H3R2UN: Q5ME1	0.446134	0.645417	0.664674	0.704325	0.65169	0.623539					H3R2UN: Q5ME1	0.0196386	0.0360798	0.0551764	0.0523802	0.0669473	0.0253589
H3: K9UN	17.0168	19.6969	28.6948	29.9925	20.5457	24.162					H3: K9UN	0.176853	0.298769	0.599098	0.907197	0.451672	0.268225
H3: K9AC	4.02578	2.85945	6.49731	6.63362	4.1809	3.70306					H3: K9AC	0.0893493	0.0601922	0.0632875	0.0474125	0.0183512	0.0924394
H3: K9ME1	30.7078	31.7831	33.5342	32.0906	29.9442	29.067					H3: K9ME1	0.308821	0.479441	0.299054	0.223257	0.497865	0.915766
H3: K9ME2	43.9815	39.0357	27.608	27.1489	38.0729	35.5285					H3: K9ME2	0.407179	0.48285	0.771282	0.894711	0.474485	1.00077
H3: K9ME3	4.26819	6.62483	3.66564	4.13438	7.25637	7.53948					H3: K9ME3	0.0949248	0.0953038	0.0193574	0.183114	0.0524793	0.137719
H3: K14UN	18.944	52.5092	46.8762	54.028	52.9607	60.2133					H3: K14UN	0.17127	0.471717	0.462334	0.395303	0.467662	0.359011
H3: K14AC	81.056	47.4908	53.1238	45.972	47.0393	39.7867					H3: K14AC	0.17127	0.471717	0.462334	0.395303	0.467662	0.359011
H3: K18UN	90.7954	92.3959	93.5488	93.2065	91.4665	92.3864					H3: K18UN	0.233935	0.102495	0.12605	0.181612	0.157358	0.272994
H3: K18AC	9.12341	7.36791	6.25099	6.55937	8.28591	7.35269					H3: K18AC	0.234968	0.0951381	0.122959	0.179434	0.15432	0.263022
H3: K18ME1	0.0811853	0.236174	0.200165	0.234091	0.24756	0.260905					H3: K18ME1	0.00728847	0.00752509	0.00732917	0.00411352	0.00919506	0.00997946
H3: Q19UN	99.8818	99.6818	99.7504	99.7093	99.6828	99.7079					H3: Q19UN	0.00315986	0.0161813	0.015307	0.0037868	0.0372644	0.019133
H3: Q19ME1	0.118176	0.318236	0.249573	0.290736	0.317212	0.29206					H3: Q19ME1	0.00315986	0.0161813	0.015307	0.0037868	0.0372644	0.019133
H3: K23UN	36.6646	75.1754	61.2941	61.7777	63.1611	62.2493					H3: K23UN	0.099717	0.671227	0.386989	0.146394	0.723341	0.595787
H3: K23AC	63.2837	24.7795	38.6293	38.1536	36.7816	37.6856					H3: K23AC	0.100123	0.671389	0.387359	0.146485	0.724209	0.591865
H3: K23ME1	0.0517657	0.045093	0.0765797	0.0686971	0.057364	0.0651617					H3: K23ME1	0.00159562	0.0016361	0.00136183	9.10531e-05	0.000881292	0.00443905
H3: R42UN	98.9006	99.8959	99.3873	99.3046	99.1691	98.8594					H3: R42UN	0.0476784	0.00839073	0.0570993	0.0286379	0.0292993	0.0740156
H3: R42ME2	1.09944	0.104125	0.612732	0.695393	0.83089	1.1406					H3: R42ME2	0.0476784	0.00839073	0.0570993	0.0286379	0.0292993	0.0740156
H3: R49UN	98.852	99.7476	99.1597	99.1132	99.0425	98.7879					H3: R49UN	0.0496105	0.00585101	0.0618187	0.0405548	0.0307412	0.0784473
H3: R49ME2	1.148	0.252399	0.840262	0.88681	0.957517	1.21214					H3: R49ME2	0.0496105	0.00585101	0.0618187	0.0405548	0.0307412	0.0784473
H3: Q55UN	99.6786	99.6177	99.55	99.506	99.5296	99.5417					H3: Q55UN	0.0663448	0.0101815	0.0373594	0.0181866	0.0435192	0.0185959
H3: Q55ME1	0.32135	0.382255	0.449996	0.493994	0.470407	0.458292					H3: Q55ME1	0.0663448	0.0101815	0.0373594	0.0181866	0.0435192	0.0185959
H3: K56UN	99.9588	99.9849	99.981	99.9772	99.98	99.9667					H3: K56UN	0.00347965	0.00237962	0.00283832	0.00136596	0.00101881	0.00369141
H3: K56AC	0.0272919	0.00615507	0.00755896	0.0126252	0.01379	0.0232286					H3: K56AC	0.00355923	0.000478424	0.00151231	0.00171563	0.00131968	0.00217996
H3: K56ME1	0.0139571	0.00893989	0.0114146	0.0101787	0.00622129	0.0100416					H3: K56ME1	0.000885363	0.00221336	0.00204455	0.00281161	0.000300884	0.00156654
H3: K64UN	99.9917	99.9974	99.9928	99.9931	99.9929	99.9939					H3: K64UN	0.000378055	0.000263218	0.000270826	0.000719364	0.000614849	0.000698067
H3: K64AC	0.00827915	0.00261952	0.00716465	0.00694227	0.00705478	0.00608102					H3: K64AC	0.000378055	0.000263218	0.000270826	0.000719364	0.000614849	0.000698067
H3: K79UN	56.6966	76.0811	63.4872	65.0263	67.9473	68.3573					H3: K79UN	0.391948	0.636318	0.942632	0.332749	0.336588	0.400471
H3: K79AC	0.0136735	0.0037754	0.00838745	0.00867788	0.0102917	0.0120156					H3: K79AC	0.00113343	0.000888559	0.000942822	0.00185098	0.000878482	0.00210488
H3: K79ME1	33.7034	20.2686	26.4843	24.5797	24.0953	20.5012					H3: K79ME1	0.0633152	0.756757	0.794087	0.40744	0.123192	0.454631
H3: K79ME2	9.55279	3.63286	9.98045	10.3369	7.90939	11.0744					H3: K79ME2	0.380997	0.192713	0.292432	0.372741	0.43792	0.277025
H3: K79ME3	0.0335102	0.0136145	0.0395928	0.0484203	0.0376749	0.0550421					H3: K79ME3	0.00906455	0.00116927	0.00550838	0.00665254	0.00307909	0.00521801
H3: K122UN	99.9808	99.9976	99.9941	99.9942	99.9942	99.9908					H3: K122UN	0.00263421	0.000324575	0.00169988	0.0010161	0.000798761	0.00150218
H3: K122AC	0.0191843	0.00238096	0.00588116	0.00579483	0.00576208	0.00924282					H3: K122AC	0.00263421	0.000324575	0.00169988	0.0010161	0.000798761	0.00150218
H3.1: K27UN	15.3323	20.1348	11.7975	13.7332	14.819	13.948					H3.1: K27UN	0.0522187	0.370226	0.329508	0.00391317	0.265333	0.140782
H3.1: K27AC	0.907777	0.78478	0.824569	0.877922	0.634533	0.584463					H3.1: K27AC	0.0345065	0.0213191	0.00261065	0.0278433	0.0077773	0.0221266
H3.1: K27ME1	56.3691	52.2175	32.6607	33.6406	45.92	39.7289					H3.1: K27ME1	0.0828732	0.737419	0.57968	0.237686	0.47052	0.5871
H3.1: K27ME2	23.849	22.9859	39.2543	37.9235	32.8778	37.8834					H3.1: K27ME2	0.0783097	0.370486	0.384544	0.34662	0.170393	0.365867
H3.1: K27ME3	3.54174	3.87705	15.4629	13.8248	5.74869	7.85528					H3.1: K27ME3	0.0586356	0.0298611	0.319991	0.141473	0.113978	0.123595
H3.1: K36UN	3.69784	13.7842	37.4712	33.0778	15.901	20.2849					H3.1: K36UN	0.0721124	0.0391617	0.579845	0.320118	0.382303	0.264794
H3.1: K36AC	0.15551	0.199577	0.260126	0.250427	0.195172	0.266847					H3.1: K36AC	0.0171579	0.00881654	0.00615444	0.0196137	0.00875598	0.0128386
H3.1: K36ME1	19.7971	16.2315	19.0299	20.8297	22.57	23.5544					H3.1: K36ME1	0.284243	0.18383	1.05087	0.475175	0.174971	0.445993
H3.1: K36ME2	52.3972	46.5678	25.9693	28.1245	41.086	37.4006					H3.1: K36ME2	0.21379	0.457335	0.408332	0.527208	0.0974609	0.416877
H3.1: K36ME3	23.9523	23.217	17.2694	17.7177	20.2478	18.4933					H3.1: K36ME3	0.0849429	0.322467	0.244185	0.471106	0.137233	0.300689
H3.3: K27UN	19.2616	26.4912	20.7361	22.6792	19.8836	18.6724					H3.3: K27UN	0.516754	0.397087	0.846281	0.263688	0.38337	0.371339
H3.3: K27AC	2.1339	1.728	3.64976	3.6037	2.10934	1.92188					H3.3: K27AC	0.155617	0.0334196	0.156038	0.1069	0.0395867	0.0598372
H3.3: K27ME1	59.7086	54.3306	45.5981	46.5187	55.1214	52.1808					H3.3: K27ME1	0.721231	0.429679	1.04282	0.36203	0.472701	1.1726
H3.3: K27ME2	16.6593	15.2635	24.0717	22.1071	19.7345	23.1071					H3.3: K27ME2	0.162883	0.332416	0.263826	0.357285	0.484247	0.759444
H3.3: K27ME3	2.23651	2.18669	5.94444	5.09121	3.15124	4.1178					H3.3: K27ME3	0.17298	0.05237	0.176254	0.137478	0.0513281	0.0580542
H3.3: K27M	0	0	0	0	0	0					H3.3: K27M	0	0	0	0	0	0
H3.3: K36UN	2.60343	9.02016	17.8887	15.1294	8.03043	9.44349					H3.3: K36UN	0.0574375	0.297624	0.0438441	0.508546	0.0447396	0.436362
H3.3: K36AC	1.78553	5.4955	5.3079	5.36872	3.94453	3.73815					H3.3: K36AC	0.182526	0.221791	0.0698836	0.271217	0.0942759	0.132803
H3.3: K36ME1	12.5048	9.82903	11.6045	11.9658	13.0349	14.2767					H3.3: K36ME1	0.209981	0.126391	0.226209	0.228555	0.387579	0.55057
H3.3: K36ME2	65.2544	60.1599	48.75	51.0424	54.8936	51.8405					H3.3: K36ME2	0.276643	0.651884	0.760576	0.848405	0.87257	0.926327
H3.3: K36ME3	17.8518	15.4954	16.4489	16.4937	20.0965	20.7011					H3.3: K36ME3	0.163758	0.0517127	0.572458	0.232724	0.421373	0.144179
H4: K5UN	93.6374	95.5935	93.4747	94.2158	95.5073	95.5958					H4: K5UN	0.0372952	0.113985	0.0698438	0.0675433	0.0782868	0.0505257
H4: K5AC	6.36261	4.40647	6.52528	5.78422	4.49267	4.4042					H4: K5AC	0.0372952	0.113985	0.0698438	0.0675433	0.0782868	0.0505257
H4: K8UN	84.0258	87.3796	84.8603	86.3252	86.2962	89.4886					H4: K8UN	0.290015	0.140424	0.0753937	0.306906	0.278581	0.0812593
H4: K8AC	15.9742	12.6204	15.1397	13.6748	13.7038	10.5114					H4: K8AC	0.290015	0.140424	0.0753937	0.306906	0.278581	0.0812593
H4: K12UN	89.657	93.5752	90.3133	91.5461	92.3304	94.2817					H4: K12UN	0.192993	0.118856	0.0658922	0.100717	0.04151	0.041509
H4: K12AC	10.343	6.42475	9.68668	8.4539	7.66958	5.71828					H4: K12AC	0.192993	0.118856	0.0658922	0.100717	0.04151	0.041509
H4: K16UN	42.7626	45.4417	50.0703	51.763	48.807	53.7326					H4: K16UN	0.546989	0.243658	0.391175	0.73889	0.422261	0.482605
H4: K16AC	57.2374	54.5583	49.9297	48.237	51.193	46.2674					H4: K16AC	0.546989	0.243658	0.391175	0.73889	0.422261	0.482605
H4: K20UN	0.651076	1.20099	0.40585	0.306975	1.00669	1.16388					H4: K20UN	0.0260904	0.0528796	0.00169632	0.00703136	0.0174408	0.0303651
H4: K20ME1	1.47622	1.73847	2.56977	2.61256	2.06044	1.87545					H4: K20ME1	0.0767755	0.055134	0.252478	0.155503	0.0395709	0.142749
H4: K20ME2	92.7792	91.9455	93.1868	92.8655	87.9616	88.3336					H4: K20ME2	0.14101	0.179499	0.145335	0.180452	0.0782547	0.166914
H4: K20ME3	5.08605	5.10814	3.83033	4.20831	8.96308	8.60542					H4: K20ME3	0.075752	0.0809796	0.125237	0.112727	0.0964709	0.112233
H4: K20AC	0.00749081	0.00693491	0.00723691	0.00665338	0.0081951	0.0216162					H4: K20AC	0.0020698	0.000610843	0.00107466	0.000530777	0.00126619	0.00313911
