# Supplementary material for: Impact of alcohol exposure on neural development and network formation in human cortical organoids
Source: Mol Psychiatry. 2022 Nov 16;28(4):1571–84. doi: 10.1038/s41380-022-01862-7 (PMC10208963; doi:10.1038/s41380-022-01862-7)
Supplement: Supplementary file 11 — Supplementary Table S5_RNAseq [file 41380_2022_1862_MOESM11_ESM.csv]

Gene name	Fold Change	p-value	EtOH-exposed expression	control expression
A1BG-AS1	1.53501	3.07E-05	382.002	381.384
AARS	-2.28278	6.91E-131	20188.9	20190.1
AASS	1.68984	1.60E-37	4086.54	4085.78
ABCA1	-1.91326	1.97E-30	2552.39	2553.33
ABCA4	-1.73647	5.52E-05	155.112	155.908
ABCB1	1.77895	0.009006206	29.3412	28.5102
ABCB7	-1.57559	1.56E-25	2508.23	2508.89
ABCC5	1.68603	6.36E-34	4032.94	4032.18
ABCC8	1.54311	0.00016061	206.687	206.061
ABCD1	1.77698	2.97E-10	357.225	356.395
ABHD15	1.56255	4.33E-09	543.076	542.432
ABHD3	1.78613	1.75E-38	2162.31	2161.47
ABLIM3	1.60294	1.03E-12	797.275	796.595
ACADM	1.60585	1.03E-22	2627.7	2627.02
ACAP2	-1.55349	8.66E-22	3864.95	3865.59
ACAT2	-2.23166	1.29E-135	11904.5	11905.7
ACBD3	-2.16801	3.96E-82	4920.77	4921.89
ACBD7	-1.52125	5.41E-15	1777.69	1778.29
ACOX2	2.74457	6.80E-07	45.6959	44.2393
ACSL3	-1.62868	8.81E-51	8718.22	8718.92
ACSL4	-1.6474	1.85E-29	3363.31	3364.03
ACTA2	-1.76896	1.49E-05	165.674	166.496
ACTB	1.50588	8.36E-34	141799	141799
ACTL6B	1.50787	8.56E-14	1811.47	1810.87
ACVR2B-AS1	1.6641	0.000260265	136.886	136.152
ADAM11	1.53257	7.33E-10	794.648	794.032
ADAM23	1.53996	1.72E-24	3029.97	3029.35
ADAM8	1.73965	1.69E-06	229.201	228.403
ADAMTS10	2.09301	2.36E-56	3425.12	3424.06
ADAMTS12	2.23228	1.25E-12	218.424	217.266
ADAMTS13	1.66177	1.29E-11	665.03	664.298
ADAMTS15	1.61098	2.37E-11	725.75	725.062
ADAMTS18	-1.50007	0.000164229	315.193	315.779
ADAMTS19	1.51	0.033004573	66.1097	65.5151
ADAMTS20	1.68146	0.020150288	29.2453	28.4955
ADAMTS3	-1.72626	5.22E-19	830.424	831.212
ADAMTS5	2.48782	9.28E-18	397.952	396.638
ADAMTSL5	-1.7453	0.012401809	13.6976	14.501
ADC	1.59611	5.91E-09	455.476	454.802
ADCK3	-1.58455	6.63E-24	2272.1	2272.76
ADCY10P1	1.52583	1.02E-07	471.137	470.527
ADHFE1	1.62284	8.97E-07	280.538	279.84
ADI1	2.35468	3.92E-45	895.213	893.977
ADM	1.92627	0.002078579	38.3058	37.36
ADM2	-2.02827	6.49E-21	542.575	543.595
ADORA2A	1.97225	0.00228868	18.6795	17.6997
ADORA2B	-2.15683	5.11E-07	118.876	119.984
ADPRH	-1.57824	0.03332695	7.63044	8.28876
ADPRHL1	2.17759	6.01E-08	157.928	156.806
ADPRM	-1.52867	3.93E-07	633.223	633.835
ADRA1B	-1.98601	3.53E-05	87.8952	88.885
AEBP2	-1.50543	9.05E-18	1965.33	1965.93
AEN	-1.68678	1.80E-50	5512.68	5513.44
AFAP1-AS1	-1.73273	0.01377054	11.9323	12.7253
AFAP1L1	1.98465	0.00114835	10.8083	9.81946
AFAP1L2	-1.74659	2.39E-05	185.375	186.179
AGO3	-1.65363	1.43E-19	1649.95	1650.67
AGPAT4-IT1	-1.70266	0.003039477	76.4692	77.237
AHNAK	-1.51291	4.63E-15	2687.06	2687.66
AHRR	-2.55269	2.01E-29	448.106	449.458
AHSA2	1.89785	3.65E-52	2619.69	2618.77
AIF1	-3.14411	6.13E-08	26.7513	28.4039
AIM2	2.66898	6.25E-12	126.717	125.301
AIMP1	-1.60599	1.05E-34	3065.44	3066.12
AK4	1.70688	5.86E-29	1789.02	1788.24
AKAP3	1.59015	0.005260544	99.9452	99.276
AKNA	-2.00928	2.56E-55	3668.16	3669.16
AKNAD1	1.66191	0.016824268	10.073	9.34013
AKR1C3	-1.83524	0.002344836	42.2518	43.1278
AKR7L	1.52129	0.04783775	49.8788	49.2736
ALDH1A2	1.55246	0.038525291	7.90887	7.27431
ALDH1L1	-1.87464	4.97E-08	193.884	194.79
ALDH1L2	-2.42767	9.71E-96	2849.34	2850.62
ALG10B	-1.61021	1.92E-11	1308.75	1309.43
ALG11	1.50831	0.000248913	241.314	240.722
ALG1L9P	1.69727	0.021082542	19.5276	18.7644
ALG2	-1.59058	1.03E-20	1746.28	1746.94
ALG3	-1.50019	1.05E-18	2016.03	2016.61
ALKBH7	-1.54563	1.01E-18	2824.78	2825.4
ALMS1-IT1	-6.16333	3.77E-60	262.151	264.775
ALPK3	-1.92633	4.73E-10	268.643	269.589
ALS2CR12	1.7361	0.001414817	72.7033	71.9075
AMDHD2	2.13961	1.22E-14	387.087	385.989
AMH	3.52394	4.30E-115	1730.07	1728.25
AMIGO3	1.83576	2.75E-07	290.035	289.159
AMT	-1.65943	2.83E-14	934.411	935.141
AMY2B	-1.51671	3.20E-06	354.816	355.416
ANAPC10	-1.61404	3.75E-12	707.049	707.739
ANGPTL1	2.03859	1.19E-22	821.289	820.261
ANKHD1	-1.80841	7.54E-05	170.121	170.975
ANKLE1	1.51153	1.77E-05	326.702	326.106
ANKRA2	-1.56338	1.05E-20	2001.89	2002.53
ANKRD18A	-2.3068	7.25E-08	95.2617	96.4675
ANKRD18B	-2.35246	3.74E-05	30.3059	31.5401
ANKRD19P	1.90717	0.003470614	14.2633	13.3319
ANKRD29	-1.60293	0.038509611	35.2189	35.8997
ANKRD34A	1.76721	1.42E-10	372.403	371.581
ANKRD35	-1.69419	0.014936931	35.8495	36.6101
ANKRD36	1.56087	1.35E-18	1400.93	1400.29
ANKRD37	2.01404	1.61E-10	228.163	227.153
ANKRD66	1.85325	3.61E-06	142.667	141.777
ANKS1B	1.80737	3.02E-24	1145.33	1144.47
ANKS6	1.51235	6.76E-21	2012.76	2012.16
ANO4	1.74788	2.84E-06	196.745	195.939
ANP32E	-1.56502	1.46E-21	8945.44	8946.08
ANPEP	-2.1022	0.00065479	21.1038	22.1757
ANXA11	1.52316	1.15E-11	1052.42	1051.82
AOX1	-1.76362	0.004733144	43.0244	43.843
AP1G2	1.90627	5.15E-38	2335.23	2334.29
AP5B1	1.63734	3.47E-17	1146.1	1145.38
APIP	-1.67643	5.90E-19	1705.4	1706.14
APOA1BP	1.62165	1.33E-22	1733.71	1733.01
APOBEC4	3.09844	1.04E-07	17.7336	16.102
APOE	-1.67927	3.61E-09	567.698	568.446
APOL4	2.00184	3.09E-07	145.199	144.197
APOOL	-1.74496	1.78E-27	2295.83	2296.63
ARCN1	-1.69536	7.63E-52	14328.1	14328.9
ARF1	-1.71792	2.81E-74	35716.2	35717
ARF4	-2.43065	4.20E-136	28352.8	28354
ARFGAP3	-1.60006	1.73E-46	6842.68	6843.36
ARHGAP19	-1.84058	4.03E-37	1664.74	1665.62
ARHGAP20	1.59938	0.000706155	131.366	130.688
ARHGAP24	1.52576	0.02120053	76.8998	76.2902
ARHGAP27	2.43137	2.03E-21	328.95	327.668
ARHGAP31	1.51569	5.04E-05	279.496	278.896
ARHGAP42	1.75817	1.30E-08	289.924	289.11
ARHGDIG	1.5303	1.37E-09	963.875	963.261
ARHGEF10	-1.70235	2.89E-39	3232.19	3232.95
ARHGEF10L	1.55573	8.27E-21	2206.34	2205.7
ARHGEF33	-1.75713	0.006741776	40.6635	41.4767
ARHGEF37	1.73803	0.003843799	56.466	55.6686
ARHGEF39	1.61467	1.04E-09	606.95	606.258
ARHGEF6	2.24389	3.45E-73	3086.81	3085.65
ARID3C	2.34304	6.93E-15	247.739	246.511
ARIH1	-1.53223	5.46E-39	8828.12	8828.74
ARL1	-2.04382	1.26E-98	5908.12	5909.16
ARL5B	-1.54284	6.39E-15	3643.49	3644.11
ARMC3	1.63995	6.03E-13	932.858	932.144
ARMCX5	-1.52232	5.14E-12	1418.97	1419.57
ARRB1	1.99759	1.06E-61	2654.52	2653.52
ARSA	2.46647	1.82E-56	1224.56	1223.26
ARSF	1.51893	0.023986673	4.6609	4.05784
ARSG	-1.64467	4.72E-15	928.587	929.305
ARSK	-1.58168	2.83E-10	629.29	629.952
ASAH2	-1.52144	0.015640984	72.7416	73.347
ASB16-AS1	2.66479	7.45E-46	683.034	681.62
ASF1B	2.76759	8.65E-72	1141.23	1139.77
ASNS	-2.55726	1.40E-133	19612.8	19614.2
ASPRV1	1.75555	4.46E-05	139.441	138.629
ASS1	-5.40937	1.02E-242	2307.71	2310.15
ATAD3C	2.07284	8.62E-06	92.799	91.7474
ATE1	-1.8325	4.31E-55	3159.09	3159.97
ATE1-AS1	1.84746	0.00403479	35.2242	34.3386
ATF3	-1.94139	2.47E-30	1005.79	1006.75
ATF4	-1.64022	3.38E-48	24753.2	24754
ATF5	-2.06812	1.32E-49	4312.09	4313.13
ATG10	1.51106	0.001053322	212.257	211.661
ATP13A4	-1.54726	0.025418389	57.0975	57.7273
ATP1A1-AS1	1.55253	0.005079884	119.008	118.374
ATP1A2	-1.676	1.64E-20	1157.67	1158.41
ATP6	1.53851	5.33E-26	63255.2	63254.6
ATP6V0E2-AS1	1.98055	1.74E-14	459.941	458.955
ATP6V1B1	1.95576	1.48E-06	127.329	126.361
ATP8B3	-2.17413	1.73E-06	145.11	146.23
ATP8B5P	-1.75132	0.013755399	17.9266	18.735
ATXN3	-1.70178	4.26E-25	1648.27	1649.03
AURKA	-1.59864	1.56E-15	1642.03	1642.71
AURKC	-2.14423	6.47E-05	69.4041	70.5045
AUTS2	1.61922	2.30E-56	21349.3	21348.7
AVIL	1.7725	0.001648837	66.2477	65.4219
AZU1	1.79272	0.000161594	121.445	120.603
B3GALT2	1.97553	9.55E-18	505.731	504.749
B3GALT6	1.7589	4.20E-31	1970.73	1969.91
B4GALNT1	1.93616	5.66E-43	1957.55	1956.59
B4GALT4	-1.59557	5.11E-18	1299.86	1300.54
BAIAP2-AS1	1.56192	2.42E-37	7425.3	7424.66
BAIAP2L1	-1.87935	2.45E-05	142.544	143.454
BAMBI	-2.03849	2.25E-25	642.105	643.133
BBC3	-2.24064	6.67E-54	3158.8	3159.96
BCAT1	-1.50197	4.70E-12	1540.41	1540.99
BCL2L14	2.11276	0.00012061	57.5365	56.4573
BCL2L15	-1.84354	0.006533991	19.3263	20.2087
BCL6B	-2.66156	3.40E-06	12.7062	14.1184
BCRP3	1.5115	0.017410355	79.7784	79.1824
BDKRB2	1.6763	0.022791887	40.3308	39.5856
BEND3	1.63667	3.55E-17	1253.44	1252.72
BEST4	1.8378	0.000616759	93.2207	92.3427
BET1	-1.7807	2.33E-28	1536.32	1537.16
BEX5	-1.61673	9.64E-17	1230.92	1231.62
BGN	-1.6151	0.039872042	19.5557	20.2473
BICC1	1.56151	1.12E-06	346.672	346.03
BIK	-1.71346	0.01493286	9.29227	10.0692
BLACAT1	1.72502	4.76E-08	287	286.214
BLM	1.84646	7.99E-26	1235.95	1235.07
BLZF1	-1.82533	1.55E-24	1426.85	1427.71
BMF	1.68253	7.34E-33	2422.86	2422.1
BMP1	1.80096	1.08E-23	1290.53	1289.69
BNC2	-2.94172	9.84E-29	293.204	294.76
BNIP1	-1.56531	2.03E-14	1035.96	1036.6
BNIPL	1.72859	0.004404941	60.074	59.2844
BOK	1.57175	0.001648837	149.267	148.615
BORA	-1.61107	6.40E-16	1333.5	1334.18
BPHL	1.83089	2.80E-20	881.135	880.263
BRAT1	1.63031	4.24E-21	3217.41	3216.71
BRCA1	2.21817	7.94E-46	2255.01	2253.87
BRF2	-1.66031	4.12E-20	1582.19	1582.93
BRI3BP	1.67074	3.76E-07	290.091	289.351
BRICD5	1.73485	1.65E-06	230.792	229.998
BRINP1	1.56758	5.30E-09	569.788	569.14
BRIP1	2.1049	9.85E-28	866.3	865.226
BST2	-2.98587	2.94E-30	333.966	335.544
BTAF1	-1.5017	2.19E-35	9669.98	9670.56
BTBD17	1.56121	9.18E-11	1727.62	1726.98
BTBD6	1.7417	9.76E-38	2647	2646.2
BTG3	-1.65255	4.05E-39	4734.17	4734.89
BTLA	-1.86765	0.004718023	14.1261	15.0273
BTN3A2	-1.69827	1.37E-08	330.997	331.761
BVES-AS1	1.81584	0.008259335	15.9595	15.0989
BZRAP1	1.54192	1.75E-23	4064.2	4063.58
BZRAP1-AS1	1.55969	4.43E-05	225.386	224.744
C10orf111	1.7734	0.005343358	39.828	39.0014
C10orf118	-1.61053	1.03E-19	1794.73	1795.41
C10orf76	1.74231	7.68E-24	1824.62	1823.82
C11orf1	-1.58017	9.77E-13	864.296	864.956
C11orf48	2.48229	2.77E-07	65.2988	63.9872
C11orf87	1.68424	1.61E-26	2074.74	2073.98
C12orf5	-2.03272	4.98E-45	1494.07	1495.09
C12orf66	-1.72968	1.77E-08	347.78	348.57
C14orf132	1.60628	9.81E-45	11231.3	11230.7
C14orf28	-2.08584	5.65E-17	395.755	396.815
C14orf80	1.70283	1.91E-05	318.805	318.037
C14orf93	-1.59244	1.06E-12	807.782	808.454
C15orf39	1.55264	2.45E-13	1175.25	1174.61
C15orf52	5.69581	9.84E-40	174.066	171.556
C16orf58	-1.60083	6.82E-39	8418.15	8418.83
C16orf59	2.01031	1.06E-19	639.419	638.411
C16orf71	-1.63295	0.00452941	88.0187	88.7261
C16orf82	1.60072	0.021311101	6.8189	6.14018
C16orf96	-1.68035	0.021322357	34.3057	35.0545
C17orf104	-2.18474	0.00037068	18.1155	19.2429
C17orf53	1.529	9.98E-07	441.845	441.233
C17orf62	2.01661	1.58E-50	2683.56	2682.54
C17orf96	1.70028	5.15E-13	605.245	604.479
C19orf33	-1.8312	0.002879718	7.28489	8.15767
C19orf40	1.60188	0.000632925	138.657	137.977
C19orf54	-1.61474	1.48E-16	1204.49	1205.19
C19orf57	2.07873	1.73E-12	265.486	264.43
C19orf71	1.63099	0.004658808	96.5893	95.8835
C1QL1	1.89974	4.38E-07	184.522	183.596
C1QL3	2.9166	3.23E-16	189.871	188.327
C1QTNF2	1.92456	0.001509581	41.4867	40.5421
C1QTNF6	1.57526	2.25E-13	1497.08	1496.42
C1S	-1.64536	5.47E-06	227.911	228.629
C1orf101	2.76412	1.91E-06	24.0512	22.5844
C1orf110	2.56392	1.05E-05	14.4609	13.1025
C1orf112	1.71807	1.62E-11	589.43	588.65
C1orf145	1.51909	0.003884916	126.915	126.311
C1orf158	2.36181	7.94E-10	126.26	125.02
C1orf162	-2.04236	1.66E-05	79.4852	80.5154
C1orf168	1.67278	0.000539587	138.236	137.494
C1orf189	1.68521	0.008658274	47.1481	46.3951
C1orf192	1.57961	1.87E-11	785.589	784.929
C1orf228	1.58404	0.001098317	162.069	161.405
C1orf233	2.45018	1.39E-42	998.735	997.443
C1orf52	-1.56401	8.48E-22	2287	2287.64
C1orf56	1.73987	2.02E-08	333.502	332.704
C1orf85	1.82133	1.22E-16	608.127	607.263
C1orf95	2.58408	2.23E-12	151.047	149.677
C2	1.55358	0.004105282	106.754	106.118
C20orf196	-1.58686	6.13E-06	289.574	290.24
C21orf128	1.7145	0.013755988	28.6564	27.8786
C21orf2	-1.53136	6.16E-10	997.785	998.399
C21orf49	1.97012	0.000961067	38.2472	37.269
C21orf58	2.54108	4.47E-75	1473.39	1472.05
C21orf62	2.87071	3.03E-50	780.655	779.133
C21orf67	2.4158	8.51E-07	63.1835	61.9111
C22orf24	1.74665	0.010798546	30.7606	29.956
C2CD4C	2.01882	7.49E-24	901.363	900.349
C2orf16	-1.72769	0.016303655	16.4458	17.2346
C2orf48	2.33783	9.47E-07	100.331	99.1055
C2orf50	1.82651	0.001263247	59.5189	58.6499
C2orf72	2.50274	5.72E-21	359.823	358.499
C2orf88	-1.54341	0.033823892	6.07491	6.70103
C3orf33	-1.7006	6.05E-10	461.987	462.753
C3orf62	1.63922	1.07E-07	414.289	413.575
C3orf70	1.57864	0.000177045	178.712	178.054
C4orf19	1.92948	0.000327589	63.5413	62.5931
C5orf20	-2.48504	1.74E-05	29.8611	31.1743
C5orf30	1.57545	5.69E-21	2794.15	2793.49
C5orf49	1.67935	7.99E-12	630.651	629.903
C5orf55	2.23789	1.23E-09	178.312	177.15
C5orf66	1.83161	0.006386724	23.6795	22.8063
C6orf163	1.90082	0.001266249	41.3159	40.3893
C6orf164	1.78448	0.005586767	50.2714	49.4358
C6orf165	1.58081	2.56E-06	344.693	344.033
C6orf223	-2.06065	1.67E-07	130.603	131.647
C6orf48	-1.61103	6.01E-28	8239.81	8240.49
C6orf52	-1.70231	0.000181119	128.886	129.654
C8orf31	2.26114	6.24E-05	36.9452	35.7682
C8orf48	2.90365	1.30E-13	124.008	122.47
C8orf58	1.74953	1.82E-13	647.763	646.957
C9orf116	1.57862	6.50E-05	213.203	212.545
C9orf24	1.52847	1.12E-09	637.593	636.981
C9orf41	-1.62373	1.92E-10	595.79	596.49
C9orf64	-1.78266	0.006200761	8.23165	9.06567
CA4	-3.75684	3.92E-12	46.1549	48.0645
CA5B	-2.0142	1.18E-19	480.683	481.693
CA8	1.5213	0.036970063	48.5879	47.9825
CA9	2.50931	2.11E-05	20.0747	18.7475
CABLES1	1.67901	6.38E-05	146.366	145.618
CABLES2	1.994	2.45E-33	1855.88	1854.88
CACNA1C	1.94906	8.73E-25	1184.52	1183.56
CACNA1E	1.53667	1.12E-27	4220.37	4219.75
CACNA1G	-1.61933	7.92E-16	1067.99	1068.69
CACNA2D3	1.96613	1.52E-07	168.379	167.403
CACNG1	-1.62008	0.00620446	94.6192	95.3152
CACNG4	1.78055	4.50E-45	11034.4	11033.6
CADPS2	1.8096	1.26E-12	502.256	501.4
CALHM2	1.51198	0.022283029	76.2958	75.6994
CALR	-1.62075	2.48E-57	29549.6	29550.2
CALU	-1.62405	3.09E-45	18943.5	18944.1
CAMK1	1.92385	4.06E-25	825.39	824.446
CAMKK2	1.88841	1.11E-47	3781.51	3780.59
CANX	-1.50728	2.34E-44	68751.7	68752.3
CAPN3	1.61116	0.027622482	35.5805	34.8925
CARD9	1.83078	0.006167826	28.6519	27.7795
CARNS1	1.55282	0.03364403	6.91801	6.28311
CARS	-2.07056	1.59E-106	7738.61	7739.67
CARS2	1.61712	1.17E-21	2415.81	2415.11
CASC10	2.55038	2.23E-35	623.431	622.081
CASP2	1.53999	6.05E-24	2444.68	2444.06
CASQ2	1.54472	0.040871911	7.79111	7.16377
CATSPERD	-1.58659	0.028369674	37.9918	38.6578
CATSPERG	1.74505	2.25E-13	531.124	530.32
CBX2	1.58893	1.34E-27	5824.54	5823.88
CCDC103	2.40656	1.29E-13	224.5	223.234
CCDC110	-1.60353	0.011995359	64.9	65.5812
CCDC113	-1.59569	1.27E-21	1867.23	1867.91
CCDC122	1.72002	0.000689491	90.1722	89.3898
CCDC13	1.52353	0.001733972	185.233	184.625
CCDC135	1.73743	0.000147451	131.336	130.54
CCDC142	2.00332	5.41E-17	572.583	571.581
CCDC144CP	1.91256	3.35E-10	359.859	358.923
CCDC144NL	-1.99927	0.000925826	33.0648	34.0642
CCDC146	1.90457	3.75E-18	683.94	683.01
CCDC152	-1.73022	3.05E-09	536.808	537.598
CCDC171	-1.52599	2.11E-09	694.861	695.471
CCDC177	1.63538	1.50E-17	1896.71	1896.01
CCDC183-AS1	2.72841	2.82E-06	28.8272	27.3792
CCDC33	-1.53048	2.82E-05	296.533	297.147
CCDC37	1.74455	9.14E-05	146.447	145.645
CCDC39	1.89771	8.36E-08	190.895	189.971
CCDC42B	1.97394	3.69E-06	148.928	147.946
CCDC57	1.61894	9.97E-18	1305.66	1304.96
CCDC59	-1.50042	2.00E-13	1181.16	1181.74
CCDC61	-1.65982	4.26E-08	397.094	397.826
CCDC62	-1.55123	0.010928651	88.3171	88.9505
CCDC7	-1.63352	0.000464909	144.249	144.957
CCDC71L	-1.97085	6.06E-43	2176.27	2177.25
CCDC74B	1.65613	2.61E-09	396.182	395.454
CCDC84	1.52041	8.00E-07	449.396	448.792
CCDC87	3.15522	6.90E-08	24.0247	22.3669
CCDC9	-2.17745	6.56E-50	2362.14	2363.26
CCDC96	1.65234	2.88E-05	219.897	219.173
CCM2L	1.63652	0.017509846	40.3565	39.6459
CCNA1	-2.06594	8.29E-32	1097.51	1098.55
CCNB1IP1	-1.57552	3.97E-31	8903.77	8904.43
CCNB3	-2.89104	9.15E-15	133.125	134.657
CCND1	-1.62826	3.73E-27	3002.59	3003.29
CCNE1	1.91185	1.51E-08	269.379	268.445
CCNE2	4.85056	2.01E-73	734.405	732.127
CCNG1	-1.60928	1.17E-41	13354	13354.6
CCNH	-1.68866	1.05E-31	2331.64	2332.4
CCNJL	1.64875	1.49E-15	1025.55	1024.83
CCNL2	1.6978	3.84E-56	9146.37	9145.61
CCNT1	-1.57892	2.84E-36	5311.36	5312.02
CCNT2-AS1	1.79261	3.44E-06	179.475	178.633
CCPG1	-2.15925	2.07E-25	664.811	665.921
CCR6	-1.65747	0.020726117	33.0874	33.8164
CD101	4.0269	5.64E-26	162.36	160.35
CD247	-1.57774	0.023108159	55.0214	55.6792
CD248	2.65419	2.57E-15	198.353	196.945
CD6	-1.64249	0.023612006	9.50387	10.2198
CD72	-1.87908	0.000299636	78.6193	79.5293
CDC25A	1.65854	3.77E-24	1959.74	1959.02
CDC37L1	-1.52821	3.31E-14	1307.39	1308.01
CDC42EP1	-1.85304	2.96E-23	926.133	927.023
CDC42EP2	1.8822	1.38E-11	361.894	360.982
CDC45	2.65581	4.17E-62	1326.43	1325.03
CDC6	3.10588	1.83E-118	1740.16	1738.52
CDCA7	2.11213	1.62E-56	3447.92	3446.84
CDH1	-2.02284	0.00027455	48.9159	49.9323
CDH12	2.09865	1.74E-32	1243.99	1242.93
CDH18	1.5874	1.69E-05	276.819	276.153
CDH20	2.75536	3.53E-78	1322.23	1320.77
CDH24	1.94466	3.40E-53	3981.49	3980.53
CDH3	-1.6517	8.83E-14	765.831	766.555
CDH6	1.65012	1.48E-14	981.788	981.066
CDHR1	-1.54869	4.50E-16	1702.56	1703.2
CDHR3	1.6048	2.80E-09	637.869	637.187
CDK15	1.64919	0.02975877	14.4063	13.6845
CDK2	1.97889	1.11E-47	3736.49	3735.51
CDKL2	-1.71267	5.96E-19	881.53	882.306
CDKN1A	-2.65612	6.29E-214	12823.7	12825.1
CDKN1C	-1.75827	5.73E-13	949.358	950.172
CDR2	-2.06259	1.36E-57	2369.21	2370.25
CEACAM21	1.80293	2.69E-07	196.237	195.387
CEBPB	-2.93744	1.58E-46	1111.3	1112.86
CEBPG	-1.84296	5.79E-82	9726.33	9727.21
CELF5	1.97743	1.69E-69	4958.2	4957.22
CELSR3-AS1	1.56006	0.047287185	9.19369	8.55209
CEMIP	1.61345	4.67E-18	1122.34	1121.64
CENPB	2.05954	5.21E-66	4865.02	4863.98
CENPBD1	1.85462	6.01E-11	598.156	597.264
CENPI	1.55742	7.38E-09	551.1	550.46
CENPM	1.81623	1.77E-15	604.153	603.293
CENPN	1.57154	4.39E-18	1904.14	1903.48
CENPO	1.63937	6.12E-29	2299.7	2298.98
CENPT	1.61746	2.61E-23	3338.47	3337.77
CENPU	2.51235	2.35E-85	2907.91	2906.59
CEP162	1.9411	1.49E-21	1032.42	1031.46
CEP44	-1.79794	2.22E-35	2447.21	2448.05
CEP57	-1.51195	1.73E-31	6352.38	6352.98
CEPT1	-1.55288	1.34E-16	1758.7	1759.34
CES4A	2.2927	1.22E-22	402.407	401.209
CFI	2.50156	4.41E-06	39.6098	38.287
CFP	1.61347	0.017018754	47.7026	47.0124
CHAC1	-3.0455	1.64E-99	2219.84	2221.44
CHAC2	2.11886	1.93E-06	93.4101	92.3269
CHAF1A	2.63653	5.78E-99	2962.29	2960.89
CHAF1B	2.68115	2.70E-65	1556.41	1554.99
CHAT	-2.76514	6.46E-10	87.5912	89.0586
CHD5	1.55461	1.48E-12	1847.84	1847.2
CHEK1	2.01093	6.70E-45	3773.95	3772.95
CHGA	1.51461	8.26E-15	1862.08	1861.48
CHIC1	-1.56162	3.64E-05	456.199	456.843
CHKB-AS1	2.05237	0.000147971	48.9388	47.9016
CHL1	1.92501	2.17E-65	4993.41	4992.47
CHMP2A	-1.63703	9.30E-34	4795.3	4796.02
CHORDC1	-1.59272	1.10E-18	2216.79	2217.47
CHRM3	1.50439	0.014714052	98.1846	97.5954
CHRNA2	1.66383	0.025759706	24.8448	24.1102
CHRNA3	1.63439	5.33E-14	911.259	910.551
CHRNB2	1.52836	9.08E-19	2198.93	2198.31
CHST10	1.84659	8.52E-72	6538.65	6537.77
CHST14	1.51575	1.63E-08	610.79	610.19
CHST3	-1.50118	6.58E-25	3842.59	3843.17
CHST6	1.70376	3.31E-24	1263.7	1262.94
CHST8	1.60742	5.16E-05	2142.29	2141.61
CIART	1.74059	4.03E-13	547.751	546.951
CIB1	-1.54616	5.26E-22	2613.3	2613.92
CILP	2.05058	6.41E-05	59.4099	58.3739
CILP2	-1.58143	5.15E-07	660.34	661.002
CIRBP-AS1	2.18369	0.000318444	14.3878	13.261
CLCN6	-2.02201	3.96E-89	6388.56	6389.58
CLDN1	1.75358	3.00E-12	522.761	521.951
CLDN16	1.58928	0.0464745	20.4772	19.8088
CLDN19	1.7099	0.00312725	67.639	66.865
CLDN2	1.63481	0.034002482	19.4319	18.7227
CLDN6	1.55965	0.000275614	195.631	194.989
CLEC18B	2.05004	8.24E-05	58.4981	57.4625
CLEC2D	-1.63211	8.03E-05	338.02	338.726
CLEC4A	-2.37944	1.91E-06	55.9753	57.2259
CLIC2	1.72035	0.017788733	20.0858	19.303
CLK4	-1.5964	5.70E-14	1138.55	1139.23
CLN3	1.75864	6.94E-23	1044.69	1043.87
CLN6	2.09432	7.34E-31	1003.43	1002.37
CLSPN	2.86805	7.06E-72	1372.61	1371.09
CMTM1	1.60043	0.003132485	101.059	100.381
CMTM7	-1.5622	0.009845337	89.706	90.3496
CMTM8	-1.64885	1.06E-06	388.489	389.211
CNIH2	1.5072	5.06E-22	4341.86	4341.26
CNN1	-1.52044	0.027289343	62.9955	63.5999
CNTN2	3.99925	0	11059.2	11057.2
CNTN4	2.28712	6.02E-21	387.787	386.593
CNTN5	2.22559	0.000143864	34.2443	33.0901
CNTNAP4	1.59966	0.007400623	84.0609	83.3831
CNTNAP5	1.83214	1.06E-06	202.883	202.009
COG1	-1.56663	3.29E-24	3667.96	3668.6
COG3	-1.69972	1.07E-50	4785.26	4786.02
COG6	-2.35504	3.35E-95	4273.31	4274.55
COL11A1	1.55507	4.32E-41	9931.18	9930.54
COL12A1	-2.03268	0.000948401	26.9413	27.9647
COL22A1	1.60492	0.04187846	19.8109	19.1283
COL24A1	2.7227	3.75E-07	43.2021	41.7571
COL2A1	-1.95704	2.02E-30	1496.38	1497.34
COL4A5	1.53366	6.00E-37	10798.1	10797.5
COL6A4P2	2.04231	3.23E-05	92.0345	91.0043
COL7A1	2.51481	2.50E-76	2565.29	2563.95
COL9A1	1.50537	3.11E-12	1094.24	1093.64
COL9A3	-1.65904	5.87E-10	752.366	753.096
COLEC12	1.82984	1.33E-12	570.104	569.232
COMMD4	2.1014	3.63E-43	1271.34	1270.26
COMMD7	1.62477	2.87E-21	2085.23	2084.53
COPA	-1.59373	8.12E-46	27192.4	27193
COPB1	-1.6805	8.37E-62	17698.7	17699.5
COPB2	-1.7108	3.62E-60	18267.7	18268.5
COPG1	-1.76125	3.39E-79	16242.5	16243.3
COPG2	-1.74787	6.84E-31	2070.56	2071.36
COPS2	-1.53198	6.12E-27	6845.55	6846.17
COQ10B	-1.91873	6.91E-30	1143.74	1144.68
COQ5	-1.54356	3.61E-23	2968.05	2968.67
CORO1A	1.6625	9.10E-23	1425.65	1424.91
COX18	-1.60756	2.29E-17	1445.67	1446.35
COX3	1.55081	2.19E-32	76393.6	76393
COX6B2	-1.76579	0.000761652	96.2423	97.0627
CPB2-AS1	1.59561	0.0012499	133.204	132.53
CPNE6	-1.8661	4.32E-07	159.898	160.798
CPT1A	-2.37132	8.21E-25	425.967	427.213
CPVL	1.64843	3.40E-07	309.462	308.74
CPZ	-2.70542	2.49E-06	12.124	13.5598
CRABP2	-1.73429	8.81E-40	3086.21	3087.01
CREB3L1	-1.82079	3.75E-09	267.337	268.201
CREB3L4	-1.85658	4.88E-13	503.049	503.941
CREM	-1.70027	4.43E-17	901.748	902.514
CRHR1	-1.77019	4.02E-08	297.022	297.846
CRIPAK	-1.66128	1.93E-09	706.112	706.844
CRISPLD2	1.80084	0.001415328	57.7416	56.893
CROCCP3	1.8214	1.29E-12	617.987	617.121
CRX	-2.22297	0.000232973	25.0364	26.1888
CRYM	2.00747	2.82E-05	93.2148	92.2094
CSMD3	1.54924	0.000100469	286.559	285.927
CSPG4	-1.84882	0.000384336	76.2627	77.1493
CSPG5	1.71318	1.01E-22	2458.39	2457.61
CSRP1	1.62968	1.02E-08	488.357	487.653
CTBP1-AS2	1.59512	1.98E-14	1135.62	1134.94
CTBS	-1.52849	1.60E-08	530.484	531.096
CTH	-2.96565	2.12E-89	1690.13	1691.69
CTSA	2.03719	1.78E-29	1184.33	1183.31
CTSB	1.60452	5.01E-38	8724.25	8723.57
CTSF	1.5546	0.014643203	72.837	72.2004
CTSH	1.65887	1.21E-12	587.385	586.655
CTSV	1.51927	1.57E-05	353.806	353.202
CTTN	1.66662	1.54E-42	5140.81	5140.07
CTXN1	1.65983	5.23E-18	4484.84	4484.1
CUBN	1.70089	1.01E-05	349.87	349.104
CUL7	-1.54244	1.00E-37	9540.4	9541.02
CXCL13	1.59203	0.044142655	12.0642	11.3934
CXCR4	1.70062	4.01E-24	1510.17	1509.41
CXorf30	1.62313	0.029641483	36.6128	35.914
CXorf38	-1.51192	1.01E-18	1797.35	1797.95
CYB5D1	1.56899	4.62E-18	1448.15	1447.51
CYB5D2	2.00956	2.17E-24	663.72	662.714
CYCS	-1.58065	8.73E-18	8158.84	8159.5
CYGB	1.59402	0.000396784	215.031	214.359
CYLD	-1.54524	4.43E-21	1941.95	1942.57
CYP27A1	-1.67279	1.18E-08	358.522	359.264
CYP2C8	1.60749	0.041465523	16.8936	16.2088
CYP2S1	-1.64915	0.00920438	59.2422	59.964
CYP39A1	1.61576	7.98E-05	209.629	208.937
CYP4V2	1.5322	6.22E-05	358.991	358.375
CYP51A1	-1.76104	5.15E-52	12754.4	12755.2
CYTB	2.31522	2.01E-96	55242.7	55241.5
DAAM2	1.88007	0.00026079	110.099	109.189
DAB2	1.67842	1.50E-05	206.843	206.095
DACT3-AS1	1.60884	0.039824398	15.849	15.163
DANCR	1.58979	6.65E-20	1919.45	1918.79
DAW1	2.0509	1.88E-05	73.9601	72.9239
DAXX	1.63563	2.11E-30	4940.06	4939.36
DBH-AS1	2.20031	2.78E-08	122.399	121.261
DBIL5P	2.2224	3.41E-08	166.382	165.23
DBNL	1.86345	1.31E-43	2586.74	2585.84
DBP	-1.88756	5.73E-21	985.346	986.262
DCAF13	-1.9943	1.09E-70	5400.54	5401.54
DCDC2	1.51506	0.00171293	193.969	193.369
DCLRE1B	1.58672	1.45E-19	1850.38	1849.72
DCPS	-1.62594	6.17E-12	612.897	613.599
DCT	2.83433	4.42E-08	49.6408	48.1378
DDB2	-1.71707	1.06E-28	2041.52	2042.3
DDI2	-1.55825	7.63E-08	410.042	410.682
DDIT3	-3.02556	2.11E-75	1420.67	1422.27
DDR2	-2.76088	3.01E-19	241.411	242.877
DDX11L2	1.95697	4.49E-05	102.146	101.178
DDX12P	1.6292	2.80E-14	892.652	891.948
DDX25	-1.57331	9.67E-12	721.762	722.416
DDX59	-1.53064	3.80E-12	938.223	938.837
DENND1C	-1.66291	0.013763227	38.7263	39.4601
DENND3	-1.68784	1.30E-14	674.297	675.053
DENND6B	1.52524	1.71E-16	1752.52	1751.92
DEPDC4	-2.13124	1.35E-05	83.032	84.1236
DEPDC7	-1.70649	0.014603111	32.6859	33.4569
DERL3	-1.62434	9.53E-16	958.234	958.934
DFNB59	1.76463	0.00385872	63.7009	62.8815
DGCR5	2.26684	3.58E-40	879.669	878.489
DGCR8	1.78987	1.06E-47	3041.65	3040.81
DGCR9	1.79809	3.60E-08	229.147	228.301
DGKG	1.81206	8.09E-05	133.298	132.44
DGKH	-1.57308	0.000437517	169.284	169.938
DGKK	-2.24772	2.88E-06	79.9974	81.1658
DHCR7	-1.53539	1.40E-31	9719.36	9719.98
DHDH	-1.73987	0.001310223	69.5012	70.3002
DHFR	3.00368	1.75E-163	4038.59	4037.01
DHRS1	1.52465	5.18E-10	693.985	693.377
DHRS4	1.5183	1.61E-05	418.293	417.691
DHRS4L1	1.67214	0.005995735	62.061	61.3194
DHRS4L2	1.62594	5.65E-08	383.604	382.902
DIO2	1.8693	0.004514411	31.8527	30.9503
DIRAS3	-1.62179	5.97E-09	552.186	552.884
DIS3	-1.8039	6.12E-55	6388	6388.86
DIS3L	1.50376	2.26E-11	1070.81	1070.23
DLEC1	1.66976	0.000187597	182.843	182.103
DLEU2L	-1.77512	0.005557767	40.516	41.344
DLG5-AS1	2.07448	2.90E-06	95.4501	94.3973
DLGAP1-AS1	1.68143	0.000275542	116.179	115.429
DLK2	1.68483	3.49E-09	466.926	466.174
DLX1	5.99205	2.35E-59	309.746	307.162
DLX2	3.68034	2.15E-11	53.3465	51.4667
DMGDH	-2.16166	5.76E-06	72.812	73.9242
DNA2	1.57473	1.29E-15	1275.5	1274.84
DNAH10	-1.93811	0.000260132	57.9864	58.941
DNAH11	2.42083	4.71E-14	183.045	181.769
DNAH14	-1.58544	1.01E-11	747.478	748.142
DNAJB11	-1.52185	1.79E-15	3562.16	3562.76
DNAJB4	-1.62205	3.91E-18	1336.29	1336.99
DNAJB9	-1.58514	7.38E-18	2335.93	2336.59
DNAJC10	-1.52079	2.56E-34	9810.02	9810.62
DNAJC25	-1.85476	3.51E-23	967.736	968.628
DNAJC3	-1.8202	3.39E-40	2143.41	2144.27
DNAJC30	1.74598	2.48E-07	297.548	296.744
DNAJC9	1.72288	1.07E-44	3705.27	3704.49
DNASE1L2	1.91282	4.33E-05	93.1589	92.2231
DNHD1	-2.35324	1.34E-43	1920.21	1921.45
DNMT1	1.57847	3.94E-35	8592.21	8591.55
DOC2GP	2.94549	2.55E-13	108.714	107.156
DOCK10	2.16367	1.66E-05	103.981	102.867
DOCK3	1.58708	7.05E-34	3826.62	3825.96
DOCK8	2.04467	0.001022932	24.1111	23.0793
DOK3	2.08769	0.000305049	52.98	51.918
DOK5	-1.84802	1.07E-57	5213.89	5214.77
DOLK	1.69512	3.37E-18	1082.67	1081.91
DPF3	-1.69172	0.001073385	94.7846	95.543
DPH6	-1.8352	1.27E-10	473.991	474.867
DPH7	-1.51627	5.20E-19	2993.86	2994.46
DPP10-AS1	1.78863	0.009778047	18.462	17.6232
DPP4	-1.51703	0.000619076	208.625	209.227
DPY19L2	1.81497	1.37E-12	670.022	669.162
DPY19L2P2	1.80187	5.78E-28	1256.42	1255.58
DPY19L3	-1.90521	2.62E-59	6763.71	6764.63
DPYD	1.61654	0.001323002	109.756	109.064
DRAM1	-1.71563	0.000121705	132.236	133.014
DRAM2	-1.65215	1.13E-29	3473.93	3474.65
DRD4	-2.24552	9.05E-13	225.2	226.368
DSC3	-1.72533	0.017273028	16.7573	17.5441
DSCC1	1.65647	6.37E-13	684.905	684.177
DSN1	1.55933	1.84E-19	1553.58	1552.94
DTHD1	-1.73313	0.014810968	21.6685	22.4619
DTL	2.28912	3.54E-75	2306.76	2305.56
DTX3L	-1.65863	0.024212928	28.0477	28.7777
DUSP10	1.53257	0.000123431	290.02	289.404
DUSP18	1.95829	3.33E-15	613.172	612.202
DUSP19	-2.27594	4.61E-14	244.233	245.419
DUSP2	1.60338	0.000406653	189.385	188.703
DUSP5	1.78116	1.25E-15	777.871	777.039
DUSP6	-2.25329	8.37E-39	944.924	946.096
DYDC2	1.65751	0.000686873	138.836	138.106
DYNLL1-AS1	1.88192	1.02E-12	356.743	355.831
DYRK1B	1.53036	3.36E-15	1514.93	1514.31
E2F1	2.75889	2.68E-101	2355.4	2353.94
E2F2	3.06078	2.99E-71	1413.69	1412.07
EBF1	2.44726	1.34E-21	357.406	356.114
EBF3	2.90162	1.50E-40	738.438	736.902
EBP	-1.54178	1.63E-19	3476.64	3477.26
ECE2	-1.91311	2.88E-14	430.718	431.654
ECT2	-1.52475	3.34E-32	4525.81	4526.41
EDA	1.61214	1.44E-05	278.561	277.873
EDN2	-1.62282	0.036811182	26.6482	27.3468
EEF2K	-1.66366	6.60E-40	3321.89	3322.63
EFCAB5	1.6174	0.018304516	46.0194	45.3258
EFCC1	1.55992	0.045827702	42.3285	41.6871
EFEMP1	1.59756	2.75E-05	220.828	220.152
EFHC1	1.58502	1.04E-22	2494.74	2494.08
EFNB2	1.60168	9.12E-51	22782.4	22781.8
EFS	2.08007	1.47E-75	7938.56	7937.5
EGFL7	2.33097	2.50E-28	602.355	601.135
EGFR	1.67871	0.006339425	74.9024	74.155
EGLN3	3.30223	9.44E-40	432.621	430.897
EGR2	1.81152	0.005512149	9.05541	8.19821
EHBP1L1	2.33833	1.17E-32	885.22	883.994
EHD2	-1.86145	0.001018356	64.183	65.0794
EHD4	-2.87561	1.31E-30	340.736	342.26
EIF1	-1.53164	4.03E-38	70144.2	70144.8
EIF2A	-1.77513	7.37E-41	6355.81	6356.63
EIF2AK3	-1.64989	1.10E-22	2862.77	2863.49
EIF2B2	-1.54484	5.29E-23	2833.81	2834.43
EIF2S2	-1.80579	9.72E-68	11001.8	11002.6
EIF4B	-1.50211	1.59E-40	67657.6	67658.2
EIF4E1B	-1.75635	0.004678874	45.9413	46.7539
EIF4EBP1	-2.33003	3.23E-86	4365.37	4366.59
EIF4EBP2	1.51904	2.13E-40	16291	16290.4
EIF5A2	-1.54257	3.53E-06	348.028	348.654
ELAC1	1.62929	1.49E-09	563.12	562.416
ELAVL2	1.50835	1.53E-21	3285.37	3284.77
ELK4	-1.94883	8.39E-46	3469	3469.96
ELL2	-1.59391	3.10E-11	706.908	707.58
ELMO3	-1.6874	3.41E-05	206.357	207.111
ELOVL2-AS1	1.54137	0.049906664	36.3166	35.6924
ELOVL5	-1.85101	3.49E-78	7987.98	7988.86
EMB	1.7365	0.005321358	53.1622	52.366
EMC3-AS1	2.20367	5.32E-20	445.431	444.291
EME2	3.81674	1.06E-16	126.189	124.257
EMILIN3	1.66833	1.17E-20	1939.6	1938.86
EML2	-1.52302	1.05E-17	1689.49	1690.09
EML5	1.83233	1.73E-08	277.67	276.796
ENHO	1.81005	2.44E-37	2371.13	2370.27
ENO1	1.82014	1.52E-73	36272	36271.2
ENO4	1.53488	0.0007282	186.15	185.532
ENPP2	1.60642	7.53E-07	349.616	348.932
ENPP5	-1.63034	0.000941214	137.033	137.739
ENTHD2	1.50105	1.17E-10	1018.92	1018.34
ENTPD8	1.54287	0.049917656	10.9991	10.3735
EP300-AS1	1.77583	0.010348209	28.075	27.2466
EPHA2	-2.8195	2.00E-80	2624.58	2626.08
EPHA7	1.55027	1.41E-34	5658.91	5658.27
EPHB6	1.55954	5.86E-11	750.843	750.201
EPHX1	1.78825	1.93E-29	1724	1723.16
EPRS	-2.13242	1.05E-100	18921	18922
EPS15	-1.51457	1.02E-32	7823.1	7823.7
EPT1	-1.55178	1.09E-25	4578.13	4578.77
ERCC6L	1.62268	3.14E-09	608.773	608.075
ERV3-1	2.02925	1.04E-44	2213.98	2212.96
ERVK13-1	2.43115	1.80E-23	437.007	435.725
ESCO2	2.60904	2.67E-34	570.851	569.467
ESR2	-1.54832	0.039792151	38.0375	38.6683
ESYT1	2.07681	3.15E-72	3111.2	3110.14
ETV4	-2.01931	7.05E-27	757.883	758.897
ETV5	-2.2301	2.43E-87	3395.64	3396.8
EVC	1.70049	1.31E-25	1435.58	1434.82
EXO1	2.56156	5.94E-51	1187.51	1186.15
EXO5	1.76396	9.28E-11	391.67	390.852
EXOC7	1.58693	1.17E-48	10520.5	10519.9
EXPH5	-1.54075	0.004936694	131.31	131.934
EXTL1	1.87246	2.39E-08	217.207	216.303
EYA1	2.31322	1.27E-08	107.066	105.856
EYA2	1.78716	1.23E-13	549.838	549
EZH2	1.52842	2.07E-30	4585.66	4585.04
F11R	-1.69565	4.70E-33	2132.71	2133.47
F12	-1.66403	0.000230196	165.885	166.619
F5	4.1771	4.64E-26	173.077	171.015
F8	1.52907	0.03496926	52.7286	52.116
FABP3	-3.19576	2.61E-87	2245.04	2246.72
FAM111B	5.20598	8.80E-159	1312.78	1310.4
FAM120AOS	1.56465	1.04E-14	1524.56	1523.92
FAM127C	1.6245	1.21E-17	1261.21	1260.51
FAM129A	-1.80246	5.16E-05	114.911	115.761
FAM129C	1.66453	0.025996695	13.3598	12.6246
FAM132A	-3.58763	9.18E-22	141.042	142.886
FAM154B	1.86936	0.004305504	38.5154	37.6128
FAM166B	1.64822	3.00E-06	248.074	247.354
FAM169A	-1.51861	6.57E-15	3119.94	3120.54
FAM177A1	-1.55616	2.67E-16	2435.56	2436.2
FAM181A-AS1	3.27908	6.20E-21	165.77	164.056
FAM182B	-1.71272	0.000469598	98.0787	98.8549
FAM184B	2.40226	9.07E-17	317.751	316.487
FAM19A1	2.18099	5.43E-10	166.103	164.979
FAM200B	-1.51588	2.54E-10	1629.85	1630.45
FAM20A	2.803	6.81E-07	36.6608	35.1738
FAM228B	1.79834	1.18E-11	393.501	392.655
FAM46A	1.58823	0.009714871	67.2692	66.6018
FAM46B	-1.56042	0.043455705	39.9272	40.5692
FAM63B	-1.89946	8.93E-32	2358.65	2359.57
FAM69C	1.80513	0.007651471	28.7698	27.9176
FAM71F2	1.50054	0.016357209	91.2454	90.66
FAM72B	-2.9867	4.63E-45	547.888	549.466
FAM78A	1.65736	0.000212544	142.06	141.332
FAM81A	2.11278	1.37E-11	296.879	295.799
FAM83H	2.1089	4.34E-08	167.792	166.716
FAM83H-AS1	1.77211	5.10E-05	180.36	179.534
FAM84A	1.5593	1.59E-05	301.017	300.377
FAM84B	-1.90423	1.81E-32	2085.99	2086.91
FAM86FP	1.86831	0.000878611	61.0722	60.1704
FAM86HP	1.66905	0.000324745	142.93	142.19
FAM89B	1.64263	4.53E-24	3711.4	3710.68
FAM8A1	-1.6532	7.09E-32	5482.92	5483.64
FAM92B	1.78331	2.75E-07	244.456	243.622
FANCA	2.25158	5.54E-46	2106.61	2105.43
FAP	4.30368	1.66E-35	217.848	215.742
FAR1	-1.54081	1.60E-27	5365.34	5365.96
FAS	-3.18579	4.42E-14	100.29	101.962
FASN	-2.343	5.89E-84	45838.8	45840
FBN1	1.56196	2.00E-16	1174.76	1174.12
FBN2	-1.8379	2.66E-29	1220.9	1221.78
FBXL19-AS1	2.88902	3.95E-13	186.346	184.816
FBXL21	2.02979	0.000670642	9.5268	8.50548
FBXL6	1.70923	9.42E-14	787.461	786.687
FBXO15	1.51635	0.010901112	138.836	138.236
FBXO2	-1.75281	9.93E-07	206.516	207.326
FBXO32	2.88096	3.06E-27	304.868	303.342
FBXO8	-1.59054	3.36E-15	1051.78	1052.44
FBXW12	-1.74579	0.005694311	48.6265	49.4303
FDFT1	-1.95347	4.42E-109	51885	51886
FDPS	-1.55324	2.45E-36	12024.7	12025.3
FDXR	-1.76756	4.41E-34	2231.15	2231.97
FEN1	2.30317	2.37E-85	3962.21	3961.01
FER1L5	1.70579	4.03E-05	148.818	148.048
FEZF1-AS1	2.10706	1.27E-29	750.2	749.124
FGD3	1.61058	0.000193285	169.915	169.227
FGF11	1.50893	4.42E-15	1861.88	1861.28
FGF13-AS1	1.69368	0.021047666	14.7542	13.994
FGF17	2.55099	3.20E-09	87.8023	86.4513
FGFBP3	-3.47673	2.52E-156	14404	14405.8
FGFR2	1.5464	4.93E-31	7761.03	7760.41
FGGY	-1.63872	6.71E-05	223.216	223.928
FHAD1	2.06072	5.52E-09	160.502	159.458
FHDC1	1.53823	3.61E-05	272.41	271.788
FHOD1	1.56833	1.01E-10	737.426	736.776
FIGNL1	1.61348	7.81E-20	1448.01	1447.31
FILIP1	1.67221	1.05E-17	933.853	933.111
FILIP1L	2.35367	1.07E-05	68.4531	67.2181
FJX1	1.57412	5.40E-19	7470.35	7469.69
FKBP4	-1.57781	1.64E-53	20991.7	20992.3
FLJ16779	1.89319	3.14E-06	132.514	131.594
FLJ35934	1.62009	0.021122464	41.6935	40.9975
FLJ42351	1.61453	0.040262733	18.7684	18.0772
FLJ44313	-1.82946	0.004515705	41.1008	41.9722
FLJ44511	2.46157	7.68E-06	38.8471	37.5475
FLJ46906	1.65937	2.64E-07	336.604	335.874
FLNC	-1.85185	1.85E-18	689.092	689.98
FLRT3	1.92754	6.08E-35	1798.43	1797.49
FLT4	1.86904	1.06E-14	512.794	511.892
FLVCR2	1.60387	0.043471635	20.4369	19.7553
FMN1	-2.7254	2.45E-08	72.7395	74.1859
FNDC5	2.01575	8.47E-48	2248.14	2247.12
FNTB	1.73435	0.000724982	82.2002	81.4058
FOPNL	-1.52453	7.52E-19	2171.7	2172.3
FOS	-1.53852	3.54E-09	559.467	560.089
FOSB	-1.65917	0.005637007	69.3206	70.051
FOSL1	-3.67777	2.41E-10	33.1809	35.0597
FOXD2-AS1	2.44325	3.49E-05	17.7648	16.476
FOXD4	1.80698	0.006145401	10.0721	9.21852
FOXJ1	1.50536	7.21E-17	1875.35	1874.75
FOXK1	-1.50311	4.17E-25	4974.02	4974.6
FOXN3-AS1	1.74798	0.013928917	18.6095	17.8039
FOXO1	1.75245	8.62E-08	258.43	257.62
FOXRED2	1.67326	1.18E-21	2190.62	2189.88
FRAT1	1.62935	3.45E-06	270.254	269.55
FREM1	-1.71401	3.25E-07	263.192	263.97
FRMPD1	1.63917	0.029767419	27.5363	26.8233
FRMPD2	1.70755	0.000801083	102.803	102.031
FRMPD2P1	1.99791	0.001832347	16.9614	15.963
FRRS1	2.68537	1.07E-06	63.4274	62.0022
FRZB	2.4122	1.18E-15	313.282	312.012
FSCN2	1.97248	0.00152224	33.0793	32.0993
FSCN3	1.56983	0.033377005	7.29127	6.64065
FSIP2	1.7029	3.31E-08	452.3	451.532
FSTL4	2.51368	8.20E-11	133.293	131.963
FTX	1.50624	0.026952527	91.4295	90.8385
FUOM	-1.67473	0.003677367	73.2467	73.9907
FUS	2.01893	2.17E-119	21068.2	21067.2
FUT11	1.5517	1.39E-09	691.781	691.147
FUT3	-2.50418	1.88E-22	385.473	386.797
FUT5	-1.95205	7.58E-11	325.956	326.92
FUT6	-1.79945	0.001362917	57.8941	58.7417
GABRD	2.4217	8.24E-08	99.2073	97.9313
GABRE	2.04262	6.95E-05	64.8183	63.7879
GAL3ST4	1.63259	2.87E-29	2454.14	2453.44
GALNS	1.68257	8.95E-17	1276.68	1275.92
GALNT12	2.42868	9.36E-33	577.629	576.349
GALNT15	1.52509	0.000132736	421.806	421.198
GALNT16	1.53383	5.25E-26	3688.09	3687.47
GALNT5	2.09052	1.15E-05	94.9664	93.9026
GAN	-1.91948	9.26E-13	446.448	447.388
GARS	-1.84848	3.42E-56	17042.5	17043.3
GAS2L3	-1.70676	1.30E-17	1013.04	1013.82
GAS5	-1.56945	1.41E-18	14081.1	14081.7
GBA	2.03132	3.12E-25	656.04	655.018
GBAP1	1.99703	1.35E-23	832.914	831.916
GCAT	-1.65313	1.45E-21	1676.88	1677.6
GDF11	1.6668	3.50E-30	2003.51	2002.77
GDF15	-3.10538	3.45E-18	193.727	195.361
GDF5	1.65322	0.00089807	113.552	112.826
GDPD2	2.58671	1.52E-14	201.396	200.024
GFPT1	-1.99483	3.87E-84	10713.9	10714.9
GFRA3	2.00358	0.000890714	33.009	32.0064
GIGYF1	1.52564	6.63E-32	6040.91	6040.31
GINS1	1.63792	3.24E-22	1855.3	1854.58
GINS2	2.08581	1.68E-79	3285.8	3284.74
GINS3	2.60221	5.53E-53	938.945	937.565
GINS4	2.08284	1.44E-38	1165.14	1164.08
GJB7	1.51737	0.029476121	5.34654	4.74496
GLB1L2	1.86697	2.65E-20	955.995	955.095
GLI1	1.75516	0.011224946	25.9612	25.1496
GLRA2	1.61871	5.71E-06	246.432	245.738
GLRA3	-1.62601	0.035936812	15.2132	15.9146
GLS2	-1.84067	1.38E-08	229.985	230.865
GLTSCR2	-1.55076	7.58E-22	19080.6	19081.2
GLYATL2	2.54102	4.67E-11	116.25	114.904
GMNC	2.92391	1.23E-13	130.872	129.324
GMNN	1.73153	5.19E-25	1698.04	1697.24
GNG11	1.55957	1.77E-08	501.73	501.088
GNG12-AS1	-1.69633	0.019921026	16.4156	17.178
GNL2	-1.81486	2.05E-46	4441.43	4442.29
GNL3	-1.7632	3.08E-41	7423.94	7424.76
GNMT	1.54065	0.028369674	58.2654	57.6418
GNN	-1.79351	0.003089008	53.4479	54.2907
GNRH1	-1.51607	0.025415333	67.8937	68.4941
GOLGA2	-2.0843	4.51E-90	9658.02	9659.08
GOLGA3	-2.27562	6.08E-143	10155.6	10156.8
GOLGA4	-1.74684	9.70E-57	9287.32	9288.12
GOLGA5	-2.19795	1.19E-69	6903.56	6904.7
GOLGA6C	-1.65873	0.027692046	20.7678	21.4978
GOLGA7B	1.54832	2.10E-21	2681.39	2680.75
GOLPH3L	-1.70755	2.17E-27	1946.16	1946.94
GOLT1B	-2.53575	5.78E-11	4429.07	4430.41
GOSR1	-1.6587	5.83E-43	4363.05	4363.79
GOSR2	-1.68869	5.74E-37	3927.26	3928.02
GOT1	-2.16361	3.24E-72	3866.41	3867.53
GP6	-1.70375	0.015052037	28.4143	29.1831
GPC3	1.61256	5.41E-33	3485.49	3484.81
GPCPD1	-1.94101	8.47E-86	6818.11	6819.07
GPNMB	-1.8714	1.28E-05	137.254	138.158
GPR1	2.47103	5.01E-08	94.1224	92.8172
GPR107	-1.83165	6.11E-86	17497.9	17498.7
GPR124	-1.70698	0.000148863	118.197	118.969
GPR133	-1.77594	0.005382916	50.1423	50.9709
GPR135	1.71492	1.16E-05	230.591	229.813
GPR137	1.66424	1.27E-17	2448.68	2447.94
GPR149	1.71401	0.005860785	47.7726	46.9952
GPR153	1.9598	3.43E-64	3082.96	3081.98
GPR21	1.67	4.46E-05	225.299	224.559
GPR22	1.98962	1.78E-05	92.7617	91.7693
GPR35	1.58409	0.008679513	78.0221	77.3585
GPR37	1.80956	6.90E-13	458.155	457.299
GPR39	4.03442	4.07E-27	251.882	249.87
GPR78	-1.61236	0.027181235	8.49816	9.18734
GPR88	1.60736	0.027459031	36.0256	35.341
GPR97	1.80533	0.000221093	91.4083	90.5561
GPRIN2	2.06772	3.93E-05	70.3234	69.2754
GPT2	-1.8169	7.12E-60	8324.26	8325.12
GRAMD3	1.67522	2.79E-17	877.198	876.454
GREM1	-2.08976	0.00070117	13.0665	14.1299
GRIK2	1.88232	1.11E-12	362.333	361.421
GRIN1	2.11464	3.20E-21	825.506	824.426
GRIN3A	1.53883	0.006882546	102.429	101.807
GRIN3B	1.65629	6.22E-05	181.726	180.998
GRM3	1.75726	2.07E-25	1385.79	1384.97
GRM4	-1.71694	0.000154781	149.708	150.488
GRM5	1.61386	7.10E-06	272.437	271.747
GRM7	1.90522	1.33E-05	141.054	140.124
GRM8	2.06247	1.65E-11	321.858	320.814
GRPEL2	-1.63437	3.95E-20	2580.3	2581
GS1-24F4.2	1.91116	0.002901375	12.9503	12.0159
GS1-259H13.2	-1.58746	0.001219912	128.368	129.034
GSS	1.60497	1.65E-21	2383.83	2383.15
GTF2H4	1.64862	3.23E-32	2588.29	2587.57
GTF3A	1.60797	2.70E-28	3779	3778.32
GTPBP10	-1.6288	5.40E-21	1457.96	1458.66
GUCY1B2	-2.14067	0.000486808	26.7134	27.8114
GZF1	-1.7111	6.37E-34	2672.17	2672.95
H19	-1.80432	0.000160371	106.782	107.634
H3F3B	-1.56847	1.20E-59	63367.9	63368.5
H3F3C	-1.66685	5.98E-06	389.146	389.884
HABP4	-1.75701	2.89E-31	2142.51	2143.33
HAP1	-2.11665	2.53E-18	422.306	423.388
HAT1	1.55728	5.57E-22	3568.61	3567.97
HAUS4	-1.61367	5.56E-20	1888.93	1889.63
HAUS5	1.75502	2.31E-20	2217.35	2216.53
HBP1	-1.52777	5.08E-22	5737.98	5738.6
HCCAT3	2.0066	0.001594777	17.7517	16.7469
HCG22	4.11357	2.75E-24	129.796	127.756
HCG25	2.00416	0.001369699	26.7432	25.7402
HCG4	-1.63926	0.028089946	17.0975	17.8105
HDAC10	1.73164	2.37E-28	2168.91	2168.11
HDC	1.63893	0.032787287	20.3376	19.6248
HEG1	1.55284	1.30E-17	1611.03	1610.39
HELB	-1.57774	2.61E-06	295.101	295.759
HENMT1	1.79416	0.007397362	10.8047	9.96134
HERC2P10	-1.84258	0.006241316	13.8374	14.7192
HERC5	-1.60801	0.000205929	191.507	192.193
HERC6	-1.91376	3.02E-07	156.816	157.752
HERPUD1	-2.48105	2.95E-101	7051.92	7053.24
HES2	-1.87265	0.003697021	16.3949	17.2999
HGFAC	4.00474	1.05E-31	268.093	266.091
HGSNAT	1.60442	1.43E-31	3115.51	3114.83
HIBCH	1.62676	7.35E-17	1884.54	1883.84
HIC1	1.82273	0.007875781	24.2383	23.3723
HILPDA	2.21108	1.25E-59	1793.37	1792.23
HINT3	-1.5772	3.49E-14	4849.14	4849.8
HIST1H1C	1.67797	2.29E-17	1032.16	1031.42
HIST1H1D	1.93039	0.001769367	34.1234	33.1746
HIST1H1E	1.6839	0.012133392	59.6021	58.8503
HIST1H2AC	1.78164	3.09E-09	303.005	302.171
HIST1H2BC	1.69165	0.001367635	96.9936	96.2352
HIST1H2BG	1.83269	5.22E-05	135.562	134.688
HIST1H2BH	1.67842	8.36E-05	164.31	163.562
HIST1H3H	1.63575	0.023056839	35.5508	34.8408
HIST2H2BC	1.7291	0.011946657	32.9391	32.1491
HIST3H2A	-2.53807	2.38E-31	737.373	738.717
HK2	1.96814	1.06E-57	2535.76	2534.78
HLA-B	-1.98916	3.04E-48	2260.21	2261.21
HLA-DPA1	-2.21585	0.000148705	34.0593	35.2071
HMGB2	-1.53914	1.16E-28	28979.3	28979.9
HMGCLL1	-1.50267	1.43E-08	724.504	725.092
HMGCR	-2.25338	1.10E-194	56047.9	56049.1
HMGCS1	-3.1613	0	115902	115904
HMHA1	-2.96194	6.15E-26	276.005	277.571
HMMR	-2.25096	2.58E-53	1377.89	1379.07
HNRNPA2B1	1.51461	1.51E-37	54122.7	54122.1
HNRNPCL2	-1.57723	0.007491446	97.8325	98.4899
HNRNPM	2.19258	1.96E-112	9277.02	9275.88
HOOK1	-1.5975	2.73E-10	738.107	738.783
HP08942	1.75624	0.001338119	88.8505	88.0381
HPX	1.95392	3.37E-05	95.0181	94.0517
HRC	-1.59021	0.025750747	58.2217	58.8909
HS3ST2	1.9566	0.000525102	67.5471	66.5787
HSD11B2	1.6265	0.002911278	84.623	83.9212
HSD17B10	1.59141	3.02E-19	2222.07	2221.39
HSD17B11	-1.65544	4.96E-10	868.088	868.816
HSD17B12	-1.72165	1.32E-41	3055.97	3056.75
HSD17B14	-3.33522	1.78E-27	287.178	288.916
HSD17B7	-1.89167	9.94E-28	1277.29	1278.21
HSD17B8	-1.69768	5.76E-09	371.221	371.985
HSP90B1	-1.67033	1.04E-39	41813.8	41814.6
HSPA5	-1.80234	1.81E-54	33485	33485.8
HSPA9	-2.17154	1.01E-112	24978.6	24979.8
HSPB8	-1.59103	0.010168194	102.544	103.214
HTR1E	2.03997	0.000159953	50.3219	49.2933
HTR2A	3.47338	2.73E-17	127.096	125.3
HTR2C	1.63534	1.94E-25	2478.79	2478.09
HTR7P1	2.46161	7.91E-06	45.415	44.1154
HYAL3	3.12806	2.24E-13	117.692	116.046
HYMAI	1.63436	0.031410599	25.0473	24.3385
HYOU1	-1.69895	1.81E-74	14346.4	14347.2
IBTK	-1.6321	1.31E-38	5141.96	5142.66
ICAM5	-2.48814	1.61E-55	1785.25	1786.57
ID2	2.3681	6.18E-35	713.98	712.736
IDI1	-2.27159	2.19E-116	14299.5	14300.7
IDNK	2.32176	5.45E-09	113.61	112.394
IFI30	-1.59313	0.001847793	111.523	112.195
IFITM2	1.60848	0.000126974	182.864	182.178
IFRD1	-1.67792	7.33E-47	5015.07	5015.81
IFT22	1.75968	1.97E-34	1801.62	1800.8
IGF2	2.1724	0.000179745	37.1315	36.0123
IKBKE	1.69259	0.019684011	38.3023	37.5431
IKZF5	-1.78002	1.55E-19	1467.46	1468.3
IL11RA	1.75746	1.13E-29	1864.37	1863.55
IL15	-2.6435	3.23E-07	46.1528	47.5552
IL21R-AS1	2.59174	1.24E-07	56.8002	55.4262
IL33	4.69798	1.19E-55	584.36	582.128
IL34	1.89919	1.46E-07	188.543	187.617
ILF3-AS1	-1.86964	1.46E-44	2078.31	2079.21
IMPA1	-1.51277	2.57E-14	1241.71	1242.31
IMPA2	2.56395	1.68E-31	582.489	581.131
IMPAD1	-1.7463	2.51E-45	9678.21	9679.01
IMPG2	1.98283	0.002006321	20.0429	19.0553
INHA	2.23794	3.33E-07	100.574	99.4121
INHBE	-2.50259	2.16E-06	46.9028	48.2262
INO80B	2.04147	4.49E-05	75.25	74.2204
INO80D	-1.74547	3.28E-21	1682.34	1683.14
INPP5D	-2.58693	3.38E-34	497.194	498.566
INSIG1	-2.67972	8.92E-164	9158.74	9160.16
INSM1	1.97865	4.73E-29	2505.82	2504.84
INTS6-AS1	1.91131	8.98E-06	118.342	117.408
INTS9	1.52905	7.45E-13	1390.6	1389.98
INTU	-1.72909	1.87E-19	1624.69	1625.49
IPCEF1	1.61765	0.001892437	122.405	121.711
IPO5P1	3.88876	2.96E-203	2300.05	2298.09
IPO9-AS1	1.76109	0.012542747	23.3647	22.5483
IPW	1.53769	9.25E-17	1575.77	1575.15
IQCB1	-1.65369	7.83E-30	2747.34	2748.06
IQCG	1.91522	2.87E-44	1712.61	1711.67
IQCH-AS1	1.93593	2.59E-05	108.658	107.704
IRF1	1.76738	0.000221851	112.129	111.307
ISL2	-2.02706	0.000773854	10.3542	11.3736
ISOC2	-1.83159	3.46E-33	1461.35	1462.23
ITGA7	1.63498	2.67E-32	2995.19	2994.49
ITGA9-AS1	1.85648	0.000376988	79.3432	78.4506
ITGB4	-1.91533	0.002279044	9.01498	9.95258
ITGB5	1.79397	1.75E-20	874.812	873.968
ITIH4	1.55881	4.99E-05	247.205	246.565
ITPKA	1.77412	0.005291091	52.4346	51.6074
ITPRIPL1	2.37873	1.20E-10	146.532	145.282
IZUMO4	1.90085	1.84E-09	267.816	266.89
JAK3	-1.54583	3.28E-05	297.697	298.325
JDP2	-2.41436	1.02E-38	761.916	763.188
JMY	-1.51293	8.61E-15	3166.74	3167.34
KALRN	1.55905	1.14E-20	2257.23	2256.59
KANK2	1.874	2.74E-21	1177.54	1176.64
KANK3	-1.61304	7.61E-06	254.79	255.48
KANSL1-AS1	1.63572	0.025161353	41.9631	41.2531
KAT2A	1.59026	2.36E-33	7245.99	7245.33
KAZALD1	-1.56128	0.046241863	38.5399	39.1827
KCNA1	-1.6688	0.023511274	23.4304	24.1692
KCNAB3	1.64103	3.60E-15	846.567	845.853
KCNE1	2.44326	1.28E-14	222.547	221.259
KCNG2	-1.79605	0.005341197	35.4783	36.3231
KCNH1	1.52251	2.07E-05	325.871	325.265
KCNH3	1.7233	1.08E-12	562.476	561.69
KCNH4	1.59424	0.00879398	101.352	100.68
KCNIP1	1.68376	2.89E-15	798.105	797.353
KCNIP2	2.0528	2.80E-24	777.137	776.099
KCNJ13	1.87918	2.81E-24	916.965	916.055
KCNK10	1.51328	3.92E-12	1257.35	1256.75
KCNK12	1.75766	6.80E-05	135.21	134.396
KCNK2	1.77727	1.76E-06	223.154	222.324
KCNK6	-1.74644	0.001117976	85.8519	86.6563
KCNK9	1.70418	0.002269969	74.2278	73.4588
KCNMB1	2.44247	2.46E-05	28.5138	27.2254
KCNMB3	1.64956	0.004652469	90.3088	89.5868
KCNQ5	2.66058	1.27E-08	66.2748	64.863
KCNS2	2.08213	0.00024525	39.89	38.832
KCNV1	2.55114	5.82E-06	32.5654	31.2142
KCTD17	1.61672	2.50E-17	1896.8	1896.1
KCTD9	-1.50454	4.95E-15	1481.67	1482.25
KDELR2	-1.85827	3.93E-74	13934.8	13935.6
KDELR3	-1.70471	8.27E-07	291.816	292.586
KEL	1.57019	0.012058191	89.6792	89.0282
KHDC3L	-2.03151	0.000486808	39.5268	40.5494
KHDRBS3	1.7177	3.13E-16	765.74	764.96
KIAA0101	1.97078	1.16E-39	1930.98	1930
KIAA0319	1.75191	3.25E-08	359.765	358.957
KIAA0922	1.50008	7.43E-17	2647.34	2646.76
KIAA1211L	-2.14917	0.000111663	44.4363	45.5401
KIAA1217	1.53572	9.92E-22	2146.29	2145.67
KIAA1244	-1.72807	2.19E-22	2193.16	2193.94
KIAA1456	-1.50526	4.92E-21	2541.88	2542.48
KIAA1614	3.57502	3.77E-12	66.4121	64.5741
KIAA1656	2.25607	5.83E-05	52.6933	51.5195
KIAA1683	1.9638	2.73E-05	87.1155	86.1419
KIAA1751	1.71655	0.002463736	67.6388	66.8592
KIF24	1.7606	8.76E-19	1056.26	1055.44
KIF6	1.76822	0.010247121	26.3491	25.5269
KIFC2	1.85339	2.59E-38	3202.29	3201.39
KIRREL3	1.71867	9.68E-15	933.954	933.172
KITLG	-1.91554	2.36E-35	1312.57	1313.51
KLF15	-2.09311	7.25E-22	497.573	498.639
KLF3-AS1	1.53815	3.57E-05	328.029	327.407
KLF9	-1.7904	2.88E-11	391.424	392.264
KLHDC10	-1.55138	3.39E-41	8270.1	8270.74
KLHDC8A	3.19317	0	14113.8	14112.2
KLHDC9	1.64314	6.67E-07	374.202	373.486
KLHL1	1.57229	8.04E-06	304.683	304.031
KLHL24	-1.56567	4.16E-34	7507.12	7507.76
KLHL35	3.42138	7.32E-81	932.862	931.088
KLHL4	2.06089	0.000402303	58.7386	57.6954
KLHL41	1.60792	0.026299566	39.1117	38.4265
KLRAP1	-2.03366	5.74E-10	321.954	322.978
KMT2E-AS1	1.53107	0.000790743	177.868	177.254
KNTC1	1.58484	5.17E-36	4676.41	4675.75
KPNA5	-1.63247	2.64E-27	1983.43	1984.13
KREMEN2	-1.51825	0.016897544	75.8009	76.4033
KRTAP5-AS1	1.96068	1.09E-07	152.152	151.18
LACC1	1.52311	0.01833532	74.8027	74.1957
LACTB2	-1.81266	6.32E-17	667.554	668.412
LAMB2	1.57964	4.74E-35	5217.48	5216.82
LAMC2	1.84591	6.23E-05	146.679	145.795
LAMP3	-2.79312	1.50E-06	17.5672	19.049
LANCL2	1.63037	1.17E-20	1400.17	1399.47
LATS2	-1.84384	1.56E-20	737.874	738.756
LBH	1.50857	3.48E-32	6106.94	6106.34
LCMT2	2.10541	2.40E-35	1270.61	1269.53
LDHD	-3.10941	5.96E-08	28.3423	29.9789
LDLR	-1.79633	5.81E-74	8547.76	8548.6
LDLRAD4	1.83357	1.55E-22	895.522	894.648
LEMD1-AS1	1.59773	0.030803368	43.0631	42.3871
LEPREL1	1.77868	0.000614749	101.078	100.248
LHFP	1.57412	2.52E-16	1341.46	1340.8
LHX4-AS1	2.21281	5.24E-15	294.869	293.723
LIF	-1.85199	1.51E-05	128.748	129.638
LIG3	-1.51067	1.61E-30	4729.32	4729.92
LIMD2	1.68025	3.24E-27	2017.21	2016.47
LIME1	1.62642	3.97E-05	360.64	359.938
LIN7C	-1.57446	1.97E-12	2043.5	2044.16
LINC-PINT	-1.84493	1.51E-07	229.352	230.236
LINC00052	1.57106	0.045952472	10.2636	9.61188
LINC00158	-1.59346	0.016160147	4.74744	5.4196
LINC00173	1.75783	6.06E-08	265.522	264.708
LINC00202-1	-2.1613	1.28E-05	62.5067	63.6187
LINC00263	-1.65033	8.97E-20	1264.87	1265.59
LINC00277	2.23476	0.000127444	32.6615	31.5013
LINC00304	1.56047	0.042902211	8.95505	8.31307
LINC00310	1.91118	0.002727279	37.0937	36.1593
LINC00342	3.58005	2.65E-84	762.036	760.196
LINC00354	1.59666	0.045781204	19.9678	19.2928
LINC00441	-1.98415	0.001720242	27.3925	28.3811
LINC00467	-1.51375	0.001677198	175.256	175.854
LINC00471	-1.85627	0.000303357	90.1688	91.0612
LINC00472	2.18827	5.53E-06	81.6295	80.4997
LINC00476	1.80794	5.39E-07	182.181	181.327
LINC00552	1.5015	0.031180424	5.27795	4.69155
LINC00565	1.63313	0.03283561	17.4875	16.7799
LINC00599	1.76645	1.27E-25	1840.48	1839.66
LINC00622	1.90058	0.002538088	34.8126	33.8862
LINC00632	-1.54641	1.14E-06	519.948	520.576
LINC00638	2.69955	5.43E-08	61.4706	60.0378
LINC00648	2.85191	1.15E-11	111.409	109.897
LINC00667	1.50581	5.78E-25	4442.06	4441.46
LINC00693	-1.66663	0.027130643	16.6493	17.3863
LINC00852	1.61777	0.03318609	29.2375	28.5435
LINC00880	2.89207	1.86E-07	36.9727	35.4406
LINC00883	1.65575	1.02E-07	412.647	411.919
LINC00888	-1.81653	1.13E-26	1125.66	1126.52
LINC00893	2.11509	3.22E-11	240.214	239.134
LINC00909	1.54255	2.56E-11	1062.75	1062.13
LINC00925	1.91136	1.03E-83	6921.03	6920.09
LINC00958	1.56192	0.038525291	43.9871	43.3437
LINC00961	-1.92335	0.000728687	6.99	7.93362
LINC00963	1.699	0.000268955	159.502	158.738
LINC00982	1.60484	7.06E-11	1144.62	1143.94
LINC01001	-2.25755	8.04E-09	128.726	129.9
LINC01003	-1.64354	3.38E-08	855.801	856.517
LINC01011	1.93582	1.19E-05	116.01	115.058
LINC01089	2.14716	3.85E-47	1627.96	1626.86
LINC01091	2.30274	4.80E-05	37.5252	36.3218
LINC01101	1.91287	0.003739814	24.7206	23.7848
LINC01114	2.57314	8.38E-10	103.975	102.611
LINC01122	1.56304	3.70E-07	369.409	368.765
LINC01125	1.67066	0.0210519	29.0718	28.3314
LINC01126	2.13844	3.99E-05	56.115	55.0184
LINC01128	1.51241	5.71E-14	1298.08	1297.48
LINC01158	1.63159	7.57E-35	3786.2	3785.5
LINC01278	1.50982	4.27E-20	2700.7	2700.1
LINC01310	-2.65084	2.52E-07	55.5723	56.9787
LINC01338	1.82762	0.006618815	18.977	18.107
LINC01341	2.19861	0.000261824	34.1732	33.0366
LINC01356	1.65493	0.01498233	45.4522	44.7254
LIX1	1.94281	1.89E-44	2908.08	2907.12
LMAN1	-1.8517	2.04E-46	4572.39	4573.27
LMCD1-AS1	-1.96369	0.000331119	57.1983	58.1719
LMO2	1.56341	8.99E-08	431.695	431.051
LNX2	-1.50221	6.64E-13	1204.21	1204.79
LOC100128361	2.4713	5.25E-08	78.9796	77.6744
LOC100128885	1.58717	3.26E-09	600.232	599.566
LOC100129046	1.68452	0.008014727	6.44206	5.68972
LOC100129518	2.94776	1.46E-12	98.459	96.8994
LOC100129534	2.66996	2.97E-08	77.002	75.5852
LOC100129924	-1.77962	0.005062773	52.8747	53.7063
LOC100130093	2.06802	4.08E-12	276.999	275.951
LOC100130238	2.2375	6.40E-05	9.8591	8.69721
LOC100130950	1.72678	2.92E-05	169.718	168.93
LOC100130987	1.79252	3.56E-07	247.731	246.889
LOC100131347	-1.73859	0.014702564	20.1664	20.9644
LOC100132215	2.23924	1.33E-10	154.241	153.077
LOC100132356	1.74973	0.009420959	33.8619	33.0547
LOC100134368	1.94817	0.001066945	8.10648	7.14436
LOC100134868	1.51681	0.010962186	91.6863	91.0853
LOC100289019	1.71295	5.13E-14	838.754	837.978
LOC100294362	2.31893	9.58E-13	178.289	177.075
LOC100379224	1.50953	2.40E-20	2671.15	2670.55
LOC100499489	1.57457	0.00872275	104.029	103.375
LOC100505912	2.06152	0.000842756	12.6172	11.5734
LOC100506022	2.11594	4.36E-06	84.748	83.6667
LOC100506076	6.09447	7.60E-21	54.7934	52.1859
LOC100506123	7.04451	9.49E-28	80.5633	77.7469
LOC100506548	-2.23173	1.23E-128	12821.4	12822.6
LOC100506674	-1.79536	5.52E-05	139.813	140.657
LOC100506804	1.645	0.030608851	29.0885	28.3705
LOC100507351	1.82216	0.00605913	27.5303	26.6647
LOC100507501	1.58216	0.008612358	85.2274	84.5656
LOC100507557	-1.88964	6.26E-11	296.996	297.914
LOC100507564	1.62065	0.025558615	37.4042	36.7076
LOC100652758	1.91742	0.002585131	36.5507	35.6115
LOC100652824	1.54674	0.000801829	162.82	162.19
LOC100996291	2.39189	8.44E-06	48.9038	47.6456
LOC100996325	1.69457	0.012524832	9.29783	8.53691
LOC100996635	1.60273	0.009597022	5.10579	4.42527
LOC101593348	1.92683	0.001176525	58.0985	57.1523
LOC101926888	2.17771	0.000332033	25.4882	24.3654
LOC101926889	1.69707	0.007803858	8.37143	7.60839
LOC101926911	-1.5297	0.039010272	47.6965	48.3097
LOC101926935	1.81717	0.005117853	39.72	38.8584
LOC101926964	1.56466	1.83E-08	576.837	576.191
LOC101927021	1.55706	0.002917157	145.457	144.819
LOC101927045	1.58584	0.00329322	97.9826	97.3174
LOC101927275	3.00324	8.18E-09	51.1032	49.5166
LOC101927314	2.03324	5.11E-19	559.054	558.03
LOC101927394	-1.63139	0.018892743	37.1092	37.8154
LOC101927550	1.98729	6.15E-06	109.634	108.644
LOC101927667	1.56844	0.028047853	44.0394	43.39
LOC101927905	1.5556	0.005346022	110.328	109.69
LOC101927987	1.65492	0.018572037	7.80702	7.08026
LOC101928053	1.62754	0.03283561	30.4233	29.7207
LOC101928068	1.86968	0.005348838	21.1726	20.2698
LOC101928222	-1.68369	0.013571361	48.5917	49.3433
LOC101928266	-1.93217	0.001751483	37.5031	38.4533
LOC101928378	2.15317	9.28E-09	180.942	179.836
LOC101928689	2.30071	0.000128074	19.935	18.733
LOC101928847	1.5268	0.024439321	72.5435	71.9329
LOC101928865	-1.61626	0.028184394	9.22508	9.91774
LOC101928886	-1.72372	0.00725912	5.90043	6.68595
LOC101928922	-1.59736	0.04298161	26.1486	26.8242
LOC101929059	-1.64525	0.028703203	25.2982	26.0166
LOC101929196	2.10015	6.09E-08	146.893	145.823
LOC102723510	1.62452	0.01803857	50.2169	49.5169
LOC102724814	4.56828	6.43E-77	498.017	495.825
LOC143666	1.84416	2.99E-06	176.745	175.863
LOC145783	1.79812	6.84E-07	194.721	193.875
LOC145837	-1.61896	0.018857617	44.8642	45.5592
LOC148709	1.80786	0.000885327	78.2591	77.4049
LOC202181	1.54449	1.01E-06	473.514	472.886
LOC283683	-1.70265	0.007889225	52.9634	53.7312
LOC283731	1.58038	2.11E-05	250.405	249.745
LOC283856	1.73818	0.014391017	27.2838	26.4862
LOC284395	1.77559	0.010798546	30.8393	30.0111
LOC284889	1.60023	0.002718991	118.514	117.836
LOC285696	2.76753	5.80E-21	231.734	230.266
LOC286367	1.89007	0.00426272	16.8788	15.9604
LOC388882	2.28172	0.000149592	15.9286	14.7384
LOC389332	1.80219	0.007337008	11.5183	10.6685
LOC389895	2.58705	9.87E-30	437.765	436.393
LOC392232	2.18747	0.000303357	16.7762	15.647
LOC400940	2.37673	1.75E-09	157.876	156.628
LOC401286	1.7068	0.019628336	17.9004	17.1292
LOC402160	1.63688	0.017932252	43.6479	42.9369
LOC439994	2.11838	4.60E-17	502.341	501.259
LOC440173	1.52709	0.000695753	234.718	234.108
LOC440300	1.59069	0.016990575	54.0093	53.3397
LOC441178	2.31357	0.00010444	36.7187	35.5085
LOC54944	2.92632	5.69E-50	626.817	625.267
LOC642361	2.06067	1.05E-15	417.296	416.252
LOC642852	2.54453	7.29E-112	5055.53	5054.19
LOC643201	-1.94069	0.002562887	15.7982	16.7548
LOC644050	1.90658	0.002493105	10.5668	9.63581
LOC645166	1.53729	0.001222928	167.479	166.859
LOC653513	1.51176	0.004525506	164.654	164.058
LOC653712	2.17904	3.38E-05	52.3473	51.2237
LOC728554	-1.70328	1.55E-17	1014.9	1015.66
LOC728613	1.84915	8.50E-13	408.465	407.579
LOC729683	2.81476	1.79E-27	331.155	329.661
LOC729732	2.20723	6.35E-11	175.144	174.002
LOC81691	-1.91104	1.17E-19	622.18	623.114
LONP1	-1.53234	9.43E-23	7616.92	7617.54
LOXHD1	1.7073	0.019472275	20.2139	19.4421
LOXL1	1.76626	7.79E-17	1074.23	1073.41
LOXL2	2.40581	2.57E-14	204.128	202.862
LOXL4	-2.1933	8.75E-05	44.6161	45.7492
LPAR4	2.95332	2.35E-32	419.192	417.63
LPAR6	1.79024	0.000119144	102.601	101.761
LPIN3	2.21794	2.48E-05	68.4402	67.291
LPL	-1.69057	6.45E-13	787.861	788.619
LPP	-1.58253	4.01E-08	792.343	793.005
LPP-AS2	1.95473	0.002478823	14.3654	13.3984
LRGUK	2.27486	4.35E-06	57.761	56.5752
LRIF1	-1.92125	2.83E-47	2124.76	2125.7
LRP4-AS1	-2.13401	0.000130382	44.2427	45.3363
LRRC10B	2.56607	6.11E-67	1245.98	1244.62
LRRC24	1.5794	3.89E-08	659.287	658.627
LRRC26	1.5446	0.011013121	144.352	143.724
LRRC4	1.95732	7.45E-40	2022.03	2021.07
LRRC45	2.47912	3.89E-41	1334.15	1332.85
LRRC48	1.71008	7.27E-05	164.511	163.737
LRRC55	1.61736	2.82E-33	4566.22	4565.52
LRRC56	1.98697	4.88E-16	439.379	438.389
LRRC59	-1.5452	1.08E-43	10292.3	10292.9
LRRTM1	2.49619	1.05E-10	122.034	120.714
LRRTM3	1.57339	1.08E-05	293.156	292.502
LSMEM1	-1.64263	0.004637081	74.8031	75.5191
LSS	-1.51471	5.00E-37	14606.1	14606.7
LTBP1	1.54181	1.59E-27	2834.22	2833.6
LTBP3	1.70148	1.88E-29	5106.57	5105.81
LTC4S	1.59485	0.003486138	90.679	90.0056
LTN1	-1.67067	2.52E-36	4489.39	4490.13
LUC7L3	1.5011	9.74E-39	15597.9	15597.3
LYPD6B	1.7597	0.000447769	94.6871	93.8717
LYPLAL1-AS1	-1.55617	0.04573146	8.31969	8.95769
LYSMD4	1.58665	2.63E-09	520.978	520.312
MAEL	1.91511	0.002940142	11.849	10.9116
MAFB	1.64296	0.000119787	175.578	174.862
MAGEF1	-1.52754	6.42E-22	6145.61	6146.23
MAGEH1	-1.60783	2.88E-40	8059.65	8060.33
MAGI2	1.64605	5.30E-21	1436.37	1435.65
MAN1A1	-1.62104	0.000114298	193.29	193.986
MAN2B2	1.60994	1.60E-17	1492.72	1492.04
MANF	-1.91946	3.26E-49	2664.1	2665.04
MAOB	2.0843	1.33E-05	74.793	73.7334
MAP3K14-AS1	-1.54417	0.005479686	102.734	103.36
MAP3K15	-1.64663	0.031516341	15.0008	15.7204
MAP3K19	1.56056	5.08E-06	342.007	341.365
MAP3K2	-1.56221	2.06E-25	3153.7	3154.34
MAP4K1	-1.60417	0.02667119	42.7189	43.4007
MAP9	-1.51161	1.08E-20	4330.05	4330.65
MAPK11	1.87377	1.07E-43	2507.71	2506.81
MAPK12	1.5722	5.11E-22	1880.71	1880.05
10-Mar	1.51363	0.028457987	59.0109	58.4129
MARS	-1.61592	1.49E-60	17236.1	17236.7
MAST4	-1.56746	1.99E-07	385.445	386.093
MAT1A	-1.89378	0.004377585	15.4922	16.4134
MAT2A	2.00969	5.50E-96	16213.4	16212.4
MATN1	-1.79299	0.001782025	54.0395	54.8819
MATN1-AS1	-1.51223	0.021648491	69.8722	70.4688
MATN2	1.75954	2.36E-05	162.356	161.54
MBLAC1	1.73677	0.001882941	67.2912	66.4948
MBNL1-AS1	1.61464	0.020584518	43.6638	42.9726
MC1R	1.74667	4.09E-16	780.802	779.998
MC4R	1.62459	0.037286639	23.2968	22.5968
MCCC1	1.52909	8.20E-18	1778.51	1777.89
MCEE	-2.10758	1.15E-19	496.336	497.412
MCHR1	2.50549	6.42E-06	36.8607	35.5357
MCM10	2.39747	1.94E-68	1749.23	1747.97
MCM2	2.1015	8.77E-89	13412.7	13411.7
MCM3	2.66202	2.50E-231	11196.9	11195.5
MCM4	2.39662	6.11E-162	12313.7	12312.5
MCM5	2.10608	8.72E-69	5714.48	5713.4
MCM6	1.96379	1.46E-65	10996.6	10995.6
MCM7	1.56082	3.09E-44	18239.3	18238.7
MCM9	1.52984	1.20E-06	652.567	651.953
MCOLN1	2.00658	1.36E-17	613.631	612.627
MDGA1	1.9928	4.56E-46	1702.72	1701.72
MDH1B	1.53865	7.99E-06	332.104	331.482
ME1	-1.80275	0.009274893	25.964	26.8142
MECOM	1.95269	9.78E-05	85.802	84.8366
MECR	-1.55724	2.77E-17	1298.17	1298.81
MED10	-1.83208	3.37E-35	2318.73	2319.61
MED12L	-1.516	6.87E-12	1317.46	1318.06
MED30	-1.53063	4.63E-13	1039.87	1040.49
MEG3	2.09587	9.72E-35	1302.43	1301.37
MEIS3P1	1.77582	0.000223157	93.0177	92.1893
MESDC2	1.51316	2.55E-23	3522.01	3521.41
MESTIT1	1.59037	0.026930487	40.7219	40.0525
METRN	1.54141	7.09E-14	2299.11	2298.49
METTL20	-1.55568	0.02522613	50.05	50.6876
METTL25	1.64984	0.003682212	78.7387	78.0163
METTL7A	1.51065	0.000189013	255.308	254.712
MFSD1	1.50916	2.58E-10	770.828	770.234
MFSD2A	-2.30259	1.39E-76	3469.39	3470.59
MFSD4	-1.96886	1.38E-07	158.696	159.674
MFSD5	1.75516	1.50E-18	1036.61	1035.79
MGAT4C	1.73339	0.0008332	91.029	90.2354
MGC12916	-2.51218	3.88E-06	39.4921	40.8211
MGC16275	1.7627	0.010693766	12.0301	11.2123
MGC45800	1.54878	0.000931715	175.076	174.444
MICA	-1.60786	1.50E-12	718.811	719.497
MICU3	-1.50101	9.47E-06	554.394	554.98
MID1IP1	-1.74098	5.03E-35	4273.36	4274.16
MIPEPP3	1.71068	0.003086924	68.1218	67.3472
MIR124-2	1.56846	0.040846827	35.9469	35.2975
MIR124-2HG	1.53899	5.71E-14	1329.89	1329.27
MIR149	1.77756	0.009310246	25.6845	24.8547
MIR181A1HG	1.61372	0.037922228	13.6747	12.9843
MIR181A2HG	-2.06238	9.18E-08	142.998	144.042
MIR1914	2.19366	3.10E-06	73.2951	72.1617
MIR1915	1.5319	0.035883422	6.2053	5.58998
MIR210HG	3.43936	1.85E-24	313.501	311.719
MIR22HG	-1.51162	0.007502836	106.303	106.899
MIR25	1.88152	0.00138252	45.5084	44.5966
MIR421	1.77161	0.006630068	8.88602	8.06096
MIR4500HG	1.65288	0.025907839	10.7439	10.0189
MIR4746	2.31379	5.69E-05	11.092	9.88177
MIR5587	1.54218	0.028633612	6.01348	5.38852
MIR641	1.76431	0.00181512	60.5358	59.7166
MIR647	1.58893	0.016678401	67.693	67.025
MIR6845	1.80458	0.006696027	10.1127	9.26107
MIR7-3HG	2.07001	7.43E-08	162.359	161.309
MIR7152	1.81612	0.000857255	77.1337	76.2729
MKRN2	-1.51152	2.77E-21	4145.38	4145.98
MLC1	2.18324	2.77E-81	3152.12	3151
MLIP	1.82559	8.40E-05	107.938	107.07
MLXIPL	-1.60392	0.000118223	227.001	227.683
MMAB	-1.72675	1.35E-25	2257.94	2258.72
MMP11	2.11283	3.67E-23	642.675	641.595
MMP24	1.53	1.91E-26	3538.17	3537.55
MMRN1	1.5923	2.44E-13	802.66	801.988
MOB1B	-1.54936	4.14E-14	4063.35	4063.99
MOCOS	-1.7662	1.95E-05	131.939	132.759
MOG	1.57692	0.015304528	5.43282	4.7757
MON2	-1.73822	6.67E-35	4801.51	4802.31
MORF4L2	-1.56659	2.89E-44	23959.6	23960.2
MORN5	1.61772	0.000191626	202.039	201.345
MPP2	1.58507	4.60E-33	3793.27	3792.61
MPP6	1.65781	1.39E-13	857.27	856.54
MRI1	1.55102	3.51E-13	1045.86	1045.22
MROH6	1.50431	2.53E-06	429.551	428.961
MRPL2	-1.79088	1.23E-36	1866.61	1867.45
MRPL54	-1.54966	9.83E-13	973.641	974.273
MS4A6A	-2.18645	2.73E-05	66.1054	67.234
MSANTD2	1.57485	2.55E-09	566.871	566.215
MSMO1	-2.36277	8.88E-107	19134.6	19135.8
MSRB1	1.51953	4.56E-07	562.269	561.665
MSRB3	1.57459	4.19E-06	302.062	301.408
MST1	1.85592	2.43E-15	623.305	622.413
MST1R	1.85093	0.006265661	26.6623	25.7741
MST4	-1.51445	3.24E-20	2171.83	2172.43
MT1F	2.08031	0.000534584	12.0838	11.027
MT1X	1.72914	0.006541356	60.8368	60.0468
MT2A	1.84539	1.37E-05	141.811	140.927
MTCP1	1.65109	0.012608879	46.7409	46.0175
MTF2	-1.53908	5.97E-18	4642.68	4643.3
MTG1	3.10383	5.20E-69	1017.78	1016.14
MTHFD1L	-2.15444	6.99E-50	1940.87	1941.97
MTHFD2	-2.49287	1.30E-97	5631.35	5632.67
MTL5	-1.69562	4.33E-05	181.058	181.82
MTMR8	1.69794	0.000869906	91.7176	90.9538
MTRNR2L2	-1.62236	4.78E-09	746.836	747.534
MTRNR2L8	-1.52587	0.005832577	136.608	137.218
MTTP	-1.73992	0.001140837	90.9251	91.7241
MTUS2	2.02504	2.49E-08	202.621	201.603
MTX3	-1.72211	3.98E-34	3064.66	3065.44
MUC1	1.89438	6.45E-09	215.192	214.27
MUC3A	-2.15677	1.61E-06	113.653	114.761
MUS81	1.51879	6.08E-17	2498.45	2497.85
MUSK	1.51771	0.006359139	114.638	114.036
MVB12A	-1.50294	6.70E-14	2023.51	2024.09
MVD	-2.45912	1.15E-114	9099.73	9101.03
MVK	-1.57275	2.17E-14	1857.88	1858.54
MVP	-2.06564	8.00E-57	1872.26	1873.3
MXD1	-1.72357	4.57E-29	1787.84	1788.62
MYB	3.63852	2.81E-21	184.95	183.086
MYBL2	2.86863	3.23E-150	5507.94	5506.42
MYL5	1.75158	2.43E-05	170.519	169.711
MYL6	1.68247	2.41E-24	24754	24753.2
MYLK3	-1.75712	0.004613004	41.7287	42.5419
MYLK4	2.41689	3.27E-05	25.6009	24.3277
MYNN	-1.75675	2.72E-24	2364.99	2365.81
MYO5C	1.97009	9.24E-08	184.475	183.497
MYOM1	2.29479	4.79E-06	79.2341	78.0357
MZT1	-2.42681	1.10E-41	1464.42	1465.7
N4BP2L1	-1.8445	4.56E-13	456.113	456.997
NAA25	-1.88503	5.41E-53	3991.9	3992.82
NACAP1	-1.52225	0.009281797	156.032	156.638
NADK2	-1.71587	2.02E-45	4731.15	4731.93
NAGPA	1.86647	4.93E-08	296.108	295.208
NAMPT	-1.77063	1.16E-39	3573.45	3574.27
NANS	-1.55045	1.69E-19	1834.15	1834.79
NAPEPLD	1.58835	3.93E-15	1092.53	1091.87
NAPG	-1.57252	6.43E-25	2590.46	2591.12
NARS	-1.89148	8.81E-94	15568.5	15569.5
NASP	1.74255	7.45E-72	18674	18673.2
NCAN	1.80041	5.98E-94	39478.1	39477.3
NCAPH2	1.89724	7.34E-57	4916.97	4916.05
NCCRP1	-1.82164	0.005869833	26.9599	27.8251
NCEH1	-2.07912	1.23E-07	140.401	141.457
NCK1	-1.59002	2.98E-25	2427.16	2427.82
NCLN	1.55086	1.47E-16	2384.77	2384.13
NCOA5	2.3127	1.61E-94	3143.15	3141.95
NCR3LG1	-1.99135	6.18E-54	3563.13	3564.13
ND4	1.50703	6.60E-24	141489	141489
ND4L	1.50308	3.16E-22	16138.9	16138.3
ND5	1.75393	6.64E-38	104266	104266
NDE1	-1.51403	3.08E-17	2360.84	2361.44
NDFIP2	-1.88942	2.39E-21	1822.99	1823.91
NDOR1	1.65183	1.02E-20	2841.49	2840.77
NEAT1	1.89402	1.40E-20	683.804	682.882
NECAB1	2.16811	2.69E-14	315.455	314.339
NEDD4	-2.20205	3.68E-56	1752.54	1753.68
NEFM	1.63126	2.69E-29	2215.25	2214.55
NEIL1	1.69611	1.83E-08	317.06	316.298
NEK10	-1.52743	0.002233194	130.318	130.93
NEK11	2.08318	4.76E-08	206.346	205.288
NEK2	-1.63264	3.36E-28	2439.91	2440.61
NEK5	1.66886	0.002117586	93.518	92.7792
NEK7	-1.51334	8.95E-12	1364.51	1365.11
NELL1	1.72944	2.50E-11	516.64	515.85
NES	1.69822	7.09E-59	15963.2	15962.4
NETO2	1.91898	2.75E-56	5076.75	5075.81
NFKBIZ	-1.62451	0.030473577	11.4756	12.1756
NFXL1	-1.78203	2.18E-28	2226.01	2226.85
NFYC-AS1	1.78027	2.89E-05	145.969	145.137
NHLH1	1.52366	1.23E-37	9768.59	9767.99
NHLRC4	1.64215	0.004718513	87.3942	86.6786
NIM1K	1.58282	1.46E-06	399.246	398.584
NIPAL3	-1.51011	4.84E-16	1970.13	1970.73
NKAIN2	1.53107	0.000196945	216.195	215.581
NKAP	-1.51411	6.22E-17	1522.6	1523.2
NKPD1	-1.68988	0.002354998	80.6745	81.4315
NLN	-1.84857	1.00E-37	1688.73	1689.61
NLRC3	1.6147	0.034511909	15.7138	15.0226
NMB	1.63432	9.61E-05	167.451	166.743
NMD3	-1.67385	3.02E-24	3776.83	3777.57
NME5	2.43154	5.86E-13	191.691	190.409
NME9	1.662	0.002020038	83.9082	83.1752
NMRK2	-3.06384	1.53E-07	19.0525	20.6679
NNAT	1.79687	2.02E-60	6313.92	6313.08
NNMT	2.05196	0.000640357	37.3571	36.3201
NOB1	-1.57472	7.56E-28	2919.93	2920.59
NOP14-AS1	1.61999	2.18E-13	881.699	881.003
NOS2	1.59151	6.31E-09	493.293	492.623
NOS3	-1.87586	0.003310264	10.9015	11.8091
NOTUM	-1.77875	0.000123877	116.57	117.4
NOVA1	1.55704	5.23E-18	1604.83	1604.19
NPAS4	1.70996	0.012594239	42.2037	41.4297
NPBWR2	-1.73008	0.012802019	31.4236	32.2144
NPC1	-1.5995	1.31E-34	4176.16	4176.84
NPC1L1	-1.56092	0.018776493	64.3729	65.0153
NPEPL1	1.714	0.007825484	49.6924	48.915
NPHP1	1.70548	2.76E-06	291.615	290.845
NPM1	-1.63958	1.36E-52	66416.8	66417.6
NPPA	1.9031	2.24E-06	139.325	138.397
NPR2	1.7237	9.59E-16	797.069	796.283
NPTX1	1.70249	4.05E-39	7150.63	7149.87
NPTX2	1.60911	1.17E-12	722.07	721.384
NPW	-1.57624	0.038136187	43.085	43.7414
NPY1R	1.58525	0.006570377	91.5687	90.9039
NQO1	-1.56318	2.72E-07	403.329	403.973
NR1D2	-1.56762	9.89E-26	3070.75	3071.39
NR1H3	-1.64607	3.79E-11	572.706	573.426
NR2C2AP	1.56983	1.10E-08	484.895	484.245
NR4A1	-1.58872	6.12E-17	1566.07	1566.73
NR4A2	1.94449	1.84E-15	554.013	553.053
NR6A1	1.8265	7.57E-10	286.367	285.497
NRBP2	1.60203	1.79E-41	5116.77	5116.09
NREP	1.71539	3.80E-58	42273.8	42273
NRGN	3.91684	2.81E-32	211.153	209.183
NRL	-1.80966	9.61E-05	105.569	106.425
NRN1	-1.65501	2.30E-22	1381.52	1382.24
NRXN1	1.68409	1.60E-42	4930.32	4929.56
NS3BP	1.98353	1.48E-13	370.861	369.873
NSDHL	-1.72297	1.34E-33	3232.16	3232.94
NSUN5P1	1.97565	8.25E-32	1237.99	1237.01
NSUN5P2	1.85236	4.78E-28	1122.21	1121.33
NT5C1A	-1.68437	0.022552795	13.4232	14.1754
NT5C2	1.50225	2.02E-26	5855.71	5855.13
NTNG1	2.09027	1.49E-08	156.924	155.86
NTNG2	1.55033	3.37E-08	589.437	588.805
NTS	-2.09026	4.67E-10	222.384	223.448
NUDT1	1.53793	2.09E-14	1235.59	1234.97
NUDT12	-1.78379	8.84E-34	2456.65	2457.49
NUDT21	-1.57252	7.52E-37	21050.6	21051.2
NUFIP2	-1.68274	1.09E-47	11346.7	11347.5
NUP85	1.7748	1.27E-22	2246.67	2245.85
NUPR1	-1.66506	0.005652223	4.80474	5.54032
NUS1	-1.56251	4.63E-30	3780.57	3781.21
NUTM2A	2.13378	2.74E-10	196.856	195.762
NUTM2B	2.81909	3.02E-11	109.632	108.136
NUTM2D	2.21605	6.60E-14	239.568	238.42
NWD2	3.48326	1.12E-12	69.7255	67.9251
NXF1	1.66357	6.09E-48	7398.15	7397.41
NXPE3	-1.6356	1.25E-30	3212.3	3213
NXPH2	2.58752	1.21E-07	64.7403	63.3687
NYAP2	1.85004	7.96E-12	378.124	377.236
OBFC1	-1.81538	5.82E-27	1433.71	1434.57
OGG1	1.53438	1.99E-12	1430.96	1430.34
OIP5	1.5592	4.45E-09	572.435	571.795
OLIG3	3.20848	4.31E-08	22.0197	20.3379
ONECUT2	-1.53523	1.05E-05	339.225	339.843
OPA3	-1.73178	2.62E-29	1736.99	1737.79
OPN3	1.70781	1.56E-16	720.414	719.642
OR7D2	-1.62963	0.032026007	11.7661	12.4707
ORC1	1.92506	6.03E-35	1497.86	1496.92
OSBP	-1.89099	9.46E-63	9560.35	9561.27
OSER1-AS1	-1.56092	1.33E-12	1048.69	1049.33
OTOF	1.98829	0.001849894	14.2788	13.2872
OVGP1	-1.51468	0.001119829	184.48	185.08
OXCT1-AS1	-2.65564	6.85E-08	54.7574	56.1664
OXNAD1	-1.74981	6.49E-21	872.603	873.411
P2RY1	1.57699	0.000951938	134.707	134.049
PABPC1L	1.96139	3.38E-15	652.135	651.163
PABPC1L2A	-1.77905	0.006107211	37.4676	38.2988
PABPC3	-1.54132	0.025104632	451.065	451.689
PABPC4L	1.57394	0.043417198	29.7317	29.0773
PABPN1	1.8796	8.50E-15	824.292	823.382
PABPN1L	1.84034	0.005318348	25.7868	24.9068
PAK6	1.50918	5.04E-17	1561.8	1561.2
PAM	1.56738	2.01E-30	9949	9948.36
PANK3	-1.70317	2.68E-48	7335.47	7336.23
PAPPA	1.80387	1.45E-07	239.551	238.699
PAQR4	2.11952	2.44E-73	3448.41	3447.33
PAQR6	1.84914	3.98E-16	618.04	617.154
PARD6B	-1.53831	3.96E-06	416.093	416.715
PARM1	2.29873	2.86E-64	2282.6	2281.4
PARP12	-1.67256	0.012608879	47.3627	48.1047
PASK	1.7631	2.56E-34	2433.08	2432.26
PAX1	-1.73311	0.014544587	25.9245	26.7179
PBXIP1	1.65407	2.09E-39	3816.26	3815.54
PCCB	-1.5495	5.12E-31	4195.52	4196.16
PCDH10	1.94494	1.14E-31	1129.12	1128.16
PCDH11X	1.55087	8.15E-12	775.939	775.305
PCDH19	2.23834	1.14E-20	464.466	463.304
PCDH8	5.54247	9.91E-55	363.446	360.976
PCDHB4	-1.64621	3.49E-05	204.608	205.328
PCDHB6	-1.67933	0.000207083	181.755	182.503
PCK2	-3.76957	2.78E-83	1040.49	1042.41
PCNA	2.22833	4.22E-139	9462.49	9461.33
PCP4L1	1.5211	0.019429692	71.7867	71.1815
PCSK1	1.85652	1.73E-17	603.646	602.754
PCSK2	1.67008	5.81E-22	1568.09	1567.35
PCYT2	-2.31557	7.12E-73	2634.98	2636.2
PDCD2L	-1.76715	5.44E-19	788.889	789.711
PDCD4-AS1	3.11975	3.64E-13	102.563	100.921
PDE1C	1.51562	0.005112565	129.286	128.686
PDE3A	1.51871	4.35E-08	600.551	599.949
PDE3B	1.959	1.01E-22	732.474	731.504
PDE4C	-1.64917	0.021234055	31.8593	32.5811
PDE5A	1.67871	1.59E-05	210.564	209.816
PDE6B	1.6094	3.61E-10	514.42	513.734
PDGFD	2.51619	5.11E-55	991.344	990.012
PDGFRB	-2.12604	1.36E-48	1510.66	1511.74
PDHX	-1.53495	2.68E-23	3199.23	3199.85
PDIA2	1.74868	3.07E-19	1019.83	1019.03
PDIA5	-1.69421	1.08E-11	578.4	579.16
PDXDC1	-1.53799	3.88E-28	9470.72	9471.34
PDZRN4	2.72387	1.42E-27	362.717	361.271
PEAR1	-1.82723	0.006801619	30.2498	31.1194
PENK	1.63245	0.012645781	55.1757	54.4687
PEPD	1.69718	6.24E-28	1990.25	1989.49
PER1	-1.59573	1.72E-25	4204.07	4204.75
PER2	-1.94845	2.46E-23	1008.68	1009.64
PER3	-1.68039	3.28E-14	753.806	754.554
PES1	-1.51474	1.54E-26	6186.38	6186.98
PEX11A	1.72179	3.88E-16	834.73	833.946
PFKFB3	2.55671	2.54E-66	1479.36	1478
PFKFB4	1.75132	1.59E-27	1570.11	1569.31
PGBD2	2.13739	1.45E-14	354.733	353.637
PGF	-1.50364	0.001347751	173.9	174.488
PGM3	-1.64201	2.15E-44	6751.61	6752.33
PGP	1.75195	1.03E-20	1098.82	1098.02
PHC3	-1.78604	8.78E-29	3659.02	3659.86
PHGDH	-1.52221	8.58E-45	22586.9	22587.5
PHLDA2	-1.71824	0.017932252	24.3269	25.1079
PHLDB3	-1.59638	2.07E-10	854.733	855.407
PIEZO2	1.92803	7.93E-22	683.616	682.668
PIGB	-1.60963	0.000122669	169.999	170.685
PIGL	-1.5973	7.00E-09	530.925	531.601
PIGQ	1.63582	3.55E-22	3023.53	3022.81
PIH1D2	1.64093	0.002347652	106.433	105.719
PIK3C2A	-1.85624	6.36E-47	5757.93	5758.83
PIK3IP1	-1.61714	1.49E-13	1295.91	1296.61
PIKFYVE	-1.59922	1.18E-41	8247.76	8248.44
PIM3	-1.6008	4.77E-15	2546.96	2547.64
PIP5K1C	1.52469	3.66E-25	5205.72	5205.12
PIR	-2.4657	2.52E-06	51.3678	52.6698
PIWIL2	-4.1071	4.49E-32	195.224	197.262
PJA2	-1.83564	5.69E-77	33215.6	33216.4
PKD1L2	-2.43917	2.47E-05	28.6531	29.9395
PKM	1.58433	2.15E-54	39484.7	39484.1
PKMYT1	2.08379	7.84E-34	1160.57	1159.51
PLA2G16	-1.59139	0.007211466	83.1828	83.853
PLA2G3	-4.77748	5.92E-55	303.042	305.298
PLA2R1	1.72004	0.012284454	11.4526	10.6702
PLAG1	-1.89354	4.63E-45	2729.94	2730.86
PLAU	1.57295	0.006548293	98.1102	97.4568
PLAUR	2.01063	5.34E-11	257.614	256.606
PLCB2	2.48241	1.15E-06	71.2279	69.9161
PLCD1	-2.09577	4.35E-84	3900.85	3901.91
PLCE1	1.92766	6.34E-43	1882.47	1881.53
PLEKHA4	2.12439	9.55E-09	162.095	161.007
PLEKHA8P1	1.65854	0.002321374	88.893	88.163
PLEKHG2	1.74212	7.65E-45	4393.08	4392.28
PLEKHH3	-1.7354	5.87E-21	2139.78	2140.58
PLEKHO1	1.54188	6.01E-21	4137.09	4136.47
PLIN4	-1.5009	0.006595586	119.846	120.432
PLIN5	-1.67505	1.29E-05	197.35	198.094
PLK1	-1.59196	2.62E-26	4439.11	4439.79
PLOD1	1.79639	6.14E-43	3778.1	3777.26
PLP1	1.58379	1.36E-30	4224.92	4224.26
PLSCR1	1.82239	6.57E-08	256.595	255.729
PLVAP	-1.50251	0.04291669	6.10901	6.69639
PMAIP1	-2.54175	8.37E-27	649.445	650.791
PMM2	-1.66319	3.84E-20	1927.12	1927.86
PMP2	-1.74568	0.01446293	18.6273	19.4311
PNO1	-1.5008	1.15E-10	1327.2	1327.78
PNPLA3	-2.22658	3.95E-54	1449.08	1450.24
PNPLA7	1.66144	0.00078764	121.596	120.864
PNPO	-1.56685	5.50E-08	453.635	454.283
POFUT2	-1.7485	4.37E-36	3272.25	3273.05
POLA1	1.91321	7.65E-46	2371.86	2370.92
POLA2	1.58172	2.26E-18	1808.42	1807.76
POLD1	1.55481	5.60E-14	4008.3	4007.66
POLE	1.7729	1.21E-60	5093.31	5092.49
POLE2	1.5839	1.83E-09	593.205	592.541
POLN	1.75169	0.009397914	34.5039	33.6951
POLR1B	-1.5054	1.00E-20	2507.25	2507.85
POLR3D	-1.81049	4.88E-48	3420.93	3421.79
POSTN	-1.64441	0.030311981	13.4566	14.1742
PP14571	2.49016	1.15E-06	58.1355	56.8193
PPAPDC1A	1.65526	0.005273303	79.2461	78.5191
PPAPDC1B	-1.67115	4.21E-40	3190.21	3190.95
PPAT	-1.56811	5.66E-35	4562.97	4563.61
PPFIA4	1.62745	1.21E-15	921.423	920.721
PPM1J	-1.80816	0.001620307	66.846	67.7006
PPM1K	-1.73845	7.04E-26	2115.21	2116.01
PPP1R10	1.57345	2.35E-32	5410.77	5410.11
PPP1R13L	1.74886	2.09E-05	227.873	227.067
PPP1R14A	-2.01633	9.83E-05	73.7128	74.7246
PPP1R15B	-1.82538	8.47E-61	10117.9	10118.7
PPP1R16A	1.66829	2.39E-19	2186.3	2185.56
PPP1R17	1.96757	2.75E-10	259.813	258.837
PPP1R26-AS1	2.5636	5.31E-09	97.2212	95.863
PPP2R5C	-1.56374	8.58E-41	10348.3	10348.9
PPP4R1L	-1.66677	1.87E-09	483.594	484.332
PRDM8	2.46678	5.62E-67	2289.29	2287.99
PRELP	1.56419	0.038639709	38.7702	38.1248
PRICKLE4	3.81605	5.96E-30	384.52	382.588
PRKAB2	-1.6481	4.48E-39	5276.45	5277.17
PRKAG2-AS1	1.81706	0.000502289	86.7555	85.8939
PRKCQ	2.12485	3.66E-08	157.445	156.357
PRKCQ-AS1	1.64788	0.000887028	117.067	116.347
PRKXP1	1.59814	0.01300861	63.8702	63.1938
PRMT6	1.57329	1.20E-13	1232	1231.34
PRND	3.28622	3.29E-18	146.611	144.895
PROSER2	-1.55419	2.69E-10	930.001	930.637
PRR11	-1.68338	9.95E-40	4003.71	4004.47
PRR19	3.73617	2.65E-20	120.915	119.013
PRR29	2.23668	4.18E-23	559.23	558.068
PRRC1	-1.67033	6.35E-52	7457.86	7458.6
PRRT3-AS1	1.67302	0.015284754	8.18655	7.44409
PRRT4	1.59343	5.74E-07	336.68	336.008
PRSS23	1.73797	8.96E-11	397.096	396.298
PRSS33	-2.45612	3.22E-05	21.0113	22.3077
PRSS35	1.92061	7.98E-22	864.096	863.154
PRSS36	1.52584	0.044375053	7.51937	6.90977
PRSS8	-2.49732	2.93E-06	49.7469	51.0673
PRTFDC1	2.04725	7.31E-25	677.592	676.558
PRUNE2	-1.89718	2.67E-40	2110.3	2111.22
PSAT1	-2.40387	2.37E-199	15556.6	15557.8
PSD4	1.7881	0.001249921	77.9684	77.13
PSMC3IP	1.53195	3.23E-11	951.068	950.452
PSMD6-AS2	1.7033	0.006155402	52.707	51.9386
PSMG3-AS1	2.15572	5.34E-18	466.119	465.011
PSMG4	1.92794	5.56E-12	334.574	333.626
PTAR1	-1.74875	2.21E-26	5549.3	5550.1
PTBP3	-1.77106	2.54E-34	3647.06	3647.88
PTCH2	1.94111	1.01E-10	301.797	300.841
PTCHD2	1.53244	5.32E-23	4684.02	4683.4
PTGDR2	-1.99168	0.001935141	20.1607	21.1547
PTGDS	-2.1974	5.42E-07	97.1383	98.2741
PTGIR	-1.55403	0.033963313	5.6784	6.31442
PTGR2	-1.58652	2.69E-10	598.848	599.514
PTH2	-1.60909	0.041803775	20.7398	21.426
PTN	1.67219	9.47E-63	14410.3	14409.5
PTOV1-AS1	3.53777	3.88E-11	53.1558	51.333
PTPRC	4.59053	1.15E-14	44.6833	42.4847
PTPRO	2.02792	1.11E-64	4446.52	4445.5
PTPRT	1.64483	0.014309486	54.7115	53.9935
PTRH1	1.58478	0.000700633	192.192	191.528
PTRHD1	-1.69053	3.40E-11	761.976	762.734
PUS10	-1.54459	0.001148975	189.422	190.05
PVRL4	-1.65036	0.011487714	6.22285	6.94563
PWP2	1.53678	1.22E-16	1263.33	1262.71
PXDC1	-1.89614	7.06E-15	593.349	594.273
PXDNL	1.711	0.017410355	23.7734	22.9986
PXMP2	2.50281	1.19E-46	961.551	960.227
PYCR1	-2.44642	1.06E-138	6679.72	6681.02
PYCRL	1.72718	2.72E-09	347.741	346.953
PYY	-1.61036	0.035476582	9.70301	10.3904
QPCTL	-2.04259	2.11E-26	701.264	702.294
QRICH2	3.30631	4.19E-79	949.859	948.133
QTRT1	1.72635	7.89E-26	2155.08	2154.3
RAB15	1.75068	2.04E-43	2952.37	2951.57
RAB18	-1.53466	5.72E-05	7117.53	7118.15
RAB30-AS1	1.63755	3.46E-05	184.119	183.407
RAB33A	-1.52203	6.52E-09	1177.87	1178.47
RAB36	1.64499	1.17E-16	1305.98	1305.26
RAB3GAP2	-1.50605	1.56E-35	9803.17	9803.77
RAB42	1.76378	0.001144653	76.9537	76.1351
RAB5A	-1.73005	2.08E-47	5587.38	5588.18
RAD51	2.31752	4.86E-32	688.365	687.153
RAD51D	1.69225	5.92E-08	315.371	314.613
RAD54L	2.90076	3.25E-82	1272.84	1271.3
RAD9A	1.8568	1.18E-19	1329.83	1328.93
RAD9B	-1.65571	0.029483425	16.2716	16.999
RAET1E-AS1	2.29947	3.58E-05	41.4314	40.23
RALGAPA2	1.57264	4.93E-31	3628.9	3628.24
RAMP2-AS1	2.09977	1.93E-16	365.784	364.714
RAPGEF5	1.77554	2.87E-12	524.99	524.162
RARB	-1.53217	0.003121762	120.382	120.998
RASEF	1.64558	0.024234437	34.9281	34.2095
RASGEF1B	1.53044	2.49E-09	889.168	888.554
RASL11A	-1.65205	0.027447549	26.4709	27.1951
RASL11B	2.06557	1.20E-29	1022.98	1021.94
RASSF7	1.80857	5.05E-17	698.001	697.147
RASSF8-AS1	1.64042	0.006021157	77.8635	77.1495
RBL1	2.11565	5.16E-40	1352.67	1351.59
RBM11	-1.53242	1.28E-06	469.416	470.032
RBM3	-1.57394	7.03E-31	5596.37	5597.03
RBM33	-1.5168	2.47E-32	9885.45	9886.05
RBM4B	1.88345	2.10E-52	2602.76	2601.84
RCAN2	1.93467	4.55E-27	864.204	863.252
RCN1	-1.51074	4.86E-43	19916.3	19916.9
RCOR1	-1.51482	4.52E-22	3776.27	3776.87
RD3	6.81017	4.55E-27	85.5954	82.8278
RECQL4	2.21568	3.69E-47	2583.26	2582.12
REM2	1.91085	2.35E-17	585.582	584.648
RESP18	-1.57896	0.017609729	4.88778	5.54676
RETSAT	-1.54485	1.96E-17	1547.47	1548.09
RFC2	1.81555	1.87E-43	2613.17	2612.31
RFC5	1.60129	3.54E-19	2340.49	2339.81
RFK	-1.55214	1.15E-10	2660.38	2661.02
RFWD3	1.57853	5.24E-30	3284.61	3283.95
RGAG1	1.94168	0.001430827	36.744	35.7866
RGMB	1.83834	2.30E-60	9378.11	9377.23
RGR	-2.06167	2.03E-12	276.776	277.82
RGS11	1.52322	0.000190131	227.892	227.284
RGS16	-2.89662	5.22E-97	1845.32	1846.86
RHBDF2	-1.50683	0.002990394	145.317	145.909
RHCE	-3.10407	8.26E-19	148.054	149.688
RHEBL1	-1.61833	0.002974905	90.6411	91.3357
RHOBTB2	1.51495	6.96E-30	3963.4	3962.8
RHOF	-1.52183	0.000123585	240.93	241.536
RHOJ	1.93212	0.000386622	68.7046	67.7544
RHPN1-AS1	2.98219	1.98E-15	148.444	146.868
RIBC1	1.88226	0.00023398	84.8073	83.8949
RIBC2	1.74718	1.70E-06	196.15	195.344
RIIAD1	1.58754	0.019753846	67.2994	66.6326
RINT1	-1.56059	5.25E-21	2267.72	2268.36
RIPK1	1.86784	1.96E-19	943.033	942.131
RIPPLY3	-1.63208	0.015993025	6.14719	6.8539
RLIM	-1.85322	1.31E-57	10357.5	10358.3
RMI2	2.67206	2.47E-71	1366.75	1365.33
RMND5A	-1.81886	8.73E-71	7417.87	7418.73
RNASEH2A	1.71935	2.44E-31	2208.1	2207.32
RNASEH2C	2.07145	1.32E-41	1298.66	1297.6
RNF112	1.5861	1.95E-24	2009.23	2008.57
RNF125	-1.82899	0.007491446	18.2123	19.0833
RNF138	-1.50206	3.21E-13	3335.94	3336.52
RNF157-AS1	2.36881	1.12E-08	120.43	119.186
RNF207	2.33621	7.53E-08	88.1859	86.9617
RNMT	-1.52579	2.14E-39	9157.35	9157.95
RNPEPL1	1.50936	6.68E-17	2021.25	2020.65
ROM1	-1.63432	0.022914721	37.1173	37.8259
RPE65	1.9248	8.24E-11	308.232	307.288
RPF2	-1.69205	6.05E-17	1491.13	1491.89
RPH3A	-1.72194	0.010278202	49.1026	49.8866
RPS2P32	1.60248	0.038629525	28.9373	28.2569
RPS6KA1	1.54461	1.02E-15	1199.77	1199.15
RRAGB	1.79905	1.27E-43	2389.42	2388.58
RRAS	-1.91089	1.56E-10	350.506	351.44
RRBP1	-1.57902	3.94E-18	1590.53	1591.19
RRM2	2.81316	1.65E-127	3295.72	3294.22
RRM2B	-1.93101	3.31E-72	4544.06	4545
RRN3	-1.50267	1.97E-30	6339.33	6339.91
RRN3P2	-1.74891	0.003298311	60.2088	61.0152
RRP7B	1.52817	8.70E-11	1313.84	1313.22
RSL24D1	-1.96629	1.44E-57	9835.51	9836.49
RSPH1	1.73507	4.13E-14	698.37	697.576
RSPH4A	2.35111	4.37E-20	321.91	320.676
RTCA-AS1	1.5016	0.022893662	87.668	87.0814
RTP1	2.363	4.47E-07	74.6489	73.4083
RUNX1T1	1.59353	2.28E-22	2234.54	2233.86
RUSC1-AS1	2.03423	0.001262988	21.3806	20.3562
RXRG	2.34505	8.45E-10	130.463	129.233
SAMD11	1.65215	0.009971781	52.1865	51.4621
SAMD14	1.50507	4.85E-19	3073.5	3072.92
SAMD15	3.527	7.99E-24	185.224	183.406
SAMHD1	1.74993	1.50E-24	1236.38	1235.58
SAR1B	-1.66227	6.91E-33	3257.83	3258.57
SARM1	1.707	1.26E-44	4204.44	4203.66
SARS	-2.10767	1.74E-126	25697.4	25698.4
SAT1	-2.53717	5.06E-84	2595.01	2596.35
SATB2	1.50147	2.75E-06	418.988	418.402
SATL1	1.95299	0.002226366	11.947	10.9814
SC5D	-1.73874	2.75E-57	7536.78	7537.58
SCAI	-1.78931	1.16E-23	2598.94	2599.78
SCARA3	1.63948	1.07E-29	2423.45	2422.73
SCD	-2.4536	8.21E-160	113027	113029
SCFD1	-1.59369	2.34E-31	3811.39	3812.07
SCFD2	-1.96529	8.52E-43	1846.6	1847.58
SCML1	-1.81277	4.66E-31	1999.87	2000.73
SCML4	1.8	0.009453633	16.1901	15.3421
SCN11A	2.34088	1.66E-11	199.321	198.093
SCN4B	1.5078	8.66E-05	262.03	261.438
SCN5A	2.70126	1.76E-54	816.03	814.596
SCNN1A	-1.64781	0.030420772	16.453	17.1736
SCNN1D	1.56866	5.11E-08	462.77	462.12
SCOC	-1.51018	0.000185852	4711.35	4711.95
SCRT2	1.56532	1.28E-24	3696.6	3695.96
SCUBE3	1.58248	2.48E-14	1001.1	1000.44
SDCBP2-AS1	2.13403	2.05E-05	75.3696	74.276
SDE2	-1.65368	3.04E-28	2073.48	2074.2
SEC13	-1.80656	2.28E-47	11360	11360.8
SEC16A	-1.53264	7.59E-33	10596	10596.6
SEC23A	-1.77842	3.23E-62	8503.02	8503.86
SEC23IP	-1.62563	3.81E-36	4073.66	4074.36
SEC24A	-1.74766	1.05E-42	4203.98	4204.78
SEC24D	-2.05079	9.99E-62	3108.2	3109.24
SEC31A	-1.90367	1.29E-80	22575.7	22576.7
SEC31B	1.62846	9.00E-22	2644.1	2643.4
SELENBP1	1.57945	4.61E-11	673.528	672.868
SELK	-1.50144	3.87E-17	2908.79	2909.37
SELM	-1.73086	2.65E-16	791.394	792.186
SEMA3B	1.65057	5.40E-06	265.511	264.789
SEMA3C	1.92492	6.20E-20	721.029	720.085
SEMA3D	-2.16951	4.78E-11	194.872	195.99
SEMA3E	1.69318	0.006476134	50.3674	49.6076
SEMA4F	1.56005	2.87E-19	1740.58	1739.94
SEMA5A	-2.10607	8.67E-46	1687.64	1688.72
SEMA6C	1.522	2.07E-26	4528.85	4528.25
SEPSECS-AS1	1.61388	0.01021161	78.1489	77.4583
1-Sep	-1.58233	0.0025717	107.247	107.909
SEPT5-GP1BB	2.00226	7.76E-12	338.168	337.166
SEPW1	1.54884	9.90E-34	6543.48	6542.84
SERP1	-1.67037	1.12E-23	14478.7	14479.5
SERPINI2	1.6341	0.033768051	20.9001	20.1917
SESN2	-2.44745	1.40E-98	4852.64	4853.94
SETD5	-1.56036	4.63E-41	22187.8	22188.4
SEZ6	1.53737	3.96E-34	8713.77	8713.15
SEZ6L	1.96719	5.43E-75	5929.8	5928.82
SFI1	1.51134	2.37E-15	1825.16	1824.56
SFPQ	2.27014	2.60E-93	18422	18420.8
SFTPA2	-2.34344	3.08E-05	48.6881	49.9167
SFXN2	2.44967	2.28E-15	240.182	238.89
SGCD	2.35367	1.06E-06	70.2345	68.9995
SGCG	-2.47686	3.83E-07	85.4283	86.7369
SGK1	1.87949	2.33E-17	591.752	590.842
SGPP1	-1.50901	9.02E-08	1362.61	1363.21
SGSM2	1.64972	4.91E-44	10421.1	10420.3
SH2D5	-3.16661	9.20E-75	885.512	887.174
SH3D21	1.81713	4.28E-19	778.314	777.452
SH3GLB2	1.5219	1.23E-23	2933.58	2932.98
SHANK1	1.87357	6.66E-32	2048.83	2047.93
SHC2	1.80622	6.22E-36	4071.31	4070.45
SHISA6	2.12704	1.53E-20	578.619	577.531
SHMT1	1.61837	3.13E-13	738.676	737.982
SHMT2	-1.84111	5.03E-61	14978	14978.8
SIPA1	1.65714	5.50E-16	1086.03	1085.31
SIX3-AS1	2.09846	0.000592248	28.0538	26.9844
SKIDA1	1.55241	1.74E-23	2651.72	2651.08
SKOR1	1.64337	0.001198407	111.462	110.746
SKP2	1.51792	4.61E-23	3171.1	3170.5
SLC10A4	1.52375	0.03667947	49.6811	49.0735
SLC12A9	1.55118	3.59E-12	1230.05	1229.41
[truncated: 536 more rows]
